# Supplementary material for: Choice of library size normalization and statistical methods for differential gene expression analysis in balanced two-group comparisons for RNA-seq studies
Source: BMC Genomics. 2020 Jan 28;21:75. doi: 10.1186/s12864-020-6502-7 (PMC6986029; doi:10.1186/s12864-020-6502-7)
Supplement: Supplementary file 2 — Additional file 2. Contains datasets used for the analysis. This zipped file folder contains MAQC2 and MAQC3 raw read counts, cancer raw data files filtered with zero counts (AdLC, OC and TNBC), and description of these data files named Supplementary Material.docx. [file 12864_2020_6502_MOESM2_ESM.zip › AdLC_535s_rawcounts_filterNA0.5.csv]

	lca1	lca2	lca3	lca4	lca5	lca6	lca7	lca8	lca9	lca10	lca11	lca12	lca13	lca14	lca15	lca16	lca17	lca18	lca19	lca20	lca21	lca22	lca23	lca24	lca25	lca26	lca27	lca29	lca30	lca31	lca32	lca33	lca34	lca35	lca36	lca37	lca38	lca39	lca40	lca41	lca42	lca43	lca44	lca45	lca46	lca47	lca48	lca49	lca50
1	5027	4415	5355	3898	1347	9168	2322	3136	1117	7845	6086	13036	3786	2461	1594	2631	2297	7712	8853	4938	3382	1552	9505	1417	6672	3892	878	3350	3658	4494	2401	2102	2191	3210	4262	10840	7053	3716	10139	2336	10707	3959	7465	13301	2580	3416	2188	1549	2465
2	0	0	5	0	0	1	0	0	0	19	3	6	3	0	2	0	3	1	2	1	0	0	1	86	1	0	0	0	0	12	0	0	0	0	0	36	0	0	0	0	3	1	0	78	2	0	0	0	0
3	1460	2019	2898	2832	910	2224	1338	3206	782	9407	3738	2205	2492	594	488	868	655	1581	3842	1217	1047	1285	2432	1457	2483	2960	743	2717	1824	2828	2246	3790	1553	499	2393	3564	2870	2475	6725	2745	2014	3046	2977	3888	1776	1628	745	770	1365
4	1500	1891	734	1192	986	1288	452	1544	601	2087	1572	1834	1565	858	733	671	530	1113	1177	3321	777	503	1261	448	960	2014	812	2289	806	1145	732	806	949	640	1636	630	1146	283	1173	1178	724	1540	643	2723	406	473	423	617	770
5	867	519	785	793	209	851	543	521	126	3073	1377	807	259	324	207	775	185	474	828	844	435	220	459	443	552	1415	206	1044	375	576	504	652	333	260	411	1212	999	451	2273	360	377	1025	724	2937	529	511	157	189	165
6	1978	1220	1484	4687	1053	1605	545	580	139	1783	3494	1544	3787	454	603	269	660	1214	924	860	1070	858	1521	892	1625	1834	1956	4122	1544	744	1241	254	104	1000	687	1703	973	151	1879	10348	1188	607	2160	663	350	686	392	917	1866
7	2983	2758	4541	8694	1533	2833	924	17364	4074	8503	3225	22593	3898	1729	2823	12268	4451	4237	3188	8106	1963	6581	15631	1454	6137	3003	2683	5939	19081	3963	5119	1958	1791	2582	5075	2535	1884	503	4530	9381	13832	2327	5175	3579	3106	570	7798	4310	9149
8	4504	3588	5274	8710	1696	11780	3407	7847	3663	21646	10738	9266	9249	1457	1915	5287	2601	9243	10091	7941	3294	2776	3967	2367	4223	11223	3256	9251	3056	1824	4241	2506	1587	2595	3230	5471	3374	3501	17205	8888	5920	8078	7435	5665	3765	2096	1758	1671	2494
9	3129	1582	2845	5934	6634	16893	5398	17589	930	6572	10157	13539	2130	875	4773	2472	724	34375	6651	8750	2890	2387	6653	272	1880	2611	2545	6468	1256	407	3905	15508	900	427	17092	3549	14786	9427	13163	2227	3128	3072	4094	3919	14183	1871	1419	957	1782
10	3113	6987	3697	4073	1272	4488	1317	2112	1320	2706	7395	4948	2369	2238	1345	2176	1486	2938	5566	3395	1858	997	3928	2990	7570	2433	1269	4187	831	1097	2449	1326	919	1520	5773	2304	2285	1145	2438	2490	1931	4023	1943	7755	1089	963	1454	1143	970
11	687	828	556	780	520	418	187	1098	262	1685	945	2541	942	432	321	803	194	1177	690	380	400	293	1732	454	1553	861	412	989	132	307	269	177	264	539	754	422	980	273	1020	864	703	1590	979	1950	323	301	480	320	790
12	4932	4725	1315	2853	2281	1947	819	2541	1265	3603	2099	6391	5798	2671	2846	959	859	1365	2269	2670	1579	1603	7044	1454	2660	3006	2290	5576	416	1751	1016	752	464	2457	3875	786	2757	592	4147	5524	2029	4370	1763	3258	691	695	3259	1331	1879
13	2712	2965	3472	3363	1218	3137	1544	1844	1088	5589	5747	4099	2392	925	833	2312	1168	2485	2786	2709	2055	1487	6005	1910	2399	3014	1056	3753	782	1628	1147	321	752	1011	2124	1216	1133	668	6635	3112	2469	2346	3933	5649	1248	733	1491	1080	1601
14	4311	3734	2505	6001	1301	4986	897	1493	1869	4623	1187	6461	5575	2092	1609	490	1689	2444	5826	4316	2570	1740	3268	2110	2489	3198	1203	3557	1352	3587	3023	1630	1392	1663	3931	2130	653	1906	1095	5362	2328	7660	1989	1969	1170	455	1744	1276	1702
15	1106	3597	1845	4643	2186	6632	995	1039	1703	8003	3116	3182	2297	529	682	1145	1971	2068	7013	1954	1879	1698	1841	917	3614	3241	603	3736	330	334	1078	355	393	695	1150	766	503	711	2094	3529	1871	1248	2033	14435	546	449	708	696	1574
16	103	1525	147	92	2059	638	679	30	2482	481	695	413	3216	268	299	197	210	88	2683	230	480	5	291	254	1006	1223	747	198	256	1040	1181	39	846	405	555	340	24	531	899	6508	1156	19	85	1740	36	193	137	710	1412
17	3991	4403	6754	6369	2032	3698	1882	7624	1730	6893	17904	6617	3291	2561	2242	3041	2260	3707	7621	4378	3703	1806	6336	5503	4759	5790	1927	5731	1237	1743	3266	1686	1260	1469	3017	5976	6463	2189	6266	5180	4371	4160	35671	4228	1261	2152	2133	1404	1596
18	409	205	387	514	134	465	285	638	257	574	1725	620	853	317	282	620	116	335	421	394	316	369	501	193	320	579	311	245	260	176	474	234	786	439	212	284	303	87	653	1154	483	434	2831	552	112	258	182	165	99
19	2039	1528	1323	2337	1207	1420	651	2972	1277	3593	7669	2897	1450	1018	868	1091	636	2054	3454	2439	1154	1040	3027	1133	1286	1751	1056	2952	780	1140	1720	1172	736	644	1763	1228	1742	1191	3942	2461	1325	1165	5636	2490	837	763	994	636	1092
20	724	256	350	983	285	517	168	1073	277	811	1159	683	320	108	184	1055	237	751	597	914	213	126	610	242	260	349	256	1280	257	202	252	212	145	144	619	226	258	224	683	475	174	332	275	1997	123	193	151	89	470
21	16	6	390	50	27	5	0	364	5	40	322	27	55	14	20	10	4	9	30	28	21	16	38	15	9	77	16	95	4	6	4	5	35	6	13	115	16	3	295	8	3	4	164	87	42	82	14	1	59
22	1754	2154	1827	2757	947	2669	1318	2754	1485	6155	4584	5264	5269	1302	1931	1029	1253	2746	7123	3698	1200	2031	4520	1457	3726	4209	664	3481	958	2389	1678	1570	1848	1661	3502	3978	2616	1102	2957	3237	3091	8847	5624	5255	1860	1570	735	993	1805
23	5784	9690	11932	16108	3290	10572	2462	12281	2432	10685	17166	15365	11611	2985	4130	7262	4147	11885	2778	10904	6798	6707	7725	5193	9739	10473	5544	26734	8128	7161	6383	2929	2734	3530	7062	9450	10971	1553	19621	21282	8136	6205	17716	13521	7371	4168	4068	4968	8863
24	5542	7317	13524	19098	5667	12094	8977	18488	4606	44365	18348	14454	19454	4730	1868	16007	6220	30612	41058	11189	5506	5778	13219	3701	13970	19591	4214	18247	4159	3030	5255	4767	5281	3824	9193	15750	11555	3768	13489	21546	27230	15262	33211	5156	8191	10232	3397	5570	6967
25	629	3286	8032	2831	290	1319	362	1030	209	447	1585	3866	9571	1260	304	86	492	392	1089	576	1699	2010	905	315	2650	1461	1827	3621	157	679	425	306	3419	962	427	1510	562	180	1080	1716	5309	1257	2105	614	85	683	1191	546	1694
26	32	545	5920	745	1481	4150	4290	53	925	131	162	823	33767	194	768	19	1597	1510	8872	13519	2761	272	3795	20	278	2882	5110	868	1840	93	3275	24	10117	273	73	923	71	3	40	401	5228	53	159	1327	78	42	114	237	2202
27	5	9	77	25	5	920	4	26	4	4	29	15	128	3	3	15	6	33	18	10	7	0	4	9	6	119	2	23	3	6	1	3	7	1	8	56	22	49	130	9	12	5	151	13	50	1	3	27	30
28	38	24	215	760	51	132	27	52	49	545	264	218	45	73	30	617	111	45	36	228	27	72	35	21	94	136	1	335	5	16	22	43	57	31	97	20	88	15	209	35	369	187	99	174	107	38	119	30	35
29	2380	3108	1955	4428	1489	1682	1192	3990	496	4570	4065	3577	2816	1664	698	2799	966	1649	1628	1271	943	1566	2143	793	1841	2366	1007	1955	400	493	1804	442	768	816	1313	915	1411	162	2573	3414	1451	2361	2410	2549	540	1617	924	1001	1221
30	23532	41389	33976	40158	14688	29925	8580	53725	6342	31474	40272	47482	48021	14738	10896	15205	12195	15792	17809	21350	25605	11010	27343	21214	31212	30475	25196	40304	3486	5753	17671	3273	8684	12440	17036	8158	11772	1816	29428	27646	25210	27339	34371	42164	11083	5372	7628	8710	10350
31	3161	2419	2888	3236	770	3278	1080	2899	426	3585	3711	4415	4766	904	860	1025	913	3070	2558	2657	897	1858	2732	1137	3017	2787	967	3671	2432	1959	1331	1602	1516	1137	3101	3813	3431	681	3694	2964	2106	5884	3148	3378	1416	1569	558	797	1314
32	948	2703	14568	10683	3424	11767	20688	1787	543	11820	8678	3598	7261	980	2027	465	4792	5082	45374	26478	4641	2647	1933	1200	3865	6352	3013	8764	10435	1814	8030	1169	6808	1391	1772	11373	4876	1092	3403	6210	7393	2639	4569	2774	14707	1582	633	2441	2992
33	5062	5630	6006	15409	3087	10959	2375	23381	1862	15854	8197	11730	10336	1958	2765	8601	4245	9775	12342	7768	4833	3202	8452	4138	6744	6218	3501	11110	3847	3049	4281	2992	2161	3513	5436	7116	5101	1364	15301	13920	6617	7864	7612	9067	2957	3043	2397	2895	2741
34	198	122	177	72	37	106	1329	52	53	263	69	740	121	62	49	40	51	30	66	170	59	21	362	10	186	948	21	511	12	59	127	4	76	26	88	31	29	385	40	114	253	43	589	636	89	16	40	94	150
35	643	232	133	1675	116	281	74	472	405	316	410	291	160	191	313	154	202	551	243	91	364	219	129	72	442	244	137	1509	116	30	105	29	44	79	408	88	162	58	1812	908	329	56	499	783	32	107	24	199	76
36	2558	2655	1977	3610	2416	2353	2199	6941	2540	2401	6211	4454	2984	2631	2244	659	2508	1701	7667	4506	1109	783	1564	1316	2287	3259	1967	2639	1066	1072	1830	1018	1599	1788	3608	1345	1565	70	2692	3191	1159	3982	729	2522	1678	840	1791	836	1819
37	635	2848	3570	3624	1141	2727	1939	3061	954	911	2874	2100	1141	712	1194	2388	1241	2475	3833	3913	1150	1289	3155	1602	3743	3783	1115	1411	544	792	667	576	529	657	3051	975	1555	222	2874	1203	1362	2712	1056	2942	1004	1361	1055	584	621
38	1873	2508	2086	3330	956	2326	639	1594	1379	3128	3572	3053	1823	1419	908	3616	1203	1873	1935	2371	1433	842	2765	2060	1437	3414	1317	2197	679	542	905	972	698	817	1479	668	874	615	2176	3366	1364	1372	1218	3509	838	471	905	696	959
39	4440	4290	2197	4767	968	1860	529	2284	1265	5549	13793	5622	2778	3219	1658	532	1470	1813	2377	3087	2956	1717	2518	1182	3579	1467	1520	6003	1445	1385	1375	1151	961	1367	2035	1573	1404	339	1710	5784	2161	2996	1294	575	852	857	1811	1180	1800
40	54877	12203	32606	16888	5361	7031	2197	13300	4101	13685	33395	11404	5684	6021	6149	4944	4620	8286	5243	11774	6593	6580	18376	12208	11371	7287	5441	16577	4085	6785	5588	3788	2509	3810	8098	10405	10255	1697	14306	21863	4208	6874	7712	8104	3756	7526	5983	6140	7529
41	8353	23972	12566	7296	3868	22146	3673	88910	8291	12660	1654	11248	20957	1756	4483	13835	6512	44215	14954	5627	4098	2135	30804	15539	8445	4635	5492	9769	30083	3797	8361	609	5805	5418	1781	10123	4200	1186	10386	31167	8505	3946	7576	665	8691	9266	2930	5727	7017
42	1259	1148	1501	1234	450	913	343	913	373	1162	1183	786	650	407	253	592	294	1544	1858	1239	680	458	1388	515	628	987	206	1080	479	520	623	1195	431	247	993	620	1139	480	1217	1215	588	584	384	2397	838	642	298	234	582
43	5625	6149	2970	7121	4273	2774	2237	3667	3276	4656	9339	6608	3976	3100	1971	3854	1799	4788	5369	7944	2474	1855	7296	4777	2867	3324	2471	7233	1457	1468	1482	2003	1245	1204	6790	1074	2769	807	4667	7781	1884	2019	1901	6580	1138	829	1206	1478	5521
44	72	82	106	141	88	163	341	262	71	264	96	73	44	80	37	245	204	105	162	1072	73	22	47	88	75	5946	30	224	66	35	100	34	18	36	112	211	173	15	110	189	52	60	49	750	37	37	56	41	69
45	843	448	335	661	7356	1701	10064	59984	9479	165	492	855	805	825	750	67002	15535	13296	7011	11579	751	148	308	1062	2220	37940	459	8963	5243	641	10310	590	105	111	2813	635	881	35	525	3724	1108	313	282	850	1332	1384	2390	659	759
46	6004	6024	8710	9733	3154	8372	4721	12823	3357	20512	15251	15486	13853	3684	3036	2429	2608	10852	16889	9868	5004	4471	7841	6246	12290	10195	3275	12025	3872	7783	6507	14535	5419	4071	9769	19166	13703	9725	20124	9180	8791	26430	14301	7168	9227	7170	3018	3402	4842
47	1074	765	332	868	315	470	223	177	330	1073	431	778	577	323	324	323	266	184	397	353	316	282	550	372	438	632	243	906	109	182	276	98	131	132	331	105	133	72	186	1005	473	445	157	587	230	125	200	234	308
48	10588	8659	12617	12208	3771	12863	3539	16164	5013	19815	12261	13614	8530	3346	4868	7482	4002	11960	10209	11052	10889	4736	5102	4380	8855	11656	2909	12751	3257	3881	6732	4765	2886	5050	9096	7443	6315	2347	22465	10688	7635	13709	20055	14738	7758	3538	3124	2747	3479
49	6421	11727	12400	22574	8250	31278	8472	5600	3500	45949	16085	14930	9856	7540	25057	20362	9149	4728	22702	6626	14162	13376	14393	3577	14208	7690	6217	28672	1246	1771	6914	2842	777	5643	11350	3837	6161	742	7768	31697	13719	14894	9308	17206	3415	4725	9922	5934	4885
50	28312	10166	7889	9417	4648	10878	7238	12823	3087	22544	16389	16397	10948	4552	4861	6026	4355	11641	21813	13131	3418	8056	11632	7268	8481	10230	3435	18850	5374	11883	5950	9947	8121	2914	23760	13571	13188	5687	26971	11664	6568	15615	9917	25907	5746	7168	5516	2987	3678
51	364	657	906	1597	1069	636	235	409	442	623	1968	1346	719	271	1007	16543	713	2287	493	4059	597	218	125	447	794	1811	316	2772	1562	930	1626	111	99	74	4136	1058	858	252	1955	3000	335	61	935	429	287	439	1043	739	1011
52	9917	3322	4589	13542	2799	9962	4783	51754	2657	9110	38423	20144	15812	3195	3091	20926	6099	27701	20921	12187	11093	2239	3114	4833	7545	3500	3899	19842	3545	3183	4891	4688	3408	3420	10119	11151	6167	2771	22785	6278	4210	21267	6753	22107	10368	5993	2469	2273	4813
53	4996	5227	5335	7404	2971	4591	3606	7623	1860	13142	9740	13172	5961	2008	2456	6535	2255	6193	17026	4223	5450	1405	8327	5815	4641	11043	1848	13482	1312	1519	3382	1940	1503	2256	5059	3814	4289	2998	8381	5698	4472	6477	6288	30821	2301	2243	3343	1884	2902
54	4304	5204	2387	5555	2969	1677	1749	2361	3042	3513	7519	3858	2193	2391	1562	3431	1499	3428	4795	7236	1808	1725	4718	3737	1689	2985	2036	6279	578	642	1082	753	737	668	3145	558	1230	468	5077	6547	1124	1103	1335	9032	1023	744	1048	1060	6018
55	699	1374	1052	1410	584	488	308	301	180	2933	788	617	602	443	368	113	373	398	762	914	436	314	628	320	610	1168	305	2802	144	184	235	146	36	484	1470	246	364	73	348	1723	302	578	504	2123	209	146	263	207	622
56	1986	1160	5749	3452	713	1477	510	4933	775	2894	3757	2441	1526	827	755	3610	1131	1717	2462	1332	1165	853	1588	1332	1681	1100	873	2977	1114	697	1035	797	632	438	1222	1589	1653	566	3889	2370	2362	2208	1854	2642	891	1052	607	815	633
57	1662	1473	2150	1896	918	1243	692	1927	780	2641	6082	2484	1741	1055	715	967	607	1935	2835	1419	1026	820	1741	1227	1431	1397	744	1975	790	972	1237	1002	857	750	1573	1725	1763	1058	3481	2308	1454	1389	970	1527	952	647	649	598	877
58	89	270	203	282	318	67	186	37	49	58	542	320	531	437	226	20	485	93	338	78	601	146	117	67	930	613	134	579	54	76	254	47	76	164	129	366	4367	32	664	3200	1091	651	158	564	96	55	264	1432	745
59	1290	488	605	890	300	371	333	104	94	3721	2367	279	71	212	175	119	120	213	482	802	57	202	1264	427	184	683	101	782	61	96	263	63	96	57	269	166	506	283	426	600	61	113	179	2473	219	261	123	51	427
60	4158	3408	3683	4460	1421	3075	2601	7998	839	10362	7363	3972	3910	1037	961	2677	1565	4361	4444	3743	1179	1584	3150	1336	4338	4487	1063	4800	3028	5875	2830	4535	2220	1700	4383	4708	2786	3678	6267	3375	3551	9010	5651	5815	4383	2764	1160	953	1991
61	1148	2268	2244	723	2414	464	1395	9620	3414	2790	918	1025	5450	491	1038	11846	3876	20085	8277	2070	3082	630	390	1240	2752	1758	970	888	8268	684	1995	270	812	259	1728	751	231	48	2474	9733	3702	2194	584	587	367	582	1618	7086	2213
62	12	3	8	15	5	6	13	11	4	20	101	25	156	3	20	3	7	8	21	0	4	7	18	6	27	3	13	25	10	12	4	35	1	7	50	22	5	0	59	93	26	15	16	1657	0	17	1	5	72
63	601	769	640	83	64	98	73	323	148	485	405	2712	663	175	421	10	42	441	156	71	276	75	1623	88	2335	113	176	1149	11	211	52	69	364	49	174	70	73	119	105	304	542	459	253	298	90	208	75	83	3294
64	1	13	3	7	12	11	4	44	4	289	10	8	57	3	5	0	2	3	3	2	18	3	2	1	13	3	12	4	0	7	6	0	0	4	9	8	1	4	5	187	21	5	2	13	2	1	2	2	17
65	10	2378	17	85	53	13	16	32	263	151	141	38	17	491	137	8	105	70	4	7	0	58	1	3	822	83	4	494	8	234	4	4	7	905	154	1	0	23	6	21	121	1246	1	107	14	282	469	78	99
66	2115	2359	3627	4401	941	3288	1529	7469	1378	9332	8329	4353	1870	1212	1797	2429	1189	2349	3322	3684	4281	777	1422	1155	2148	1816	1390	3036	642	1171	3193	906	1012	1393	1534	3501	1984	749	4129	2571	1752	3332	2001	2779	3030	1078	1627	684	957
67	1604	2441	1564	1886	1552	1811	1369	1801	2270	6725	3396	4118	3627	1123	1461	1742	1167	2621	3595	5211	1760	3521	2917	1290	2061	2870	812	3233	891	2914	2103	1189	1033	1388	5317	2467	1889	1167	4639	5582	2145	4711	7732	2857	9909	1351	1038	1112	1309
68	5197	4513	5691	6048	1704	4160	1788	8585	1323	9877	4915	7477	4921	2014	1930	6692	2299	6300	6568	3344	3788	2708	5321	3826	4514	4059	1675	6436	1770	1396	2420	1738	1876	2019	4258	4213	3541	1252	8496	6597	4799	4766	8845	7749	1397	2500	1434	1637	1968
69	6	8	4	1	8	5	1	6	0	6	4	3	47	9	0	0	5	2	32	2	5	2	2	7	12	3	1	6	0	0	3	2	0	1	4	2	2	0	7	53	28	5	21	125	8	3	2	2	8
70	15	57	1251	59	12	117	97	78	17	13	12	8	32	19	94	6	4	22	14	39	42	8	10	27	25	24	22	45	4	59	11	15	3	53	16	127	51	2	17	7	63	70	11	7	61	1	14	3	5
71	1534	1940	1937	1153	691	1905	957	1720	572	7048	2368	2018	3889	535	577	1576	803	3617	3190	1545	1072	890	1902	1190	2423	2254	870	3137	1303	1990	1411	932	1189	597	1869	1964	1045	820	5034	2196	1418	3773	4401	2605	1161	1187	581	527	852
72	1630	1444	2504	3994	1851	2578	1472	3707	758	5023	2979	3134	2136	1158	1297	1678	955	3741	3201	3726	1475	713	2284	953	1593	5595	591	3584	608	754	1072	583	665	901	2394	1205	1562	1010	5923	2728	2086	4312	2457	4824	933	585	748	757	1002
73	1696	3324	2174	5158	353	818	551	11335	611	1404	4043	3064	5781	973	292	56	217	6115	2890	631	1027	325	2559	607	3247	780	1557	3562	239	1025	1803	703	1498	854	510	1505	2051	3729	2930	2130	597	2947	5742	1446	2735	873	820	386	1539
74	8026	10911	5085	12439	8553	5290	5070	6341	4381	11581	12400	12584	13949	5367	3137	3475	3485	4416	7069	6154	8277	5159	10424	5318	7695	8652	3428	10183	1595	1737	3375	909	2937	5119	7283	1811	2049	803	9531	11646	5345	4734	4679	18745	1629	1535	4298	4409	4516
75	5583	3009	6751	7421	2154	11298	1469	24456	1989	7658	15653	7171	8490	5224	3403	6374	2211	7973	2510	1706	1990	1083	2904	4431	4327	2480	2445	8199	2589	2307	3902	2156	2955	1822	4695	4413	6565	1077	23383	6534	4802	5762	6837	2080	2720	2276	2672	2857	2140
76	34722	17018	20409	14489	7377	42717	17245	27242	6032	187264	22252	37117	41841	9334	6398	16468	10358	43583	41111	28755	18232	9837	28490	6680	30958	26467	9096	81933	21445	24889	24267	18560	21424	7327	56804	44289	22783	14540	59237	33323	19614	31584	55967	33227	18188	16922	9282	11159	8242
77	1487	2368	2637	1856	330	795	213	1257	395	4761	2418	1569	1788	613	582	369	385	1504	976	840	513	1690	2244	1167	1913	741	546	2069	947	1423	670	1585	658	345	656	3650	2747	401	5044	2667	1747	659	6121	665	709	1275	217	947	1062
78	1	0	25	5	0	28	4	203	1	426	130	5	187	84	38	1	3	44	2	6	0	13	1	40	2	4	5	226	1	1	28	8	87	3	3	23	2	2	6	1	24	15	15	905	199	141	16	2	0
79	1508	1353	2475	3107	870	2528	1342	14643	744	4264	6601	2502	3149	829	772	1208	806	2889	5472	2419	1027	1186	2687	1106	2453	2768	749	2203	1157	1656	2224	2835	1198	1244	2273	2999	3002	1927	3722	1977	1881	4692	3126	1790	3702	2040	594	783	1026
80	1592	1625	3039	2890	880	1278	831	1417	476	1608	1704	1525	934	1072	781	1797	715	1896	1463	1669	1463	627	1189	1139	1034	2722	517	3259	317	373	702	317	319	705	1419	437	691	548	2907	2225	1135	2166	1257	3074	561	296	953	468	630
81	26	152	20	71	17	98	6	7	9	22	84	38	42	18	46	3	69	48	1	58	45	39	41	12	63	31	13	380	61	39	28	3	19	41	35	60	94	13	45	31	209	36	36	4192	7	20	12	115	105
82	489	114	326	461	119	1509	712	134	44	112	368	495	196	175	65	10878	2213	145	532	703	265	136	104	160	383	235	375	328	72	75	193	37	37	56	108	359	101	13	217	576	470	83	1198	97	45	212	286	201	140
83	3347	3103	3756	3211	936	2940	1174	2720	788	6240	7159	3302	1817	1065	1236	2226	1443	1771	3333	2774	2547	1509	2328	1154	1825	1911	788	2436	581	710	1903	715	680	1677	1907	630	1535	366	3921	2313	1139	3288	2465	7144	1005	1398	879	806	652
84	2243	2343	1397	2851	1201	2289	1074	2722	667	3039	3388	4049	1566	1011	950	2439	1106	1906	3526	1809	1378	1162	2164	1659	2578	2826	747	2158	1106	919	1651	746	913	1234	987	1016	1863	1122	3269	2183	1405	3536	1541	4451	1411	798	778	812	1062
85	466	1190	891	1804	410	931	210	185	933	409	452	963	1232	565	839	280	399	476	152	5352	461	1555	787	552	540	1120	315	2870	439	1336	1368	272	821	638	1746	541	254	30	454	3396	334	1214	367	3761	449	566	553	395	431
86	478	192	290	477	120	503	122	390	111	2070	1423	490	238	143	88	203	108	295	256	646	261	151	360	224	184	553	156	705	140	280	122	178	92	73	206	261	298	279	600	200	165	474	326	1196	241	292	104	51	150
87	3907	5148	3035	3777	1624	3373	2063	6090	1523	9166	5388	4146	4429	1185	1015	2857	1382	5022	4305	5560	1935	1530	3155	1359	4716	3240	1171	5213	2906	2931	3239	1941	1975	1740	4480	3166	2889	1450	4314	4684	3451	4314	5047	4208	1858	2029	1306	1219	1538
88	3227	2991	1123	3093	957	1948	1627	2357	1007	4567	5899	2590	3101	1226	766	746	1033	1899	5483	2447	621	778	2631	966	2010	3824	1084	3305	326	487	885	321	981	996	1763	539	794	439	4676	3485	1827	1981	1560	3380	403	575	1027	919	3533
89	1886	2219	1540	6543	1716	1931	702	1048	1655	1799	3773	2623	5078	839	837	744	1263	1437	1950	1053	1090	694	3286	2434	1854	3706	1610	4940	460	582	700	396	1433	568	1180	670	1306	262	2512	3845	1236	796	3084	2555	469	552	578	478	1546
90	176	460	1086	1481	112	259	415	249	38	1553	1071	1023	883	402	93	45	753	543	1245	638	478	506	471	186	1410	419	147	939	278	752	354	311	241	1258	428	754	598	376	916	1455	3275	2475	1021	670	312	584	231	251	389
91	355	2033	1268	1376	1592	906	222	690	805	462	862	736	631	516	409	267	236	517	639	453	1063	351	431	346	797	1252	155	1031	382	3020	224	818	92	648	682	539	572	380	193	1367	914	895	1050	1585	146	315	1409	823	565
92	1620	1972	1792	3368	990	1634	590	1315	672	3672	3014	3116	2433	783	656	782	953	1964	2752	2914	1975	738	2145	1297	2944	2520	900	4360	1807	1491	1238	973	831	592	2157	1830	1724	1221	3339	2972	2023	4222	2731	4315	837	899	629	866	1728
93	8865	15276	5266	11350	5215	5650	4548	7109	2493	13370	9834	11330	6191	4631	3792	6422	4387	3617	4501	8363	10236	3477	8988	4275	7261	7564	4966	10929	776	2115	3301	642	1465	3181	4752	1070	2513	787	6407	10343	4049	5882	4811	12301	2372	1041	4443	4180	2798
94	1410	1762	796	2290	320	498	803	85	65	3205	1271	1112	523	315	376	38	78	217	3769	1414	215	990	2534	501	709	909	192	1496	55	457	434	121	73	63	121	122	169	86	1984	972	486	354	111	3031	45	292	349	216	1679
95	15	9	579	17	18	12	15	21	0	148	122	23	48	9	5	6	36	20	31	9	14	7	23	5	33	61	14	78	34	19	24	3	184	6	8	127	34	4	650	208	47	46	37	96	7	12	9	22	18
96	133	133	38	27	34	14	1	68	29	4	51	280	10	14	80	41	4	37	23	353	5	65	273	10	146	24	4	177	10	53	6	53	0	5	26	63	39	3	8	46	13	163	21	3	30	523	66	6	18
97	1878	1060	1000	1317	675	1440	606	2439	832	2477	1158	1462	630	490	450	3029	553	1824	3048	1587	753	728	1661	566	703	1199	378	1384	878	464	634	411	312	281	2008	966	1573	545	2522	1501	901	1112	1125	3970	978	834	604	480	615
98	1903	984	2034	1342	322	647	1064	1182	234	1426	735	2818	1323	151	277	344	202	511	4136	451	1327	278	2375	360	1412	1074	331	2776	244	395	348	345	244	290	274	931	1543	699	1536	838	1192	714	2172	5582	657	482	437	326	1537
99	1166	942	904	1063	713	917	207	1115	434	981	2728	2370	1048	680	453	291	356	640	632	652	531	851	2201	476	1195	522	525	922	304	567	350	479	664	310	993	609	458	1168	1371	1310	1630	1005	487	641	363	387	535	389	1237
100	29	85	84	166	509	227	104	211	53	62	106	189	38	36	21	3	192	26	134	225	67	66	29	50	62	146	36	122	19	61	12	20	54	38	35	19	30	11	47	64	192	45	51	133	38	29	66	157	71
101	5069	6521	4682	6370	3598	3929	2205	2353	3769	4873	9652	9648	4598	3618	4139	2675	2713	3415	4946	6131	3943	2979	7351	7132	3840	5727	3673	6994	865	1934	2695	1196	1510	2624	4393	1339	3189	1015	4549	9574	2727	2391	3283	6449	1931	1192	4872	3185	2309
102	5740	4660	5755	12726	3903	9466	4095	17484	4293	10048	16242	22048	10468	5032	8708	2104	3400	6567	18273	8365	2239	3581	8641	5593	9451	11014	4516	8020	2558	4431	5360	3772	2333	4201	5143	7284	10472	2104	10590	10066	7886	17105	5970	5787	3199	6815	4298	4010	5623
103	5	303	6	27	17	33	2	12	9	15	44	21	175	171	11	16	23	17	11	17	10	42	113	1	281	19	104	246	9	7	3	4	41	82	21	2	18	11	20	42	59	118	11	22	2	6	43	172	176
104	3692	5870	3586	4821	3409	3523	1721	4269	5730	6983	9108	6724	6368	1908	2278	9431	3667	6809	11163	5212	3735	1935	4951	4660	3541	6001	4487	4632	2581	2391	5814	1503	2373	2161	3950	1896	2494	658	10724	7628	3822	3356	3941	4411	2514	1487	1737	1340	1938
105	1590	2010	1193	2289	652	1039	603	1158	768	2105	1300	2093	1211	820	359	819	598	1190	2819	2055	479	1025	1408	629	878	1764	519	1770	1197	880	443	635	1012	642	2289	1283	1480	511	1597	1360	887	1637	788	5393	855	349	687	323	1265
106	1986	4454	1865	5986	2427	2056	1202	1756	1551	4100	4365	4229	2502	2046	1975	4630	2737	2489	2655	4924	3548	1715	5625	2995	2206	3157	2589	5608	771	722	1312	509	697	1574	2487	566	1375	257	4792	6202	2318	1194	1546	6280	675	499	2106	3017	2108
107	2377	5481	3448	6805	2043	2240	1379	2127	1948	4092	4298	4873	5414	1604	1566	2302	1648	3363	3639	3926	1860	1382	4877	3169	3600	3219	1843	5992	2218	2088	1746	3397	1838	2079	4107	2879	3193	827	3593	5119	5331	6981	3068	3679	1672	988	998	1902	2355
108	2832	1855	1804	4087	1220	3043	329	904	380	1314	5071	3169	2499	827	1610	912	2198	2230	514	5570	2404	1384	1577	1503	1767	2886	1808	6077	1196	1055	1642	110	136	780	841	1659	2404	429	1822	2575	1529	1777	2644	1161	191	563	336	4579	2620
109	1325	3954	1854	1431	1294	2026	627	1269	708	5868	1842	2304	4539	761	867	426	517	1001	2272	2792	1457	1839	2765	828	1641	2435	1405	1590	448	654	859	357	421	949	1847	708	599	291	2211	2127	1382	2924	1754	3010	432	440	410	600	689
110	90498	28153	119482	71574	56016	19840	9993	82389	6564	17543	106407	67791	51250	12078	18967	38457	8361	15111	30022	17855	8714	16082	115325	63298	24025	31664	21946	42063	929	7472	12456	7355	15037	9206	28721	50574	44104	1372	53629	34402	14235	32766	83215	5634	3524	14560	9608	5889	22872
111	1772	2181	2246	2282	1247	1416	1160	967	832	4408	2748	4170	1618	1232	788	1457	1095	1946	2875	2133	1514	936	2014	2069	2750	3318	899	3874	646	1058	1131	533	524	956	2537	639	1037	962	2847	3572	1787	2416	1788	3036	973	396	810	1102	843
112	25635	10519	12545	23965	5203	21114	4817	8463	5601	99211	17748	33905	15715	7397	7000	6812	11219	9606	17815	18939	15330	7230	32814	9952	13075	16342	5617	46809	8987	8843	11264	9270	5211	7055	10381	21772	15736	10773	33541	22245	21671	17090	26492	14602	5851	8694	5695	6187	5876
113	431	89	74	58	13	210	11	27	15	872	201	48	318	80	4	64	24	21	57	14	14	87	591	65	47	701	11	113	1	32	12	89	3	28	20	30	179	52	130	143	52	74	76	4464	188	70	15	13	38
114	30	36	1747	27	79	10	7	53	2274	11	29	80	28	8	32	885	218	17	75	2081	20	18	182	8	31	88	49	118	3	28	12	27	2	37	20	8	483	40	20	84	84	137	36	4	97	72	27	6	33
115	10170	10749	5688	11348	4987	8269	4265	10437	2081	4964	9238	16940	12260	6805	8266	3272	4170	5616	12567	14842	4596	3268	10266	4754	13105	9596	2598	12489	2910	17467	5247	7093	3100	4470	10929	5905	5825	3701	18000	16011	9394	27264	7172	14010	5483	5104	5583	3275	3427
116	1371	476	990	2660	666	1371	648	1555	227	4305	3272	879	1543	528	293	494	449	1867	980	2091	538	826	1664	366	1372	1419	274	1458	1474	819	645	749	594	816	1726	959	1391	711	1655	1717	1321	1499	1800	1600	754	988	324	490	1242
117	152	2331	391	5486	1971	799	35119	159	638	420	1017	16780	2542	118	60	398	287	425	202506	851	1183	667	442	610	26951	77329	52	646	77	75	3292	301	102	104	17348	487	327	59	160	1080	4310	529	233	311	21	174	528	781	1184
118	1389	2216	1165	1536	1315	684	255	1368	429	1388	1699	1269	2887	455	526	132	246	292	1089	2084	305	1367	2560	352	911	834	1595	2386	130	255	419	96	424	405	1950	223	351	118	815	1830	511	402	814	1889	161	297	386	283	2392
119	1144	10176	3529	7933	2038	14097	1394	456	1062	13941	4271	14046	7869	1135	1177	2073	1771	1905	5326	8147	2147	8919	8639	4996	12862	10397	2108	4053	1227	1858	3256	392	4019	2880	7520	3921	2358	1094	11754	7221	18264	17781	18245	15670	1678	6817	1562	2088	3687
120	371	87	59	2266	94	459	422	17	199	2457	1129	120	8	638	199	13	209	266	2619	1486	459	19	97	296	143	1398	8	651	200	77	341	163	6	9	13	515	380	188	1912	221	10	2047	42	2670	630	20	203	22	9
122	4345	1690	1373	2295	368	1579	303	2515	270	1383	988	1542	890	540	522	2660	575	1098	524	1401	660	845	1796	354	1038	1419	892	4631	483	444	720	106	269	329	756	717	778	307	1051	2498	250	689	1153	3482	438	312	344	1340	1222
123	3	18	4	3	26	164	183	0	9	643	6	63	21	3	5	3	43	3	8	49	20	10	6	2	4	228	11	86	7	9	10	0	48	21	9	0	0	2	29	115	21	6	0	7	4	2	4	9	15
124	1118	8665	5374	11546	404	2303	3418	23995	807	3491	9643	5278	2193	1577	1238	928	2293	4131	36019	2766	4141	2488	5220	1134	5798	5906	363	5571	413	462	5137	245	540	2220	498	1901	2087	1595	13789	2680	4057	7631	16278	14626	664	1690	1018	1043	1753
125	21026	24810	56513	23266	6849	22842	6687	34388	6698	22190	26476	26845	24639	10581	7585	21591	7568	12147	14694	28424	21166	12971	42326	21853	20483	23330	12484	26127	3428	4444	11182	3546	7827	15448	14198	8231	12378	4177	50042	29486	17447	20783	40654	23609	7511	8956	8349	7810	8767
127	2412	3516	2061	2895	1302	1650	1370	1906	648	3968	2894	3093	1728	855	815	1308	1003	1327	1371	4227	1043	1214	3351	1254	2111	2420	1075	3539	829	1757	1334	408	773	815	1878	960	1122	456	3189	2514	1749	2339	1689	5157	1296	584	1391	761	1300
128	5798	7283	5361	2211	1083	1485	567	518	353	1684	34547	5950	8102	6802	3302	324	1582	769	1632	1094	1024	5816	11810	3969	22116	1754	2045	10843	176	3520	1357	1145	641	1084	560	4791	11428	348	1013	5472	13143	7965	4443	698	530	5507	6057	2477	8252
129	8629	7036	8736	6967	2214	7998	3630	7446	1403	8790	11706	9156	5521	1752	1845	974	2465	4391	6100	8751	4449	1863	8043	1552	2668	4274	2002	9432	567	1835	2390	956	2099	2705	6467	2324	4276	729	6823	7027	3681	6558	7202	5653	2661	2441	1399	862	2562
130	84	1312	15	59	30	17	13	11	1	8	55	51	10	103	8	7	31	9	83	19	8	61	89	148	94	16	14	49	2	52	12	9	9	6	15	2	50	2	47	268	39	57	21	251	98	14	9	26	42
131	5625	3155	7119	11829	829	3935	1884	27652	369	2923	15056	16905	8507	3470	2285	4412	950	9631	7405	798	1514	2212	11310	2122	14262	4158	2814	10090	870	7630	2749	2693	4478	1304	4496	10135	16134	1193	23114	6265	7774	13434	25413	5346	5901	4522	4827	896	4478
132	63	0	36	234	2	88	12	64	0	489	2	30	2	0	0	0	8	63	1	9	155	10	2	0	145	4	0	175	0	8	3	0	3	35	5	6	0	0	1	10	7	395	2	362	297	0	96	15	2
133	4784	2088	749	3895	1204	2729	1445	2209	1054	1540	3774	4463	926	1539	1803	2461	605	1003	1290	2909	1649	489	2909	1726	1671	1767	839	3382	117	415	442	394	130	374	1965	467	1485	191	1025	2194	477	554	1171	2487	291	330	853	559	453
134	4268	4828	6626	8323	3147	4099	4891	6611	1726	6740	15726	11549	8085	3935	2977	3726	2989	7605	17109	4327	2590	2439	4784	3505	4978	5874	2536	7844	1963	2624	3198	2749	2669	2040	4393	7762	6215	1318	9327	9181	6677	8186	10488	5522	2889	3012	1948	1786	3514
135	6846	4891	7762	5802	3680	4031	1793	42596	3351	10819	29611	7162	14077	3141	3531	6975	1818	8981	7849	3575	3232	2014	9166	3542	3382	3165	6022	7601	1173	1576	2935	2091	5497	3759	6886	3644	6628	2854	8085	5199	2948	4506	3794	3876	11412	2166	2821	1073	4999
136	2633	2822	1374	3755	1018	1029	1089	778	1418	2464	9607	3812	2510	1581	2482	735	1123	1190	2454	2904	1765	1902	3315	2091	1566	1664	1346	4432	677	905	1097	1450	983	1034	2117	868	1285	523	2466	3520	1759	2442	1181	1457	393	446	2023	1328	1176
137	2042	1512	1660	2653	2257	3449	896	1124	427	629	1494	4449	5870	1845	754	1490	834	1301	582	515	1372	2191	5584	1015	3001	1119	1383	2464	464	2200	653	1096	713	3242	6498	1007	1066	172	1225	13659	7575	1081	2489	1323	331	322	1908	1445	1352
138	2410	1753	2292	2364	934	1510	1075	2192	688	2960	3387	2584	1430	907	1539	1216	607	2393	2163	2515	1524	868	1774	1277	1594	1940	631	3041	591	1034	1323	1729	549	740	1927	1459	1602	1068	5176	2439	1388	3944	1926	2246	596	1050	973	664	1145
139	10395	3255	5132	4406	19157	5153	1410	38405	16529	10380	9653	6785	18578	4286	5255	5616	6406	6672	12695	51017	4267	1458	4376	1470	6720	5606	9504	17595	583	7628	10689	928	4729	3304	14444	2439	2724	159	1765	12155	2733	11341	7560	1642	332	1511	1159	1453	6028
140	1382	1082	792	1085	784	1627	449	2156	637	992	1590	2592	5764	805	317	359	395	2322	1479	1151	231	905	2276	929	849	817	826	4596	157	314	758	214	1700	905	1224	234	516	347	1834	884	366	924	711	974	1168	309	407	412	1497
141	2095	2287	2377	4159	526	2583	1615	2242	687	6094	3941	2710	1223	1465	1047	961	1134	3667	7076	1436	1680	1499	2263	1787	2868	2827	466	2817	1443	1929	1324	2660	751	915	2581	2221	3513	3175	2637	2480	3042	4729	2228	2265	1278	2110	1112	838	979
142	39	1	65	221	1	507	26	80	1	399	86	19	16	4	3	5	25	58	21	4	6	59	42	20	48	33	39	170	44	92	18	22	11	6	9	112	93	27	127	24	40	14	456	27	17	85	12	3	9
143	1857	3628	2632	7152	869	2462	1143	2542	1744	1536	4438	5327	4201	1889	1687	3715	1295	2989	2308	3318	2681	1273	1839	1677	1972	3081	2284	4367	774	722	1795	846	1349	1037	1383	907	1334	333	2154	2815	1705	1223	1828	4669	766	625	1259	1004	1246
144	45	22	498	97	12	1270	19	11	15	630	12	37	12976	7	41	220	6	1673	61	4653	8	460	9	4	19	399	2439	175	286	0	2473	3	6755	19	8	367	5	2	147	82	10	191	7	521	950	3	36	4	3326
145	3236	1828	1729	2619	2735	3378	2465	5061	853	3762	6418	6797	1560	4600	1611	2457	2440	2349	6328	2931	1833	1575	1660	1969	3053	1911	734	3290	1046	3391	1843	1328	811	1587	2533	1211	2098	1367	7441	2751	1639	5462	2438	1805	1214	1350	1352	801	1271
146	846	495	1625	1215	212	922	525	1278	226	4375	2553	919	746	324	464	978	300	998	3136	729	730	453	876	628	811	1015	348	1413	746	412	1155	1176	404	328	524	2584	2403	449	2910	680	488	959	866	1674	1335	812	329	278	256
147	179	85	272	353	139	79	94	182	73	252	443	97	193	212	28	223	190	83	257	77	114	110	202	68	443	148	45	265	41	19	72	35	58	82	89	110	157	24	612	237	407	149	559	141	17	205	76	94	123
148	3160	962	1885	2657	702	2393	701	2741	857	12084	5380	2899	770	1110	793	918	580	1680	3709	2370	952	568	2192	2290	1639	2092	499	3711	714	1724	1622	2217	665	294	1076	3337	3165	2397	6316	3550	1228	1071	12356	2529	1354	2186	1402	400	1277
150	860	974	886	1337	625	1066	447	1150	431	1222	1720	944	1268	644	448	1426	568	1968	1059	1763	824	425	839	831	842	1898	335	1607	379	413	474	389	417	383	1169	734	602	335	1356	1567	653	1496	1126	1335	326	300	383	472	466
151	1998	1636	2817	4140	1099	1935	2416	1704	954	5531	7186	2449	2882	954	2039	1506	779	623	5649	1924	1158	1005	2321	1413	2241	2631	910	3085	286	489	1430	348	566	936	1983	1019	1477	421	4423	2045	2219	1588	1948	4793	537	1057	1063	478	833
152	3178	4189	6426	4948	2468	4256	2193	3099	1029	4011	4905	6010	4759	1764	1901	3575	1905	5101	2747	4660	2924	2055	8116	2238	3570	7307	1993	6258	1701	1421	3434	1216	1373	2061	3783	6094	2321	1434	5151	5870	3479	3728	3982	17371	1725	2063	1456	1930	2837
153	6467	4481	5306	7345	3353	4657	3660	5898	2667	5682	10135	11829	5676	4908	2986	7183	3376	4405	10431	5986	2803	1897	6744	2864	4927	4714	2478	5032	1551	3636	3674	2537	1960	2296	6277	2595	2626	793	4136	7897	4187	6450	5175	3948	1783	2088	3508	1685	2289
154	1901	3276	519	330	848	644	801	96	1240	563	925	955	1269	1375	122	304	184	1215	234	3642	2516	1023	3933	902	1733	1924	607	2615	307	978	545	103	220	520	3215	231	85	287	2700	7930	1635	596	491	114	197	118	594	602	1117
155	3366	4641	3484	5448	2183	3961	2110	4432	1022	5030	8358	4338	5940	2313	1442	5092	1617	7025	3444	6724	3600	1656	3006	2668	2608	8027	1169	7692	1257	1380	1891	888	1396	1601	4403	2329	1876	1271	8174	5704	3433	6153	4375	6775	1995	1053	1889	1764	2453
156	211	190	396	1474	3287	2837	1526	197	1080	284	175	12697	7925	4851	3714	49	13101	517	6473	10001	1106	371	489	515	2802	6080	2942	564	67	2407	945	168	1788	2932	191	766	65	43	289	3592	1909	845	538	450	19	210	1502	1275	1028
157	6293	5098	6355	3653	5994	6000	2808	5670	7695	9330	8619	23848	7446	3363	5367	4370	4214	4504	2058	12927	3801	3241	8131	10216	9733	8384	3763	11879	1655	5516	3101	1133	2701	7515	10150	1924	2261	391	4316	10371	4541	22691	6029	7031	2778	1464	2548	2870	2977
158	1046	1023	1188	596	766	1492	431	1783	452	1372	1939	3680	1784	435	336	486	421	1652	3230	1402	514	775	1583	282	2060	727	349	2715	777	1534	693	860	840	484	2833	1249	542	877	3091	2427	861	1984	4051	1805	356	1370	243	509	555
159	4	3	1	38	2	2	5	0	0	9	23	10	1	3	2	10	9	8	3	0	2	0	3	4	12	6	0	27	27	2	1	3	0	0	2	2	3	0	2	3	18	17	19	68	3	2	4	2	2
160	4364	3049	4745	7862	2766	5479	2342	19649	3064	7584	8258	9808	10867	1580	1979	10756	3923	7985	8269	5279	3941	1929	5567	3308	4626	5915	4469	8373	2251	1526	3250	1768	3083	2576	3943	4257	3624	1614	9751	10155	3441	6032	4365	8799	2912	1813	1854	2050	3445
161	66	38	42	90	46	33	20	53	3	81	81	64	39	19	12	22	7	31	76	63	12	26	48	118	60	48	14	71	24	69	23	54	8	6	67	51	48	33	79	59	53	59	49	77	31	35	19	5	55
162	4	0	7	11	5	2	1	6	10	13	54	8	2	10	9	0	3	2	8	7	3	2	16	4	6	7	3	14	3	4	6	10	6	3	3	15	2	1	2	0	16	38	13	7	20	4	9	3	11
163	1539	112	45	174	24	19	549	11	1	9	134	236	5	16	240	624	18	43	1194	61	751	508	41	53	445	218	10	23	11	1012	1390	8	6	251	4	119	419	8	47	69	544	3313	435	627	6	1161	427	37	348
164	1801	3074	4020	5695	1311	2382	1603	2724	783	3235	4825	2780	2083	1248	1425	3154	1683	2875	3677	2624	2234	1310	4447	2535	2626	3559	1121	2759	620	548	1010	718	626	913	1772	823	1570	427	4494	3122	1496	2190	2267	14820	1583	780	1185	956	970
165	1029	1072	72	4398	27	1081	1551	42	67	925	1423	2644	15876	117	559	20	58	102	49	68	3034	6258	24	7	1255	788	2348	7737	85	798	793	9	4737	1549	101	4045	14	87	12	272	1973	104	46	2251	43	172	7005	1140	7196
166	2563	2385	2119	4894	1221	3169	3052	4387	750	8150	7028	3298	4060	1471	617	1472	1310	3274	3071	2489	3193	1714	4455	1384	3843	2669	932	4327	1511	979	1605	1127	1195	1750	3581	1549	1644	1213	11624	4700	2961	3243	3976	9049	814	1282	1025	1322	1819
167	168	158	113	292	88	251	14	67	45	126	381	127	175	68	68	32	123	238	63	188	133	104	38	47	196	332	103	256	277	249	76	112	96	133	145	151	52	23	115	145	278	349	213	52	69	548	82	186	173
168	8829	10176	10170	19489	5876	6994	3201	8137	3897	10320	9169	10743	12870	6243	3384	4272	4749	10022	7176	9992	7043	3080	6776	6469	7791	13886	4186	15402	1803	3083	5181	1749	2402	4420	11121	4025	4457	2333	10195	18024	9924	12484	8020	8590	3535	2144	3815	3915	5263
169	36	68	149	298	138	1797	31	74	43	49	535	66	119	56	25	27	128	40	1501	25	557	50	64	47	189	121	67	117	14	8	34	16	4	18	73	50	57	1121	50	91	166	44	172	99	77	30	31	16	88
170	580	467	64	7	29	5	1	9	12	47	91	216	246	116	470	3	55	13	17	28	25	4	198	16	1115	13	125	762	2	44	11	4	130	16	85	5	2	1	19	214	435	24	20	3	35	50	35	14	1595
171	15222	18643	11623	16945	10311	12336	4771	17835	12027	11828	15122	23835	15425	6513	11524	15283	7282	13498	15577	19655	17881	6378	14370	11265	13008	22286	8196	18289	2209	3482	7663	3420	2691	3800	16899	3451	4014	961	13952	17987	10969	6284	15583	24316	3377	2932	5481	3881	4474
172	6	2372	0	4	6	1123	1179	6	0	227	0	55	34	11	4	2	36	14	0	7	10	3	1	0	130	438	7	972	14	10	91	1	13	424	0	1	0	24	65	11	55	3826	2	12	15	0	40	143	11
173	905	2966	1321	5755	1154	1171	502	885	355	827	2552	3549	2739	1740	1212	387	2399	1583	1041	1330	2582	1096	1163	1245	3356	2087	1569	4927	638	716	1022	226	282	986	823	874	1268	179	2347	8337	3884	2214	2806	4420	279	395	1526	2840	1588
174	1532	1114	4318	2503	1003	1605	626	3042	102	1203	2823	1969	2712	577	1363	662	430	1397	550	2832	871	973	1404	485	1152	1854	688	1657	1164	1093	703	2249	761	758	2725	1060	1141	944	1348	746	1170	5135	1469	10776	922	587	413	611	739
175	493	187	255	677	143	437	100	420	59	376	764	498	1367	117	80	351	143	856	103	362	127	146	619	164	664	248	218	686	403	159	244	45	43	308	168	792	380	31	156	876	418	307	1085	164	34	107	35	277	278
176	26	1484	12	79	17	24	2	4	51	101	97	128	147	52	300	4	13	28	15	1134	9546	23	28	6	263	144	111	1314	121	61	3585	7	654	1324	69	18	3	216	6	18	32	128	2	105	65	91	100	14	39
177	88	375	258	1367	57	328	159	116	41	1051	810	656	391	171	355	58	447	1060	329	792	131	104	130	89	395	905	96	1522	1111	376	373	82	123	64	345	605	568	225	763	203	348	131	501	120	190	202	134	2227	996
178	33	6	66	22	12	18	867	21	8	85	381	8	5	16	3	5	54	3	177	21	23	7	198	20	172	184	2	35	1	4	7	2	1	6	4	44	212	1	15	55	96	32	308	757	11	131	116	10	14
179	686	493	383	888	380	402	213	1107	327	880	929	1563	945	248	133	458	221	932	1078	622	460	445	1210	324	661	790	189	462	242	386	340	500	388	229	786	489	1053	265	881	1031	724	377	1049	882	214	412	377	213	498
180	3	1	1	4601	0	2	25	0	1	94	1	5	4	3	1	2	1	1	15	6	4	4	6	2	9	912	1	13	4	2	2	2	1	1	6	2	1	0	2	30	10	0	0	23	13	0	0	7	1
181	63	160	37	80	63	54	21	102	37	2197	51	105	288	44	35	123	35	76	155	39	47	77	120	23	67	81	107	245	35	28	41	19	29	29	88	32	37	23	177	139	118	198	60	950	15	20	21	57	81
182	1573	1151	1315	2143	766	1675	1457	2371	329	3014	4203	2259	1624	758	531	662	666	1786	2413	2473	836	621	2076	551	2625	1938	525	2869	451	936	1441	674	482	727	1478	1438	1773	259	5510	1700	1257	2882	2544	2191	756	960	767	580	847
183	4226	4683	1391	6574	1898	1581	1618	3287	761	1818	4920	4043	5559	1933	1289	729	1114	3213	1429	2599	1664	1299	2530	1716	2616	2488	1739	4026	599	1620	1004	464	905	1602	1562	564	2169	320	1980	3225	2338	3954	2767	1115	1291	933	1395	632	2764
184	4142	3746	1664	3237	1518	1754	1806	1284	535	2426	2910	2481	1019	1350	520	1038	958	1460	1808	3714	687	834	2630	1088	1888	1794	638	4243	868	1082	722	621	680	582	2743	767	1284	526	5702	3054	782	1094	1478	5176	630	484	700	585	3176
185	619	3015	314	124	2852	764	1503	96	1588	83	631	3188	3853	1228	859	309	1736	219	1055	5064	3183	3714	734	391	2351	4226	2699	1141	136	1735	1015	31	15	232	5194	211	30	47	2328	25549	407	2901	78	1999	24	120	1696	1350	1043
186	2767	3517	1874	104	281	103	539	1335	68	371	3496	1142	752	1226	319	54	797	2633	473	100	426	399	1611	163	1775	451	750	1716	140	461	145	191	277	802	234	65	508	58	1151	667	735	1389	668	278	29	393	858	108	2005
187	2814	2046	3147	3531	1055	2434	1822	4718	554	6059	4234	4237	3879	1337	961	1551	1265	3071	1911	2603	1726	1413	3158	1031	3261	2384	968	3736	755	1942	1445	878	970	1194	3124	1547	2276	603	5240	3187	3731	5392	4617	2469	1001	1135	1173	1095	1826
188	4397	3262	2856	3721	2308	2813	2170	4121	1009	5907	7602	7257	4429	1844	1478	850	1291	3335	3106	5008	2079	1015	4088	1898	2949	2323	1441	4685	621	2464	1604	444	869	1181	3608	1439	2753	313	6268	5642	2962	5665	3579	2447	817	1159	2064	1186	3321
189	1738	2078	609	2037	938	791	544	861	398	1839	2814	1728	814	687	528	830	515	920	865	1478	747	339	1213	1008	1072	1174	712	1845	161	324	404	198	177	132	807	182	361	135	1292	1755	542	540	662	1697	169	224	669	295	865
190	1813	4525	2614	6373	1736	2155	1844	3734	2843	4179	5852	6290	3948	1788	1478	395	1165	3445	6275	3333	1800	1365	2959	1774	7145	3486	1360	4683	486	613	3431	655	946	1140	2688	1127	1911	841	2025	3773	2409	2487	1744	7272	1028	604	2519	1004	1684
191	53	49	78	16	30	45	50	80	42	18	124	137	32	53	43	31	569	37	52	486	90	21	27	271	84	145	39	482	73	459	134	7	117	87	81	173	55	24	561	376	180	77	66	50	26	69	22	557	315
192	1206	2018	1781	3097	1231	1585	1031	2676	734	5168	4280	3749	2003	945	939	3524	850	2403	3018	1746	1656	984	2431	1584	1647	3980	1257	2755	409	543	1210	509	930	864	1552	1132	906	326	3069	3142	1108	1945	1903	7037	533	714	1207	698	743
193	235	433	496	2360	437	333	333	187	438	179	472	804	953	197	197	44	326	376	602	693	8210	208	84	214	1259	366	161	1333	229	574	409	258	485	195	784	579	856	3845	489	799	3387	1207	825	878	318	274	330	650	1176
194	3227	6714	1897	2502	1469	3081	854	904	1117	4336	4270	4374	3424	1872	1160	187	1694	1326	3933	4240	1696	1144	2013	2784	2882	4116	1094	4807	638	1803	1410	1524	476	957	3304	979	1222	1490	6101	4362	1925	3668	1438	3505	521	506	1814	1265	1252
195	199	107	76	129	26	128	73	30	17	141	56	156	96	67	45	12	58	41	81	75	69	70	116	51	82	76	79	162	103	45	68	22	33	3606	65	24	24	31	111	50	203	541	46	79	40	118	35	63	49
196	571	212	194	563	78	466	686	375	90	3156	656	749	248	123	179	745	158	376	1202	374	215	173	447	370	277	883	237	1072	98	74	303	88	40	154	109	125	297	106	825	290	88	380	340	3155	232	238	175	105	124
197	9038	9903	11341	11290	3643	8289	4498	15749	3349	37374	21380	15942	14814	2221	2514	8132	4017	13535	10594	10248	5550	3567	5776	5293	8954	13603	3006	11432	8083	8545	5712	7566	4165	4868	9806	15643	9357	10268	16903	13217	8855	26692	14886	18878	7681	6053	2719	3232	4629
198	172	146	73	116	40	28	28	18	16	51	134	68	260	32	12	25	99	56	33	47	36	45	104	21	237	110	30	233	45	22	59	9	21	22	37	91	117	155	38	263	172	48	62	97	35	22	46	70	84
199	876	2391	1853	2524	839	1312	822	1148	1025	1724	2801	2386	1215	711	478	1897	1090	1222	2459	1863	3310	907	1688	1541	1346	2071	713	2690	255	268	1135	325	312	533	1718	456	1026	356	1672	3083	751	903	1200	8567	223	299	1114	1010	803
200	888	1684	964	1889	686	643	767	400	542	212	1402	1230	1194	789	466	328	1080	609	522	793	1296	1184	378	992	1969	1287	786	1192	126	388	473	154	723	807	2038	168	375	166	858	3479	925	945	1884	1572	195	287	628	489	581
201	61	81	86	272	44	84	35	46	12	44	120	125	95	22	33	20	86	85	46	30	52	22	35	51	108	136	53	186	27	41	48	16	13	55	48	60	50	23	237	107	115	65	95	136	18	16	33	56	70
202	302	328	246	549	248	189	106	295	112	222	685	652	263	131	113	198	74	336	424	732	155	175	371	315	147	547	110	502	61	46	158	72	123	105	449	85	111	64	245	658	130	211	30	1083	114	68	169	106	649
203	2621	3913	2608	6905	5712	4747	1967	11533	2654	7813	9350	10500	11465	2343	3220	4903	1976	11653	7087	7996	2529	2331	4709	3224	4204	8728	5082	6546	1593	1766	3024	2204	2237	2192	9129	2968	3808	1033	5129	7969	3709	5307	4349	11302	2531	1912	2036	2227	3198
204	0	0	3	1	1	4	159	1	0	0	1	263	11	1	0	1	53	2	0	771	103	0	5	0	2	22	1	2	9	0	0	0	0	1	0	0	0	0	0	11	0	0	2	0	0	1	2	0	2
205	47	20	4	2	6	7	169	0	0	3	0	90	0	16	2	0	514	0	7	0	16	0	0	2	56	352	0	91	2	101	0	0	0	17	17	0	0	0	0	15	104	25	3	0	0	0	0	0	0
206	883	351	35	207	385	44	20	12	46	25	330	145	120	190	174	8	52	47	66	624	96	43	115	80	265	35	92	639	15	44	29	20	76	27	96	13	21	0	81	323	97	54	20	218	16	22	33	22	2512
207	9320	9381	2130	11337	1785	1839	1060	1005	831	3503	12429	7944	3495	15598	4849	2164	1102	1443	2312	1704	2375	5161	4261	1341	4025	2697	1031	7609	277	2356	933	1747	686	2945	1602	1376	1632	333	2647	3687	7193	16516	4608	3370	563	825	3229	1723	1217
208	549	127	319	304	72	130	71	804	138	119	172	265	119	343	92	126	148	90	160	159	181	567	619	395	311	347	71	319	56	69	76	99	67	87	171	87	98	105	261	196	886	176	210	353	110	254	247	281	186
209	6078	7820	11273	8973	4879	7335	4151	12884	3682	15709	15471	15040	18064	3347	3260	2302	3152	8852	14255	8522	5327	5783	10823	4613	10558	9220	4109	12798	2936	5865	5269	5173	6530	5638	9131	14688	12018	5294	18328	12361	9221	13924	9958	4015	18539	5338	3073	3957	6200
210	8949	8351	12915	15751	3917	13695	6810	20766	5007	10831	16956	20771	15874	4722	6623	794	6155	5522	24489	15653	8444	8265	7628	6321	11781	21391	5067	14005	1665	3101	3342	2604	4239	5393	11551	4014	9804	1903	10218	12127	8295	15862	12394	10518	2793	3298	3452	3889	7930
211	10092	18387	10512	12034	4135	9363	3834	5216	2414	10893	11655	10522	4839	4336	4644	6272	5347	4579	3598	7361	6563	6127	7272	7015	5552	11859	3992	9673	1434	3883	3279	1657	1232	3653	7611	2359	3703	1112	8156	12633	5099	8877	9939	6621	1834	3449	2842	2802	2694
212	2149	612	1963	1029	454	358	1636	242	2489	2171	1997	213	498	1725	244	1530	161	641	1400	413	1491	533	1260	903	1454	548	893	2451	78	70	286	517	164	20	2572	53	510	247	655	559	106	303	96	1298	429	86	535	202	200
213	465	688	399	493	875	207	218	99	468	669	433	1057	479	746	238	207	511	213	292	436	513	736	396	975	512	554	495	492	249	231	549	98	68	404	627	87	86	151	676	10646	292	154	450	236	42	97	262	669	485
214	830	291	394	3705	293	1245	281	1748	548	575	6314	3506	3351	512	794	89	716	2285	1796	642	833	103	1189	675	734	670	914	1906	258	189	627	809	911	571	323	1350	1239	234	133	319	332	2008	959	1778	1053	432	497	169	1355
215	741	777	866	1189	411	664	526	1255	325	828	1159	1071	1216	490	252	283	400	952	2255	1064	658	653	995	906	1360	675	295	1248	691	990	556	1789	852	265	996	1509	1768	533	1801	933	676	1264	760	1916	913	633	184	460	690
216	1930	2395	1331	923	418	1120	521	843	264	1198	2304	1562	2070	1121	382	341	582	1087	1640	863	522	1012	1664	754	1905	1523	476	1830	416	721	500	419	447	826	2431	616	1087	352	4183	2028	1162	2214	1607	1308	554	462	458	637	948
217	38190	7134	23258	19761	20027	34920	3594	190499	7005	26322	34679	30737	7846	5516	8464	18950	13803	31701	20822	27850	8932	3458	27976	19276	8496	9047	2188	45519	11417	11952	7156	47324	4314	9910	70061	22745	25946	18369	48577	26368	8758	34350	13544	2554	4224	12836	5646	4553	7226
218	1221	2170	900	2829	1294	1895	858	1937	970	3373	2941	2986	1808	566	393	1807	1112	2432	3766	2734	1161	790	1633	1229	2288	2806	708	1847	824	626	1516	1160	633	614	1223	1263	938	373	1918	1966	1356	1849	1026	5231	712	625	598	550	877
219	10	4	4	4	6	10	1	3	0	2	1	1	17	1	0	1	1	2	4	2	1	0	5	0	11	3	5	5	4	3	2	1	1	0	5	2	1	1	7	18	3	2	7	5	5	0	0	3	0
220	2678	16566	1609	5558	3488	3640	499	821	1699	6817	2449	10640	5711	3149	1688	703	2063	1300	823	5460	3909	6363	17753	1947	5195	3787	2786	10924	496	2734	1530	227	1121	2401	4253	913	903	544	7221	19791	7694	3338	2938	8158	269	297	2971	4857	2440
221	7659	15227	4771	3419	5026	5133	4945	13835	1889	4417	16906	3505	8786	2562	3356	5222	4914	4907	5522	7348	4022	13426	27248	989	5032	7544	4486	17676	1142	3032	2853	565	561	933	6998	1281	920	2490	2605	19388	3615	1285	13872	3404	675	562	2580	3226	4486
222	151	155	190	434	224	486	50	222	74	202	389	163	145	52	115	64	146	356	385	480	77	246	180	91	171	439	124	1095	193	60	325	20	20	23	87	95	210	45	293	554	90	33	203	282	69	40	58	218	279
223	8352	2818	13378	9897	1070	6451	5864	10195	1477	5533	10901	10551	10814	4159	1458	1367	6221	9636	4535	17368	1537	4280	2822	2902	5895	6410	2288	13135	5281	1694	11040	2613	4314	2473	3099	5229	28036	998	2171	6150	7601	8958	12969	3891	8598	1146	1485	3633	5774
224	4661	4338	1896	5906	2572	1332	1552	1386	1584	6544	4989	3950	2225	1998	1515	1828	1351	1800	2476	3127	1752	1104	4006	1296	2953	3070	1732	5730	283	712	944	317	459	593	2017	221	809	382	1841	4662	2713	1068	1570	4494	419	399	1858	1154	2643
225	384	717	1219	26	274	1570	773	1180	636	4316	4246	834	198	297	274	134	202	211	496	235	646	240	193	111	1557	358	117	310	15	21	49	38	7	136	1124	402	545	433	7047	584	43	270	112	47	191	689	75	133	93
226	5692	5914	7841	8334	3304	5368	3261	6872	1718	6024	9079	8622	5642	2163	2680	4920	2613	5228	9645	6959	5313	4575	6285	4554	4546	10763	2434	6312	993	1157	3396	862	1385	3401	3574	2385	2625	551	10908	8209	3561	5124	5907	7680	1271	1869	1955	2166	2578
227	2191	8196	4059	7163	23539	3757	3145	3453	7720	6350	5133	4766	8463	3964	1304	3514	7614	2231	9300	11040	3784	8131	8010	5335	10066	9863	2663	9618	686	3256	2404	392	437	2995	19843	1180	723	111	2810	32094	2403	3389	1591	2574	313	1668	2106	4258	2676
228	3006	3548	2005	2943	1542	1758	678	2192	1399	1847	3529	2827	2391	1316	967	1761	1206	2067	2731	2736	2578	1505	2267	2016	1442	2551	1380	2350	473	596	875	617	794	937	1764	522	1221	278	2246	3494	1092	1473	867	4522	727	549	838	984	1209
229	9323	14038	11526	17631	5680	12777	6453	15339	9630	25882	14818	22976	19963	6522	7496	9085	10856	11841	19973	13007	9208	8820	16755	7469	18513	11697	6311	17635	4471	5811	7501	4442	6915	6005	15890	8602	7853	4820	11352	20211	15002	20972	9894	27208	5808	4400	4460	6798	6807
230	54356	22606	47960	52374	16532	56431	46297	127487	9845	37214	84569	31628	55801	15794	6697	32957	22081	48986	61489	42437	28337	28468	81076	21051	47598	57218	12816	49833	33382	21342	27468	66308	19532	17943	88011	74767	72946	90623	111914	53447	62778	66967	105356	73147	22982	49259	14958	30092	31357
231	33920	31170	25353	47499	21874	23798	13090	50421	48993	21068	48443	68989	49467	15891	14438	30664	16420	31238	54213	23146	35796	18168	56348	41788	33856	35753	11383	32715	9164	10759	18600	24481	18081	10749	54330	19955	32019	11120	36396	48102	41758	29197	50951	90715	9628	14755	19518	17767	17406
232	5491	6085	9097	9255	3392	4971	3503	9997	5379	4794	16130	10920	9615	3468	5011	5327	2698	10103	11835	5739	4563	3414	7941	6896	8510	11814	3643	11033	2290	2672	3627	5881	3211	2750	5387	8311	6843	1566	14456	9967	7483	7092	18617	6615	2153	3606	3644	2860	2531
233	1171	3081	961	1451	1105	849	562	587	917	2473	1515	2693	995	974	984	769	804	717	875	1934	1603	565	2367	1730	1000	2210	903	1535	245	529	511	213	172	700	863	311	431	135	2269	3801	760	1749	621	3177	274	241	949	773	768
234	34	47	8	106	37	68	362	2	32	50	4273	158	22	54	21	6	88	85	741	146	27	1	69	1016	83	497	12	81	7	5	13	5	2	2	537	12	28	15	279	92	97	13	17	314	8	5	21	43	81
235	8	1	0	2	0	8	0	0	28	60	10	14	908	2	2	1	2	1	1	219	2	3	1	1	2	2297	0	2	0	414	0	0	0	0	196	0	0	0	2	0	1328	1	0	3	26	0	891	1	1
236	62	68	8	106	80	21	21	27	19	129	73	74	24	32	25	23	17	37	85	52	31	14	65	32	21	115	37	137	2	12	12	13	1	5	73	4	7	8	34	110	7	5	9	163	1	7	28	20	40
237	63	79	15	1247	762	735	270	25	3698	408	435	4346	1449	147	130	9	2523	41	75	12060	765	413	11	41	112	2140	772	3581	1838	695	258	20	2119	1238	1254	5	39	6	25	482	178	1192	7	15	626	27	159	55	208
238	918	1000	720	1214	414	988	305	563	586	2132	1386	1837	1040	490	639	355	345	787	1928	737	581	462	1009	591	912	1258	471	1457	452	789	521	944	412	405	1288	888	1260	406	1337	1917	815	1077	861	2397	637	443	509	374	970
239	520	502	346	968	181	783	120	264	106	199	1102	668	451	285	373	152	418	843	201	1759	322	360	408	290	495	609	343	2028	727	397	377	149	77	132	347	378	840	153	599	430	365	101	408	337	96	171	150	958	1001
240	1558	1701	992	2769	979	1504	1232	2233	572	4556	3262	5914	1227	806	750	1791	924	1100	1542	1236	1154	621	1798	1795	1567	3187	533	2567	217	359	387	215	293	545	1688	756	1336	323	740	2483	1720	1361	1675	4542	478	262	591	437	1075
241	2278	3948	2520	4000	1359	4532	1386	3752	1699	6088	4530	6810	4955	1036	962	3629	1842	3644	3149	3581	2571	1262	1798	2452	2665	4934	1550	6707	1530	1497	1507	1532	1491	1606	1641	3565	2455	1942	8981	3678	3808	6651	3751	7293	2210	905	1327	1164	1380
242	167	92	46	85	59	202	30	21	56	1376	740	81	272	112	15	28	2	142	476	173	66	22	283	128	67	99	114	752	18	18	31	4	79	34	36	33	77	68	152	724	53	145	114	520	40	8	29	16	239
243	5560	7509	6374	11857	3700	4846	4271	8720	4152	13093	17900	12469	6096	5026	4708	6282	2524	5710	8868	7120	3373	3499	8566	6360	6466	7975	3691	11719	1115	2156	3970	1247	1642	3414	4787	1754	4321	1156	13050	10259	4659	4995	4133	6291	1686	2408	3554	2889	3047
244	3022	5003	3480	7080	3420	3327	1534	2612	2338	9094	5906	6586	4277	2256	2501	2100	4179	4238	8056	4562	3445	4284	5090	3328	3712	5157	1580	5563	1008	1796	3188	2517	975	2016	6573	2186	2188	1495	6359	7122	3580	4445	3061	7068	1055	1542	3229	1783	1999
245	943	837	930	731	210	1560	387	744	186	3080	1148	917	1702	141	834	261	336	2626	318	1417	201	905	1780	439	746	789	675	2513	555	263	900	90	184	298	317	1036	1766	232	2225	946	535	720	724	352	406	376	283	339	690
246	1554	2096	648	1039	634	1075	460	1282	360	1771	1099	1332	738	656	441	1298	491	807	1323	767	1004	407	742	673	1603	1601	331	1224	501	629	692	727	451	512	1182	744	879	333	1627	1070	777	1501	853	1629	299	490	429	430	433
247	4557	6562	4217	5165	2700	4143	1569	4766	1169	9721	4342	5088	3230	2404	1368	2923	1435	2628	3111	4197	3314	1571	2764	1669	4361	4464	1415	6203	1110	1813	1951	1584	1264	2260	4579	2109	2250	406	7337	3789	2922	5669	3099	11811	1481	1539	1149	1653	1314
248	1101	518	578	1061	447	1249	470	1049	443	313	1901	1468	1212	383	287	638	700	1530	1446	1430	477	551	1162	325	953	666	335	2595	773	688	502	907	452	338	735	1544	798	180	3013	1766	1122	1692	1544	1535	164	838	233	449	893
249	15785	15799	15363	15946	6122	12549	4459	17616	3667	22637	23704	16731	14230	5380	4423	8461	4294	12121	5807	15610	7653	5901	16064	8878	11487	11728	5250	17839	5656	5064	7333	5254	5816	5128	13987	8822	10516	3471	13029	13466	8113	15193	11955	16219	5917	4427	3768	3741	5636
250	8764	8218	11910	12153	5529	9018	5366	16341	4576	20083	16877	12833	21131	3578	2853	7828	3797	39502	15260	13500	6230	6269	12091	5318	9463	10144	4618	15725	5608	4788	8218	7949	7212	3288	13059	11912	7574	3693	23483	12011	8133	19261	17301	12175	7040	5407	2424	2871	5360
251	3978	1663	4926	3720	1436	4469	2531	9434	1037	8990	6933	7338	4125	1937	1398	6114	1516	2364	6472	2706	1207	1737	4429	1673	3818	3510	1008	4014	2202	3670	2419	5845	1186	1105	3283	12082	9422	2080	4863	6290	3549	7887	6645	3144	6010	4607	1646	1109	1272
252	24484	11293	14238	69090	17746	23569	6013	12614	8954	39013	102525	77513	49247	9464	13196	11218	9171	36366	73816	16899	17354	7959	28364	20742	29037	24657	12412	33733	7163	23497	10816	32393	10561	13742	29444	47968	41155	19628	34726	56520	27059	91845	29115	26639	3589	29950	8979	6046	14363
253	2316	16	0	1	1	1	1	0	0	7	9	2	1	1	187	0	2	1	33	3	1	0	5	22	7	1	3	17	0	3	2	2	1	3	1	2	0	0	1	11	7	0	0	23	13	2	24	1	118
254	4066	3925	5136	7452	2332	5807	2502	27254	2975	11329	21246	11398	5109	1406	1814	8347	3445	6479	14590	5126	6463	1712	4772	5127	3341	6540	3353	11099	1299	980	2748	1517	1527	1768	2758	2667	3373	1258	12903	5129	3276	3625	5350	28356	2613	2724	1572	2102	2222
255	744	509	499	2118	515	568	225	366	145	572	1472	657	480	369	313	121	363	630	392	1203	297	449	672	346	698	579	307	1639	332	230	331	119	97	166	451	257	517	95	672	2463	1067	405	937	924	109	197	213	338	987
256	714	784	281	197	156	81	81	149	37	94	368	109	211	340	70	89	31	392	168	224	18	279	1504	358	106	157	316	316	69	104	23	29	106	63	53	17	239	53	86	570	29	23	28	147	93	31	144	19	1227
257	235	131	106	282	200	118	69	245	147	626	277	185	288	132	75	195	66	360	349	268	192	98	430	167	149	114	130	325	88	111	75	133	50	38	408	91	113	37	400	333	110	159	190	209	75	137	88	79	164
258	480	477	322	196	492	299	165	247	219	310	469	350	524	338	162	243	747	211	488	325	543	302	276	363	916	715	313	373	41	111	250	36	59	347	317	61	87	6	175	1431	590	312	69	887	39	108	223	294	723
259	5122	6929	3061	7602	4100	2881	2081	3116	3959	4283	8971	7406	5093	4098	2660	2888	1877	3352	4994	7053	3587	2621	10572	7590	4315	3684	2807	6685	637	1216	1743	1146	1249	1276	5780	1023	1449	391	5054	10944	3849	2370	2535	7093	761	1000	1565	2177	4737
260	3079	2987	2547	16007	3033	3929	2146	3934	1346	12282	15123	4759	5183	3931	1666	1981	3584	3072	4394	5824	4689	2823	6578	2312	5735	4226	1264	8685	977	645	2785	1598	574	815	2062	1785	4409	926	9085	28502	9520	1193	6626	6419	410	1248	1462	3191	3516
261	790	1049	738	1223	401	1261	659	267	334	1691	1383	1543	889	158	280	634	412	1267	2166	954	587	681	1289	196	1235	2682	428	1189	449	549	531	451	405	326	893	797	553	754	1118	1316	1446	1375	759	2451	574	457	324	279	1070
262	14	7	2	5	4	3	1	8	1	2	24	133	28	0	1	8	4	5	14	87	4	1	21	3	7	13	10	10	5	1	8	0	2	1	0	13	0	17	6	137	5	1	0	195	7	6	10	1	32
263	11071	7856	15169	13954	4399	8945	2863	3538	2589	9156	10265	16435	7911	6196	4368	3083	3813	5837	6256	6734	5910	5282	51068	13602	12191	8445	4570	19401	1715	6553	2813	2432	1408	2673	5810	7185	9717	2420	16135	12419	17091	6344	22421	4392	5833	3967	6075	5482	5838
264	61	91	880	166	10	154	9	5	8	6	138	34	11501	2	11	4	4	2	194	19	1	6	24	10	36	13	1194	133	507	15	85	4	4124	75	9	153	16	1	36	39	25	847	7051	319	2640	119	2	8	230
265	561	928	545	1625	361	534	368	1255	252	1642	1501	1016	896	284	198	708	288	663	463	616	578	276	760	332	765	745	301	1241	456	540	491	206	236	270	732	489	598	194	1619	995	579	946	626	1437	563	191	413	253	342
266	6293	12145	7517	24398	4494	10161	2168	4658	1871	8910	18573	13594	14828	4049	3688	1448	5962	7106	3985	11275	8267	8610	4870	4223	12073	7821	4737	21393	5075	4243	5868	1233	892	3854	4710	8487	7313	1150	8849	20726	12765	7950	15261	6107	862	3479	1977	9867	6172
267	1046	618	504	1323	342	603	94	3362	243	599	1577	2409	1091	206	391	884	189	1517	1087	345	476	205	1571	226	1426	852	279	1629	287	490	531	1022	383	346	1409	896	559	433	509	796	898	1126	810	1851	976	537	182	188	2774
268	918	1621	804	2098	420	1045	248	425	113	874	2223	1473	1464	537	489	175	558	1023	381	1360	866	651	821	533	1267	879	524	2212	1604	1133	643	535	117	432	719	1726	1196	229	1205	2582	954	1079	1417	636	150	470	184	1211	1141
269	1435	1056	1599	3796	761	1725	243	2071	1509	4068	1074	3231	1421	716	678	1593	447	3475	2852	1850	1076	1288	2836	712	1103	1028	793	3298	438	832	1252	841	663	935	3160	1001	583	265	4070	1973	1096	1601	1449	713	753	484	976	471	627
270	1933	1759	1292	3409	1334	2698	2557	3403	2586	8139	2982	3815	2673	1143	1126	1225	1082	2173	4468	2485	909	1147	4127	1934	1610	3341	1214	4028	342	873	902	604	844	833	3567	809	1284	390	2512	3496	1535	2049	1761	3287	519	822	1245	767	1131
271	2138	4031	2891	4960	1689	3271	1200	932	621	1164	2263	4101	1787	3532	914	1076	2104	1812	2458	2206	2299	951	5522	2971	4306	2972	1289	4091	737	705	1352	453	322	1373	944	1194	3079	333	1599	4921	2650	3211	2513	5595	668	1340	1482	2818	1634
272	3121	3713	2262	4836	2513	1701	1036	2997	1337	2591	7995	4226	2057	1202	1628	2204	1815	2095	1523	2441	1829	1125	1519	2937	2235	4992	1316	5215	428	705	862	379	440	1116	1409	664	1812	325	3927	4628	2825	1967	2596	3356	621	513	1891	1704	1137
273	79	217	216	650	65	199	174	48	39	547	210	466	195	62	97	15	226	157	2594	30	126	6	58	138	705	149	21	648	652	84	74	82	55	46	38	820	801	96	465	256	952	350	167	651	36	90	230	73	81
274	3963	5997	3062	4437	3718	5334	2203	5695	2223	7065	5104	11879	6469	2518	2059	3527	1693	4964	6339	5589	3526	1690	5291	5103	3318	7442	2845	8574	1309	2450	2048	1892	798	3268	4373	2138	2774	1385	5755	9661	2668	6651	4136	6193	1560	1384	3441	2995	2036
275	4497	4727	4438	6279	2831	4709	2543	11318	1643	5607	6533	15454	9687	3421	2662	3238	1815	7622	7511	3466	3497	1311	7051	4957	6697	5973	3255	7814	1319	2321	3161	2256	1498	3098	5410	3659	7539	883	5782	7823	3483	17239	4701	6747	3224	2412	6542	2385	4281
276	1173	1207	667	2091	1173	1065	379	809	492	4306	1508	1966	946	533	559	1433	351	704	982	1222	687	354	1305	890	713	2265	707	1768	192	229	427	238	150	294	1353	168	435	164	923	2838	554	629	652	7121	239	230	654	440	886
277	5091	4227	9620	18584	3091	3208	2336	2069	1011	1844	14495	8468	9845	7449	1822	3034	6314	3356	5138	2709	4951	17228	23299	12055	12481	7670	3424	9194	930	924	2381	1220	1126	3328	2753	1988	3776	537	4858	28988	28460	5194	8676	10273	877	1951	3225	6523	4538
278	72	213	39	61	21	132	40	163	10	35	73	49	60	15	17	66	14	51	391	33	12	12	35	22	31	32	18	55	41	22	22	69	35	3	117	74	42	19	571	84	36	42	104	371	43	57	3	15	28
279	23	10	3	14	7	7	0	55	4	11	25	6	18	12	4	4	3	21	8	31	8	3	7	1	7	18	5	39	5	6	3	1	2	5	6	3	5	1	24	9	7	6	12	21	2	2	0	2	18
280	2238	4844	1897	5672	1741	2146	720	5538	1017	2567	8046	7218	3313	2514	1182	2731	2363	2422	2087	1746	2237	2134	2345	1186	4800	3261	921	5902	611	1301	1259	557	931	1864	1711	1180	1413	789	2341	6656	8886	4700	2892	6317	607	991	2860	1594	2255
281	2411	3879	1935	4494	2430	3823	1866	1523	1002	2734	2505	5417	2994	1292	1393	2155	1445	1542	1848	3148	2623	1053	3574	1962	2699	2725	1879	3556	500	635	989	739	888	1355	3104	703	1881	733	3345	3892	2634	1753	2209	7729	414	464	1748	1006	1257
282	1102	920	1017	1642	266	1185	698	1372	247	1695	2642	905	1069	573	353	481	394	897	2270	1075	302	700	1824	569	1075	1312	332	1260	475	495	540	519	374	367	1104	1109	942	278	2458	1336	1058	1479	1139	1453	311	568	405	513	681
283	1542	1548	1887	1788	568	1842	663	1228	357	3454	1621	1866	886	369	425	613	377	1156	1616	1788	979	759	1563	574	1056	1191	412	1726	278	430	772	336	350	467	1075	599	656	372	1629	1199	856	1221	1290	3346	558	418	319	392	868
284	1358	1510	1626	1697	683	1060	579	2288	666	1642	2376	1928	1741	980	411	488	658	1992	2052	1655	1190	876	1680	1712	3109	1194	513	1791	778	1158	820	910	844	581	1212	1919	1268	263	3115	2433	1218	2368	1586	899	872	849	323	510	656
285	1021	1820	1438	4356	1270	2084	175	550	244	210	3278	4503	1450	1855	426	146	589	496	806	752	2847	1743	2014	1690	4312	1769	698	1191	282	1439	706	1328	246	617	1118	529	671	2814	3368	6214	2257	5076	2836	1888	87	1034	2476	887	1045
286	2630	2290	1450	3175	1169	1496	1294	2313	580	3573	4711	2521	2044	1292	749	1409	870	2301	2009	2552	1283	896	3666	1349	1657	2296	670	2856	384	439	997	599	526	931	1996	488	1017	526	4366	3299	961	1071	1664	15058	444	533	931	781	2433
287	1753	3078	1604	3236	872	1719	970	1490	766	1559	2664	2213	1136	927	707	680	601	858	1704	2472	1811	789	1133	1666	1458	2093	652	1893	356	468	747	509	402	593	1372	300	606	396	1409	1634	681	1508	482	7036	352	264	561	478	818
288	2497	3109	4666	4275	1201	5127	1480	5764	554	7728	5992	4351	2665	1076	1145	3475	1002	3397	2893	2865	2683	2379	2373	1426	3461	3789	912	4537	1866	1499	2485	2081	1412	1524	3229	3832	2784	1376	7774	3465	1981	5385	5190	5410	2157	2041	791	973	1120
289	4900	3791	3733	9596	2645	4434	2570	3998	1993	6203	14725	7947	3907	3934	2388	9649	2155	4858	6719	3564	2557	1947	5505	2251	4039	4036	1514	6395	781	1402	3008	1067	968	1318	3107	2287	1902	403	4249	5644	3615	4797	3999	4602	2112	1882	2129	2111	1890
290	2843	3959	3228	2695	2754	2708	1120	2909	779	1877	3810	3861	4053	1753	1225	1524	1204	2766	3032	7529	1300	1101	2890	2797	2118	5536	1627	5132	944	2469	1916	1882	844	998	3347	2072	1583	985	5191	4266	1719	6297	3093	2470	1235	641	1447	990	2419
291	24270	21750	15683	19921	7017	17628	11767	24006	6888	36959	36538	23876	21613	9448	6596	19933	8696	18061	24487	16533	9875	9276	24140	10723	18423	18136	7718	25499	3807	4724	10423	3321	6386	7822	12435	8068	9322	4146	34823	22754	11453	16252	19896	26843	6292	5665	8479	9203	7398
292	22	50	116	34	12	13	18	17	7	296	26	144	22	30	7	15	21	21	45	16	56	14	50	7	86	100	7	43	0	2	7	6	5	8	9	12	11	68	69	57	16	10	32	1152	8	18	14	12	11
293	3601	762	1981	2980	9281	4309	5847	1178	25529	1507	9189	3943	497	1591	2485	85	4899	243	14338	7049	4606	1835	1365	1615	4394	5291	67	3895	981	905	5910	820	61	1552	17386	450	961	302	1626	1462	644	10749	2260	1045	355	957	1481	767	150
294	1170	1416	1831	2172	834	1372	884	1436	1029	2294	2353	2710	1371	789	946	1553	794	1774	3143	2516	2210	905	2107	1485	1283	1536	722	2501	416	596	767	542	703	388	1360	969	592	159	2744	2517	1127	1313	1887	4614	553	554	386	643	503
295	3130	4567	3133	4311	2242	2605	1719	2356	2927	3592	6011	5982	2827	2038	1698	5014	2569	2395	6231	5083	3850	3366	4912	3752	2600	4780	2522	3382	2259	1557	1662	732	1550	1566	3485	1176	2224	898	5918	6763	2985	2958	2165	7355	1274	840	2320	1502	1714
296	6386	2688	21172	14030	1759	1860	1983	9619	765	1957	23134	6831	13463	4705	2778	4715	3255	13461	6981	2666	3201	3294	11042	3032	8922	4299	4352	10053	1775	2907	10775	5696	1987	2836	5070	6379	15165	636	13620	17759	6127	4429	18872	3860	7504	6106	1090	1555	3279
297	2990	460	9617	4310	325	1887	2415	5053	759	9483	11509	4275	1259	979	1130	28647	841	5248	6576	1284	1648	1069	2211	2365	1427	2174	1166	5768	570	656	2844	1279	1389	868	310	2244	2970	816	13000	1686	1112	3335	7572	3290	3040	2807	1051	380	315
298	2527	3459	2210	4162	1202	2720	2143	3864	1122	6548	5951	3078	3094	2519	958	1788	1556	2169	2189	2626	2871	1463	3595	1932	3320	3950	1008	3740	392	673	1118	362	837	1551	2501	684	1001	398	4264	4531	2018	1947	2611	8170	746	739	1483	1355	1484
299	2500	3558	2118	5693	2886	2977	1002	4409	2291	5332	4172	4683	4223	1760	1824	3013	2235	2053	4865	5395	2426	2399	5201	5608	3062	3696	2018	6020	908	1218	1607	881	1470	1181	3025	1133	2223	631	4007	5846	3077	2178	2639	6779	942	785	3443	1533	1737
300	9260	23173	28468	93946	12396	11030	10017	6014	3320	11188	31325	51904	38353	26401	8294	1409	30330	20824	35497	6267	18120	38150	13420	8084	74935	22737	5030	48937	25726	24182	15072	26068	18786	10066	26220	42708	37612	9475	31232	76417	162660	86434	36842	44001	10582	12594	14319	28453	15208
301	1004	676	1655	1319	237	862	417	1645	225	1799	1663	1197	731	521	891	1074	389	1640	2998	954	364	1051	1598	521	1265	1633	285	1120	1416	1113	687	1396	630	258	1548	763	1343	1549	3182	1363	236	712	931	16631	759	1365	349	205	502
302	3885	4986	2630	5581	1510	5018	3181	3743	981	6326	4439	5703	5508	1353	816	4162	1511	9111	5191	3631	2465	2193	3526	1779	3888	6787	2032	4305	2477	1830	2816	1582	1930	1659	4330	1823	2437	2778	5272	5656	2628	5168	4207	5803	3478	1465	2066	1216	2162
303	2141	2037	1729	2041	1357	1522	745	1165	588	2426	4269	2504	1286	1040	700	748	1050	807	1499	2151	1844	872	2725	1310	1621	2175	577	3215	316	563	580	391	456	808	2376	618	1073	422	1551	2854	2451	1402	1304	6534	372	591	1251	1104	880
304	3266	4526	4464	3630	1741	3419	1615	4838	1659	3350	5959	3913	5672	1588	912	1574	1961	2506	4634	2906	2648	1538	3819	1788	2752	2939	2382	3289	1590	1395	2148	2780	2507	1695	2529	4583	3879	1137	5390	3419	2862	3818	3681	5765	1587	4095	1157	855	1439
305	35	26	90	114	7	109	15	28	6	33	251	42	10	52	26	41	41	121	57	96	50	30	70	29	35	98	11	142	59	31	51	7	11	5	25	35	73	20	88	66	8	12	54	36	21	44	20	93	84
306	5973	4721	5211	17199	2811	7651	1630	5154	405	8231	11565	10718	16594	2648	1656	979	2193	6480	3644	6406	4535	4373	4252	2333	11464	5086	3892	12686	10747	7725	6008	5122	836	4606	4512	22580	13250	2814	9483	23057	9573	18731	17496	3048	1611	4981	947	3104	3652
307	6905	15023	4098	7091	1130	4318	2417	9378	1010	3202	12523	10591	5725	3947	1440	971	1099	2996	5291	4073	2666	4352	5446	2031	7322	2064	1402	10226	1091	9821	1442	3792	2444	3281	5434	5292	2193	2453	2847	3720	6271	12703	7884	1738	3329	3716	1949	2166	1726
308	2	0	0	729	2	1790	0	0	953	4	281	1051	24	0	0	56	0	290	65	1332	876	0	4	136	149	269	2	10	2	1	72	11	0	0	1	161	0	112	17	4	107	1	2	8	20	0	139	2	6
309	1538	323	2841	1490	218	959	663	1690	201	3621	2204	1332	370	404	536	1689	279	778	1077	761	1223	530	1209	1354	572	1178	472	1949	198	159	441	278	268	607	378	485	516	273	3010	649	385	990	1602	3918	676	411	240	210	254
310	3562	3581	6507	4383	1562	3811	1258	5895	641	3141	4826	4845	3503	1439	1524	4106	1389	5766	3066	3259	1860	2108	6577	1219	4175	4564	745	3157	2169	1460	1316	1834	1914	1136	5775	2669	3726	2802	7494	4112	3548	3897	3820	30099	2523	1799	1033	1325	2220
311	174	626	312	530	259	359	67	128	32	4540	784	674	590	575	363	54	388	380	109	642	359	92	240	92	381	547	866	1805	162	225	398	50	33	300	400	120	875	29	633	1291	249	118	196	548	32	138	215	3391	1220
312	8036	375	6135	1733	763	176	221	16693	6647	486	16304	936	7036	963	146	215	302	2491	977	2400	498	686	6543	1013	4403	742	3115	4548	32	285	5930	303	1465	152	3840	596	794	34	12163	6454	688	429	2687	901	100	1005	629	273	3481
313	2104	1337	3045	3452	944	1669	882	2116	1173	8250	2491	2996	1785	663	746	4118	1109	2944	4017	2279	1625	906	2296	1418	1987	2562	827	3697	836	1428	1515	565	655	878	1807	1243	907	534	5531	2705	2183	3830	4808	3897	789	879	908	669	649
314	965	1017	1027	1278	350	1144	467	947	416	2157	1722	1439	1145	433	415	543	385	1154	1443	1243	533	475	1148	513	926	1445	384	1860	210	497	369	270	359	330	664	641	902	79	2045	988	550	1167	797	3434	763	329	505	270	349
315	1460	19474	521	358	3998	575	52	3506	2733	1826	3989	3804	19422	1972	1218	107	2693	2864	734	547	2444	194	8514	1127	21588	6325	4444	10040	5345	937	4113	139	903	1544	5195	3655	590	129	2628	30729	18006	207	831	3513	108	4702	1006	26973	23158
316	3035	3459	2649	3756	1848	2420	1591	2973	2859	7419	12035	5172	4134	1980	1191	4828	2055	4521	2466	2041	2921	852	13347	3163	6028	5993	1059	5710	481	924	918	536	1079	1180	3581	3217	2072	1338	3611	4747	4403	1549	3863	10145	847	1880	1271	1045	1121
317	0	1	0	5	3	0	0	2	684	240	1	14	9	0	2	1	1	1030	3	1483	6	0	0	1	2	25	3	87	102	2	1210	0	859	54	17	165	0	1	3	15	3	16	1	1	0	0	0	5	10
318	10648	10484	8704	18930	4033	7938	5215	10376	3337	20847	20027	13772	6747	3984	4327	8426	5386	4613	23429	5629	7051	4377	6510	7668	9675	8126	1214	16046	2995	4177	6269	3424	1578	4166	9762	8238	3381	7219	23752	14869	11470	20861	11893	4845	2186	6348	3697	4222	2946
319	4390	4757	2991	7843	2226	3739	702	15709	732	2731	11614	3396	5685	1243	1067	178	1858	2109	2701	2962	2761	2606	6059	2151	3442	2515	2970	9543	992	2949	2105	686	4044	1542	1439	5667	2211	275	2293	7750	2205	5379	5415	1456	277	1488	844	1877	5706
320	949	2993	1	4126	2153	411	0	2732	2264	10150	1	0	1944	1	543	2542	0	3301	1331	4918	468	1	484	0	0	2253	474	0	1039	274	753	120	568	0	3318	365	396	105	0	2	0	0	974	3	1	262	0	1	2409
321	5696	5592	2784	7204	5738	4168	1077	4335	2951	5948	6796	7829	4957	2551	1437	1357	1397	3936	4438	11247	3045	2668	13325	4324	3744	4146	2562	9368	1489	2346	1829	672	1393	1066	3228	1100	2251	803	3963	11851	4689	3602	2010	6706	1698	657	1389	1913	4615
322	2797	3424	3081	3448	1319	3100	2514	1371	702	9375	2917	4452	3675	911	681	1672	1141	2106	1974	3028	2046	2245	4247	1592	2865	3301	1194	3140	922	1191	1151	877	994	1308	2061	1398	2669	1741	5419	3425	4237	3005	4077	6032	994	908	1256	1210	1317
323	2359	3053	2975	4694	1646	2072	2793	1532	958	3103	5604	4789	1669	1433	1526	1585	1557	1355	3376	3261	1273	1833	3785	2054	2259	2904	1153	4169	635	825	1446	841	866	1103	2126	945	1914	755	2935	3972	3255	2080	3530	6470	664	602	1213	937	1908
324	1176	1205	1208	1363	709	570	904	581	256	1308	1701	1388	901	420	230	721	1107	590	1732	582	1539	520	1081	670	1671	1237	184	979	213	171	490	61	236	391	455	659	213	134	1851	1508	3480	671	1152	2911	252	190	460	990	634
325	7190	6260	9821	7675	2316	9450	3896	7565	1799	8693	12371	9437	8066	2584	2852	6775	2808	10161	5357	6097	5679	2730	5380	2249	6487	9850	2128	9317	5252	2262	8327	3712	3438	3199	5523	33788	5968	5170	11220	7143	5017	11883	7038	22960	4423	9457	4162	2003	3028
326	6395	5371	5282	13485	4196	5204	1392	10264	4478	4785	5796	13189	7255	2288	4211	3258	3024	5126	9084	8373	4191	2981	8739	3493	5355	11731	2985	8020	1037	1691	2996	724	1713	3061	5923	1737	2197	553	6947	8913	5726	8832	3576	5419	3202	859	2354	2378	3525
327	1	1	0	1	0	3	0	1	0	4	1	5	0	0	2	2	3	1	2	2	2	0	1	1	0	1	1	1	0	0	0	0	1	1	1	2	0	3	0	1	4	1	0	2	3	0	1	1	1
328	81	248	172	122	111	212	134	6	63	44	517	1148	331	47	159	23	66	113	76	266	202	74	177	30	191	265	83	555	37	99	94	25	55	35	123	632	128	184	131	310	1351	262	629	433	67	29	365	211	283
329	12648	8825	16785	13720	4362	16460	7586	26288	3425	28798	31132	19963	13499	4256	4187	5867	5473	19466	29965	17566	11709	5704	14461	6694	16927	18407	3744	15337	4176	4760	9171	9067	4141	6671	14366	19152	13179	4720	31369	11983	8787	23945	23358	51754	6369	9292	2768	3467	5428
330	45642	36477	29597	24654	14736	17052	7504	36079	6871	27518	43906	37557	65622	13873	9908	12089	10281	16606	20390	25540	8955	14828	43404	11101	24909	19153	18285	34267	4940	16543	9957	4362	12750	15547	27411	12874	7490	1784	52372	52379	25066	20100	31563	7450	5172	5543	15614	11542	19679
331	4962	4923	9323	6647	3029	4416	2104	7327	3406	5678	12838	9125	8507	2772	4283	3062	2460	6862	5294	9494	3713	4453	6868	4617	5279	5657	3574	11026	2948	1668	3611	3558	2051	1881	5472	4905	8727	1371	11574	7300	5353	5694	7081	6600	2158	2722	3514	2908	4338
332	2528	6142	2662	4250	1356	2261	1213	4014	3472	6573	9443	4467	2764	1626	1908	2801	3079	5202	13595	4745	2314	1430	3090	3194	3215	4894	1609	2774	2510	1601	4640	1379	891	1699	2667	3144	2026	1249	10424	4673	3235	3944	3272	6928	2139	1758	858	714	1156
333	530	1142	403	773	306	524	310	406	339	1141	1398	946	620	231	251	287	285	907	2622	881	352	307	755	330	713	767	176	495	913	651	616	617	256	340	914	867	422	178	1240	808	658	812	428	1797	582	412	143	133	386
334	5766	3694	3727	5779	2369	2368	1467	5016	2318	3728	9662	4784	1033	2016	1144	1945	1825	5658	3855	7563	985	2494	6123	2915	3087	2566	1015	7077	2308	2542	1854	2844	2338	581	5475	1600	2892	2536	2739	6893	2538	1038	1148	7119	1623	1317	1255	1072	5581
335	851	1133	560	724	369	820	597	1156	332	1283	905	2040	969	471	314	838	467	1068	1019	1014	875	508	1116	271	961	864	272	1235	302	252	561	194	342	245	453	453	493	298	2729	1699	695	599	784	2407	341	187	348	379	427
336	1855	2321	1257	3921	1603	3226	2678	2315	496	3490	6270	4187	1995	932	1160	1553	1011	1606	2372	3407	1721	726	4036	890	1850	2483	1124	4626	876	698	1104	557	414	671	2294	1157	1802	540	1087	3698	1814	1690	1680	7271	722	449	906	878	967
337	4562	3599	3410	3929	1969	2747	1799	4402	1267	13461	5459	4094	5328	1219	1092	2769	1616	7759	2993	5040	1649	1835	3473	1721	2826	3284	1736	5741	3335	4324	2436	1861	1833	1271	8053	4687	5464	1434	4757	4261	3963	5702	4146	2016	1869	2375	1535	1090	1834
338	1568	898	1553	5203	734	1607	363	1515	871	6934	2655	2975	2744	970	425	1601	571	3112	2028	2129	745	1655	4286	613	1363	3328	942	7089	647	949	1040	924	1044	741	2455	1741	1782	563	2631	2845	2165	1067	3775	1549	1976	1487	815	576	1276
339	1881	411	2990	2381	1067	879	842	6400	765	7196	3289	1795	1466	499	546	1285	308	1697	1848	2179	898	654	1473	956	945	1454	675	4058	267	108	894	265	263	495	607	482	790	194	3115	1737	302	492	983	5031	344	511	282	316	1570
340	3063	1649	1917	4383	1365	3151	694	7009	876	3183	4932	6517	3763	1298	1133	2062	2337	3433	3200	2910	2021	1256	3366	1022	2746	1791	976	3889	1079	1697	1602	2192	1079	1293	3387	3089	1996	876	4935	5464	3343	4403	3303	3048	529	1790	801	1198	2053
341	55638	29564	24024	45481	37998	12549	6547	427593	20289	10415	31765	61889	129438	23621	8269	103021	10758	86093	13406	27950	19689	15270	47417	9903	30557	22175	33234	60983	7513	18333	21507	13223	36285	40784	70888	8270	6790	592	27976	118275	8955	23081	21448	626	12570	6324	14790	27716	46602
342	3633	288	281	335	172	88	351	419	92	1992	1935	700	416	200	224	442	165	823	331	217	238	101	1044	1779	915	169	87	1269	54	338	173	23	52	82	213	180	1200	42	130	1134	409	92	463	1095	171	264	169	174	210
343	564	613	1214	1041	255	1745	275	401	201	463	1567	753	1011	256	565	297	1078	1138	1389	2382	696	1042	810	287	744	1188	605	2252	648	444	805	64	135	319	394	583	1084	161	1018	658	659	362	919	862	167	305	218	1956	1276
344	2418	1425	6456	4668	707	3321	2826	5391	812	9131	5783	3903	1549	866	695	3994	1079	3119	4436	2838	2258	1576	2109	2888	2324	5318	1304	7000	818	672	2076	733	931	1222	1304	2196	2450	444	7368	2628	1351	3218	7154	43048	3215	1315	1204	1043	1333
345	2877	5402	2507	3001	2095	2528	764	2585	3430	4993	5635	4716	3386	1025	1857	1627	1960	2617	2715	4492	2566	1500	5135	2459	2086	2626	1747	2905	1841	1851	1489	1161	803	1476	2346	1520	1533	1121	4601	4701	2649	2000	2205	3881	1246	1201	1128	986	1398
346	1584	862	1785	1318	480	1240	1136	1900	333	7685	3361	2093	1036	455	865	1687	597	1380	2616	1402	754	998	2324	772	1048	1530	360	2650	686	629	892	802	627	735	555	1146	1664	373	1848	1436	941	1803	2113	3314	1014	639	346	486	643
347	2446	2263	1779	2221	1272	2390	2170	1889	891	3248	8212	4030	1888	1319	693	1508	1257	2342	1996	2063	1419	1147	1853	1252	1565	2717	863	2460	780	720	1136	589	523	832	975	983	1005	375	5360	2286	1026	2263	2670	5141	906	1005	1105	836	948
348	22325	29855	26967	21295	13108	12122	8523	35211	10740	25256	36353	42086	38212	10581	10088	11428	11342	21849	33744	20595	12531	13117	31324	12446	21571	19302	9035	29847	4136	7514	8822	8912	12055	13158	19398	7900	15924	2545	22912	16893	22738	27321	33069	30203	6062	4796	8037	8126	11538
349	227	293	290	668	414	718	168	610	509	1417	2167	595	607	231	533	36	204	170	2142	850	491	237	1276	371	301	371	408	524	111	295	319	280	283	179	430	192	126	379	1868	1805	295	820	273	270	425	105	159	122	122
350	11164	6052	9957	8540	3232	9895	3386	12283	2316	36912	10349	12041	10806	2570	1635	9967	3305	15829	14565	6494	6176	4870	9763	3943	7406	5873	2871	10588	7575	4488	5909	5272	4727	3297	8796	9733	10134	4450	16762	10050	6920	11002	8265	17340	4775	5177	2879	2593	4916
351	5623	4153	6328	4899	3625	3173	2489	9392	3630	4191	5453	6877	5639	1737	3655	2808	4788	4771	5546	7743	2867	2930	6494	4678	5895	6856	2421	5283	2140	5258	3173	3347	2803	2590	7120	4728	4219	593	7319	7712	4366	7427	4911	10287	1691	2477	2848	1761	2669
352	3467	2204	2785	10378	685	8937	2940	603	1391	1988	3106	1722	3943	630	223	270	356	1807	1479	9186	215	2578	3456	2356	1647	2484	1165	3000	1869	820	1504	455	7036	1359	775	1700	2384	191	3056	1044	1966	779	1959	635	4227	955	522	213	2417
353	2428	2784	3244	4987	2273	5129	958	6069	1616	3060	3505	4242	3488	676	812	4495	1577	4460	3696	8495	2194	1790	3767	1801	2920	5167	1474	6886	1821	1851	2245	1788	1155	881	3644	3229	2302	1089	4764	3765	2408	3947	2682	7050	1949	1112	1171	1224	1483
354	3546	6329	2020	3845	1593	2120	3184	1992	749	1518	4360	4495	4290	1473	4112	1656	2610	1258	2634	4912	1751	1687	2453	1447	4380	4325	3575	3975	503	838	1411	345	1295	1018	2129	437	1758	464	3167	4159	689	2691	1725	8357	356	817	2628	2099	2666
355	807	1044	777	1816	548	1171	507	1786	370	2544	1605	1277	1239	498	301	778	468	1885	1661	1240	507	652	1157	696	1441	1413	318	1331	1114	751	810	580	636	344	1395	2091	1679	534	1910	1440	1060	1980	927	1106	1316	594	264	452	651
356	5096	8995	4292	7554	4132	6840	3782	5151	4461	8017	6342	7126	5966	3323	4708	3023	3655	4636	4063	12265	5610	3795	6071	4931	6145	8860	2625	7211	1783	2617	2482	1524	1776	1423	6776	2977	2650	1223	9672	7957	4626	5314	5725	5466	1523	2503	1530	2350	3034
357	730	1130	846	2466	486	1222	308	582	131	973	2249	1530	1368	604	519	364	775	1256	663	1704	750	791	1048	595	1311	1139	581	2536	690	574	924	244	115	431	431	809	1139	252	1525	3910	997	655	1597	653	198	483	302	1951	1237
358	44	93	114	225	25	969	64	44	36	36	99	124	80	347	64	277	146	1625	32	237	169	147	54	17	66	152	6	667	102	52	561	13	29	45	110	115	42	23	257	252	684	157	148	22	121	21	145	436	74
359	1329	4362	1864	4673	580	3482	495	5825	292	3272	5108	5574	5872	1420	1013	935	524	2237	4875	1729	1916	2223	1826	352	5335	1732	852	3909	2161	1838	2601	4897	1575	1161	838	3268	2000	1734	6540	2266	3006	6881	3891	2843	3745	1435	1105	582	1949
360	583	319	187	268	167	179	99	220	94	714	528	333	211	144	122	216	122	134	223	454	188	145	438	253	179	273	123	457	105	127	168	58	101	57	340	55	115	66	558	327	181	169	120	781	43	59	150	79	170
361	15	28	45	19	31	38	1401	44	7	12	40	280	4569	16	1	31	240	12	132	287	12	11	122	18	181	1103	1456	41	0	6	10	0	2399	10	2	54	5	13	98	25	18	60	19	100	14	2	6	0	2252
362	4367	3148	5103	5610	1408	5352	1294	4454	771	4940	6231	6676	2677	1481	1652	1448	1218	3025	3589	3001	2266	2493	8222	2425	2981	3363	969	4375	448	1182	1336	670	889	1940	2709	1116	2143	979	4230	3658	2457	5756	3967	5644	1037	1374	1503	1354	1622
364	7795	5291	8768	10176	3493	6168	5139	11584	3086	13792	23112	20918	9632	6729	3792	10277	3583	5265	13725	8374	3078	4001	12231	4273	8738	5831	3850	8907	1652	3168	2936	2529	2681	3160	6496	5501	6104	995	13787	9724	9192	12530	10956	5835	3350	2988	3954	2882	3796
365	237	12	65	6	4	28	4	69	33	45	0	2	857	0	0	0	0	1	0	2	2	0	11	4	3	10	69	29	1	3	3	1	25	20	6	0	0	0	0	2	10	0	1	1	18	0	0	3	37
366	1964	2233	2084	538	553	1168	685	720	172	600	2241	776	3027	420	1227	362	492	510	1160	1609	1141	148	1208	641	1244	1734	1021	1657	165	633	265	393	886	466	1034	451	542	50	1672	800	443	643	1644	783	418	509	239	146	808
367	78	145	128	86	984	826	161	769	684	236	537	875	3983	290	865	9	135	1558	963	16	164	25	54	219	615	1096	354	1131	190	560	184	95	871	484	46	209	308	192	3785	1027	1476	1864	381	114	241	162	538	154	861
369	2	3	11	1	1	3	0	15	0	0	0	8	10	2	2	0	2	2	5	0	3	1	2	2	32	5	2	16	0	1	1	3	24	1	4	0	0	3	0	3	8	0	0	9	1	0	3	1	12
370	2403	2111	2790	4308	1560	2007	1669	5087	1734	4081	4529	5007	3730	1443	1239	2536	1420	2965	6534	3267	1837	1658	4350	2425	3738	2697	1317	4751	1376	1624	1928	1675	1433	923	3189	2138	2325	1443	6109	3669	3505	4388	3520	3724	1603	1779	1038	1119	2650
371	7740	6659	10493	16750	4258	10781	3432	15190	3641	27564	11253	19268	9381	3361	5675	4977	3727	5969	17040	8562	8912	5216	5874	7491	8370	10443	3911	16464	2463	3343	4794	3302	4508	4328	5475	9041	7770	5860	13552	17827	8459	11165	9568	17585	6710	2796	3359	3190	5430
372	35	106	52	192	43	42	154	93	80	187	147	177	134	407	75	32	383	102	1035	82	103	22	45	42	362	248	12	287	325	107	95	50	59	21	135	162	105	22	399	974	403	239	167	648	26	78	120	254	75
373	263	654	982	4034	312	1702	1485	286	53	275	3446	2252	7595	751	384	6157	933	1215	1577	921	402	306	761	315	1954	1886	147	1384	780	625	633	3139	1353	236	154	911	3730	213	682	2044	1419	767	1748	1664	199	146	334	513	1506
374	4498	4953	5288	8556	3470	4740	4419	5334	2260	4220	8780	10544	8428	3076	2534	5266	3395	5868	6090	7925	7204	2114	4356	7495	8462	6281	3884	6303	1873	1460	3290	1364	3377	1565	4844	2569	3242	449	6884	7660	4576	5824	5433	14063	1821	1468	2203	2408	2738
375	2313	1522	1123	2171	1255	2026	836	730	977	3877	2929	2202	985	834	1030	1179	1304	1234	3909	3558	744	1017	2830	1651	1118	3289	764	2802	378	1681	790	459	337	531	2324	709	1036	391	1732	2962	1004	1382	1423	4383	1036	522	584	648	1085
376	39	94	75	128	234	270	28	1355	182	48	38	2130	101	218	43	6047	65	1003	44	574	394	112	154	13	563	210	90	176	375	535	107	26	31	89	94	83	222	35	7168	858	1470	3520	1212	402	1898	6	60	300	100
377	5151	869	1449	7790	1484	990	1168	1457	324	880	5476	3389	3480	1053	368	553	586	1809	2756	1221	1687	713	3423	1375	1828	2203	1323	3143	531	1474	845	742	183	1027	687	1678	1553	95	4501	22751	1392	2581	4363	1272	608	700	907	408	2159
378	3289	5623	9294	6396	4033	4501	4268	3767	1732	10007	5043	7622	6543	2157	2529	2097	2778	2269	3564	2241	9148	4493	5988	3514	5702	6563	1629	7202	796	1999	1895	1593	4580	1012	7865	10256	5723	5360	22770	10696	12562	6144	7778	2650	1137	2049	2459	2974	4587
379	4472	3627	6527	5752	2066	4813	1175	6519	1745	4831	8210	8327	6900	2695	2035	6006	3139	4617	4873	3103	4373	2366	4002	4158	4062	5528	2773	6234	1135	1474	2804	2066	1537	1944	3408	3262	4372	1617	4537	6376	4815	5338	4409	6435	1939	1954	1499	1743	1973
380	2400	1342	1746	1194	788	1963	677	1209	568	5884	2074	2944	1519	1027	665	1155	587	1399	2601	1502	1257	975	4361	1242	1608	1722	753	5951	704	1174	814	946	547	593	1581	1002	1341	1152	3441	2086	1003	1221	1911	1998	725	592	747	732	763
381	81	165	43	77	200	16	16	46	166	133	43	90	251	149	149	8	110	14	8	83	146	4	51	12	253	89	71	163	12	39	28	11	23	26	176	37	13	12	52	290	409	52	15	13	8	40	98	89	516
382	1995	1351	2037	1675	767	1668	384	2519	500	2459	2344	1971	946	717	487	2559	772	1962	1673	1071	1116	1122	1385	663	1055	1288	423	2241	523	576	1049	1113	301	673	1678	1138	1451	601	3201	1398	1028	1567	1735	4640	684	559	484	614	577
383	37	49	55	410	48	67	18	126	50	28	269	238	69	81	61	35	100	101	52	131	92	108	175	31	135	94	45	128	117	170	73	44	48	71	50	194	252	51	139	144	132	108	77	155	24	71	68	72	150
384	357	1963	185	62	1132	512	581	25	52	6	2173	2064	31435	196	130	53	621	103	13585	5111	272	3328	1436	53	818	935	4176	2307	190	1783	943	60	12209	1027	312	327	31	16	404	3120	1836	1239	37	27	11	238	641	366	4631
385	8287	5747	3385	10364	2359	1856	1148	1860	1198	5525	5439	8885	6513	4496	1354	853	2415	1285	5448	1689	1879	3357	6223	4175	4935	6377	1208	8410	453	2246	1012	737	1545	1321	2179	1104	2611	272	3022	6496	6126	4210	4401	10008	478	2719	2676	1415	2765
386	7069	2296	3126	22857	3856	1777	716	677	42	1523	5967	4160	14186	423	420	167	720	3850	579	129	5734	2552	7382	3386	3664	3057	6796	8284	1133	4654	1007	246	36	3908	2253	6826	917	48	1937	63254	5416	12027	13630	1066	56	873	424	846	7673
387	1233	72	3459	2329	2396	1132	1450	68525	446	6	6705	4935	132	424	168	32226	1187	54778	20495	1294	158	2660	2300	1057	187	2111	6	13593	2767	517	490	17	99	6	18385	1709	16504	196	428	2214	3808	18	2202	36	2786	5406	372	16	1577
388	384	731	465	897	491	846	207	378	538	1696	800	1539	613	444	607	846	330	641	1418	903	506	639	580	232	636	1750	359	736	127	188	614	71	211	140	790	389	343	250	746	1152	649	679	334	3998	317	93	397	273	488
389	4	302	4090	52	21	6871	828	1	32	1085	1696	76	11694	5	6	7	2761	760	35	118	732	4	64	3	35	2445	4149	203	22	7	3085	2	2676	11	1	2549	35	188	11	210	2100	891	0	2367	389	189	240	47	6021
390	241	331	715	1213	265	223	265	5448	88	379	572	653	727	414	165	58	666	429	830	123	396	473	461	243	1797	479	79	2636	444	107	209	317	269	241	749	548	700	593	579	1489	2726	1177	2565	1151	90	166	340	306	357
391	242346	288281	219555	438492	84977	271342	30404	184071	39818	386854	316834	322509	316932	76040	180837	24225	100315	147980	56754	631089	149877	226142	269279	101039	241836	159403	114661	541094	134994	270471	148121	36777	18121	66109	218266	265832	221181	36136	241780	463872	213500	180218	353027	84974	16387	81753	106816	236075	252104
392	307	994	396	1164	554	174	151	179	231	299	598	1003	1390	916	372	1333	539	346	1147	590	1013	244	228	3640	1287	540	508	1171	224	303	459	153	156	239	610	438	363	218	2031	5177	2974	712	506	204	160	202	259	1147	559
393	749	1430	751	1401	597	1090	491	945	599	1366	1327	1181	1154	549	303	989	628	943	1152	1570	992	437	1203	1252	909	1810	529	1469	303	325	571	285	193	256	1002	402	584	142	1478	1670	1116	808	847	2845	384	302	586	477	416
394	2041	1600	1593	2015	1370	2652	1242	3561	1478	3663	3574	4311	2571	1532	1283	1215	871	1689	2133	3680	1212	1576	4603	979	2396	3198	1035	3804	325	916	708	321	619	1451	2518	698	1608	339	3431	4506	1925	2917	2041	4049	379	544	3162	1176	1275
395	987	1581	2356	4394	1128	963	1037	968	833	2513	3275	2086	1992	1162	601	377	2124	1551	2231	984	1739	817	1393	1017	3181	1703	528	3043	260	339	832	209	562	902	1042	657	814	232	2123	4310	6748	1324	2158	1549	260	453	1478	1471	1033
396	848	2417	1936	2319	853	1710	729	1280	600	4507	2502	1788	1958	468	451	903	446	1801	1537	1210	1030	733	1664	1176	1536	2152	813	2467	493	503	701	312	653	382	1607	847	1069	497	3535	1395	1340	1588	1922	3441	1067	971	556	508	510
397	1129	826	498	1151	416	1516	1459	1653	243	2601	1071	2616	1499	283	278	1759	443	1282	1584	1741	743	737	1239	598	906	1219	410	1643	596	561	448	735	767	364	1524	703	1138	1877	1894	1146	970	982	1312	2647	525	277	345	301	792
398	9856	1263	2125	3546	1029	1035	1500	1806	303	1157	5317	2394	1158	950	253	494	652	510	407	1493	868	823	3454	1169	2725	1046	597	2686	191	698	353	347	495	616	1524	599	2428	308	2147	2706	2715	875	2264	1675	207	574	1155	415	810
399	524	2548	883	1803	285	1596	324	875	214	5031	1800	1530	1074	726	828	683	884	1637	335	1523	772	1446	853	371	1137	1610	663	3910	475	433	1028	154	136	256	498	562	915	166	964	1963	734	976	2016	2422	249	454	391	3088	1303
400	2141	1803	2058	3024	978	1035	683	2137	799	3501	2874	2156	959	780	986	1724	747	1339	2753	4293	1367	1181	2106	799	1182	4067	429	2486	688	816	446	772	765	608	1665	498	1359	593	1692	1651	948	1723	1281	2547	970	881	743	592	875
401	2709	1854	851	6602	1334	7345	631	540	985	1753	319	4805	2886	2860	903	187	1371	235	6600	6307	1482	4842	4836	2315	2364	13363	823	2367	184	1985	303	791	377	692	633	1433	482	71	773	5528	2107	3083	842	10708	305	303	842	688	1432
402	28889	9816	34436	11984	6131	9259	3482	40088	8900	24581	28589	15940	28686	6611	9092	4816	5676	29629	14931	20348	5291	7704	47489	6929	9907	7340	8807	33303	6767	9607	19492	18866	34695	5247	32375	22110	33367	2684	24672	22947	9105	10594	20297	3654	5178	7449	5505	6344	14585
403	5	7	0	7	1	1	0	0	0	3	5	1	1	1	1	0	0	1	5	2	3	1	13	0	2	3	0	2	0	1	1	0	0	0	0	4	0	0	2	1	0	1	0	13	21	0	0	0	5
404	25	4	124	91	10	403	184	2	29	20	302	16	12	12	19	4	1	18	17	995	1	274	21	13	6	110	1	35	34	1	309	2	971	4	23	120	13	19	15	19	1	14	11	101	15	5	1	1	52
405	3680	2915	2044	3194	1068	2025	911	2385	971	2569	3389	2590	1932	1352	939	3150	1200	1983	3401	1249	2595	1033	1725	1400	2567	2668	809	2342	1283	1072	1374	2325	902	1008	2274	1549	2123	588	2211	2393	1989	3045	1608	7132	1739	1312	792	856	888
406	126	2240	127	720	315	384	1369	36	73	19	191	1191	275	42	104	89	455	92	431	377	1460	364	151	57	280	1426	105	497	38	224	150	14	83	200	78	95	92	17	105	830	515	20	153	795	29	23	209	253	296
407	1793	3038	2906	4855	1636	1763	1421	9680	1339	3526	2719	3325	3471	2346	1613	221	2828	2296	1999	1250	1561	1373	2135	267	1921	2069	1025	4352	212	689	684	130	1396	1586	446	450	866	212	6096	3003	3435	2445	1844	1568	229	325	1198	881	1051
408	2942	3468	4009	4512	2247	2311	1096	2557	1981	3125	4070	6039	7277	1421	1418	4866	1671	3669	3086	3848	2058	2154	4901	3278	2951	3020	2132	5455	1198	1184	1489	785	1400	1981	2991	1291	1425	444	4764	4922	2277	1421	3102	4158	651	713	1158	1638	1593
409	27	78	240	203	1791	891	31138	24	103798	68	145	148	252	56	48	113325	22713	115735	105	59319	114	66	96	67	204	895	41	139	32306	26	96219	35	24	48	48	235	57	25	535	328	366	53	208	378	450	54	44	74	63
410	53	17	2	0	116	184	1087	4	4922	3	1	57	63	18	0	1	240	4	9086	1499	249	0	37	9	83	154	20	26	4	104	144	7	4	2	40	35	2	0	7	31	20	379	2	7	0	14	8	24	181
411	1246	1338	992	2666	2400	530	228	679	398	556	1023	1411	3675	675	612	187	1992	756	818	508	3167	1110	1382	481	3427	1122	1358	3791	368	1026	779	453	527	438	1646	1053	428	213	12277	10525	6206	1854	2406	7989	216	270	594	2565	4121
412	3659	5074	10169	7999	3030	7582	2734	8303	2370	20351	3273	9731	9260	1822	2073	3352	2363	6616	8132	6716	4021	3504	7083	3006	7306	8628	2660	9547	2515	4134	5343	3085	2716	2688	5705	4682	4646	3726	13329	8647	9258	8932	8026	10792	5848	2019	2758	2557	3442
414	5414	7562	193	8870	600	1487	1602	53	2	267	7847	9185	3234	957	38	2592	139	124	20	147	2728	165	78	161	1498	138	1429	220	93	17	50	7	1357	108	59	141	111	0	243	1970	840	1085	45	6961	5	316	44	781	349
415	2496	2765	1968	2419	1709	2741	11057	1478	1344	1014	4219	4425	5384	955	1658	8509	3882	10784	3044	3826	1704	1454	2086	1371	2072	3626	2558	3010	674	494	3673	820	689	1200	5112	635	675	308	4928	2718	1074	3085	1679	4762	654	1024	2680	566	1042
416	10108	14472	7650	12578	7386	10546	5515	17551	8360	16484	19708	24891	14730	6686	4679	8723	7492	16669	19283	13644	8159	5349	12105	11689	9798	16589	4322	16242	2830	4832	5869	2402	3876	5856	7099	5663	6909	2264	12708	18459	9092	9412	7813	15909	4018	4409	4551	5148	6742
417	1087	257	541	595	439	422	443	482	131	1224	899	994	363	220	247	581	209	681	481	1124	246	214	1158	333	393	385	225	979	150	211	252	164	122	154	695	123	564	58	1140	766	302	392	666	947	159	150	319	201	405
418	2317	1930	3804	3966	1387	4413	872	3645	1355	4396	3050	3138	3727	1557	576	1430	1586	3688	5764	4920	822	1637	4308	2147	3518	3490	1426	4783	2235	1706	2012	3026	1415	913	4085	4061	3398	1038	6234	3556	2332	3937	2914	4698	1553	2089	792	1008	1944
419	177	212	1377	494	378	942	682	236	110	4336	375	251	5689	100	157	19497	179	2366	165	1883	164	181	270	104	223	771	1301	8356	123	122	461	23	789	137	128	110	148	24	207	493	515	69	545	571	122	74	92	239	1382
420	11318	11840	11678	18046	6939	12639	4614	14740	5203	32343	21553	17439	19819	4880	4026	11197	5778	13466	15041	17741	6633	11242	21729	4712	11610	14478	5726	15403	4459	9485	5023	2415	5254	5823	14562	10541	11639	1664	19257	27676	14204	28547	20537	13994	1795	4674	4048	5454	7667
421	5001	6281	6280	6625	3878	6857	2417	9893	5475	14475	9432	10046	7574	3242	3488	6468	4100	13587	9606	9083	5956	3477	5436	4660	4662	13234	3189	8857	3073	2469	6113	4365	2957	2318	7021	4048	4693	2302	7769	8007	4006	5439	5348	10468	3092	3729	3132	2107	2355
422	5813	4162	4833	3757	3012	4569	3563	3515	3106	7984	6044	3993	3871	2190	1488	3632	2379	5326	2947	4966	7303	2860	4491	5356	3907	5914	1728	5615	2996	1831	2492	2006	1417	1358	4589	1686	3364	2258	8348	5313	3714	6469	5563	6423	2089	2296	2611	1550	2203
423	4405	4625	3915	10848	2650	4789	2270	8596	4017	14449	6858	7868	10024	2160	2083	3583	4352	5884	11875	12703	3825	4374	6205	5007	5670	5346	3320	9140	3302	2973	4984	2215	4272	1831	3906	4931	7289	2906	7254	9992	4336	4526	5915	4679	2258	2344	1438	2411	3084
424	4517	6803	3040	9685	2437	6228	4208	4188	3757	5696	7138	7297	11670	2125	2773	4904	2903	8781	7463	5487	8366	2974	4324	3860	5815	7363	4370	8375	2570	3089	3393	1508	4416	3192	5665	2492	2297	590	8629	7888	2305	11781	5238	4016	2364	2157	1308	1604	3205
425	24717	2027	23252	8693	1519	3163	300	112675	1405	3378	6941	4672	4620	1199	3772	12651	2300	17549	966	7649	2081	5717	5194	1332	2169	2157	1936	13642	7296	2616	17594	2173	3078	611	2213	3436	7051	347	3708	4737	3013	723	4244	1241	7211	5016	6631	6784	5752
426	2485	5254	2591	6663	2796	1904	1594	1977	2465	2801	3111	3828	3352	1728	1548	3204	2272	2242	4783	4236	3107	1465	2754	3905	2612	3516	2403	4298	1685	878	1555	780	1269	1470	3121	1092	1663	622	4362	4639	3666	1910	1937	4969	1833	628	1235	2094	1931
427	600	605	442	431	194	531	205	806	154	2389	449	607	818	253	147	788	172	634	476	332	320	330	371	121	612	527	144	616	344	344	263	574	469	369	665	544	492	508	1455	496	357	428	634	528	366	368	148	175	339
428	726	450	1312	1049	275	645	840	1719	104	1157	1200	2085	613	247	232	1233	383	780	1063	457	439	378	830	620	943	844	196	1289	337	603	472	893	628	198	681	1734	1961	473	1400	1096	1435	834	1016	1148	358	902	367	320	328
429	3598	2162	9873	6154	1643	3880	1010	32711	3119	5885	7789	6252	7065	762	1644	3330	2898	10061	8357	5511	1363	385	2504	1426	2929	2290	1493	7716	3279	2322	2952	4794	2003	2025	5748	10774	6452	1676	6432	3530	2521	8344	4599	2714	3102	2363	724	792	2320
430	6933	4636	12093	12433	3391	10043	3802	40527	5196	9838	12461	15875	9384	2399	2415	13726	6179	15669	20965	8996	4252	2212	7673	5202	8949	7397	3275	17180	4672	3462	6190	5599	3384	3101	9597	11519	7861	4085	20767	11402	7159	10555	8892	17525	5970	6624	2765	2704	4401
431	35	60	111	80	797	25593	10	141	76	6325	260	161	21	21	22	9419	24	7325	64	12107	13	24	79	9	56	76	235	9920	1781	22	782	63	32	20	988	137	20	6	204	72	14	7	26	194	5647	20	30	14	66
432	1524	2512	1943	2507	433	1484	696	1710	449	2218	4955	1492	1909	1003	739	223	837	1627	1585	2599	633	1379	2950	719	1501	1326	1207	3124	571	673	941	469	368	471	1199	898	1254	447	2372	1774	883	1325	2030	1188	228	486	725	1643	2176
433	2178	4029	3577	9690	882	3698	1941	2120	440	3675	7243	3838	3208	1457	1160	534	1746	2988	2679	3598	1448	2243	1932	4330	8347	3568	889	6736	4114	4626	2075	1046	618	1081	1891	5644	7692	1508	4838	4689	4294	4592	8583	8782	599	2392	614	2339	3130
434	1798	1769	1232	3019	3134	7154	581	7968	3258	6469	5594	4531	988	1205	1066	5795	955	7945	2341	3427	1935	1347	3822	1451	2040	3113	535	7359	719	1146	1069	8656	400	352	17698	3109	2201	12424	5950	3275	2667	3647	2565	1552	4209	1978	863	743	931
435	4185	4169	2947	4046	2422	4020	1682	1974	1598	4421	6179	5672	4360	1974	2045	2621	1969	3693	7133	4480	1517	1621	4725	3090	4506	3028	2549	5678	1067	1278	2673	813	1232	1455	3045	1208	2323	1446	4711	5258	2651	2641	1937	5432	1329	870	2447	1516	2454
436	10321	5685	11957	18140	4720	4559	4401	10022	2816	5310	11675	15019	14679	8852	2517	14957	5837	8461	4896	3006	7778	7608	18792	7083	15882	5467	6701	10130	512	3219	2528	1210	3530	3667	10597	2753	4866	408	6678	33395	14895	10673	16353	3009	2305	3079	5131	4920	6669
437	537	127	1340	498	73	769	668	1486	164	7615	1454	1086	299	92	218	1971	217	1060	5534	391	576	205	475	1066	320	1127	108	2410	400	255	559	922	722	253	176	1276	1093	397	3636	406	228	801	1717	4130	867	1272	108	78	78
438	1933	1761	2119	1459	1174	2248	431	944	928	3617	1905	2288	3701	581	702	383	866	1559	1120	3323	884	1049	1920	1721	1317	1586	756	5888	1025	2082	809	1103	783	982	1936	1002	1140	1047	2139	2462	1704	3005	1531	1401	656	567	573	711	1370
439	1873	1987	1927	4041	660	4882	1173	712	168	19832	5382	3381	2168	347	352	220	3201	628	4673	1760	1966	407	4034	2801	984	3126	1201	1945	403	1066	1005	149	93	1450	489	1701	610	409	1892	5133	1592	3669	1526	2925	528	1158	304	574	924
440	874	1382	723	1242	491	1615	522	669	403	4517	1331	1335	781	324	321	935	479	1081	1020	1044	715	301	689	688	895	1475	306	1251	402	592	359	427	204	390	766	893	522	514	1949	1409	824	1796	772	2609	455	360	311	283	540
441	4102	3730	4663	4686	1644	3325	1853	4011	1359	5567	8354	4189	2519	3900	1796	4934	1656	2623	3704	2386	1688	1355	5027	3112	2405	5384	1557	5229	786	1527	2926	1005	785	759	2571	1475	2151	1166	3981	4608	2837	3313	3126	6683	1012	1071	1951	1929	1242
442	3577	2003	300	937	781	780	226	104	47	521	458	3243	1041	478	92	101	194	151	346	31	569	762	1445	568	3698	394	208	2638	260	4519	525	84	86	2032	2367	403	214	83	1436	4970	1444	36375	442	229	85	580	176	866	611
443	2820	1550	1990	4074	1279	3276	626	2386	434	7669	3490	2073	2778	451	780	1912	704	3604	1819	4042	946	2315	2067	578	1425	3099	622	6602	4756	1786	2111	1166	4045	1183	2822	2279	2124	754	6139	5867	1592	2869	3162	2683	1093	715	668	833	1549
444	10170	5051	13613	18093	3197	11220	7061	20362	2664	9751	41033	10061	8931	5170	8874	1984	6794	9545	12581	17260	3428	6240	14062	4999	10781	15368	3121	18982	5179	3075	5848	2319	1411	2639	8111	10286	11181	1697	56128	35358	6882	4904	16979	7601	10070	6525	2579	4025	14055
445	1947	3414	4889	5292	1262	3796	1939	2939	613	7346	9914	4459	3697	1138	1426	915	1121	3527	2693	4185	1198	2685	4859	1359	2650	2846	1038	4704	1053	1849	1862	1260	1305	1249	3895	3095	2255	1391	12795	3291	2614	2079	6138	3789	1269	2249	789	997	1754
446	1852	3147	4273	2531	1023	2853	1027	6874	745	12131	4344	4042	3830	856	864	1023	797	1356	5134	1653	1488	1289	4280	1939	2818	2383	1470	4575	725	1241	1986	919	820	647	2342	3365	3680	904	11627	3277	2048	2925	5886	4327	1869	1402	1200	994	1755
447	5412	12269	3549	8542	4306	4020	2139	6338	5250	11382	10883	11378	6197	3461	3820	5146	4937	4800	5211	9047	5613	2748	9082	6564	5275	9167	3352	7120	1811	2242	2844	1166	1194	5421	4306	1924	2412	1750	11640	11503	6399	5367	5033	15542	1673	1321	2983	2897	3273
448	6134	6052	4187	5210	4059	5612	2772	6729	4087	9293	14638	14292	5768	3928	3753	5966	3187	5307	9961	8061	3894	3040	9553	7389	5352	8575	3452	9872	1124	1765	2848	1343	1977	2583	4696	2564	3853	845	11854	9984	3509	3812	5182	11560	1670	2176	5248	2416	2832
449	45318	33982	60244	121502	22009	23486	12474	19885	7066	75632	93659	74747	68501	22882	12939	76862	31433	30455	20529	38254	32816	35781	124169	25079	60994	52720	19508	96527	12822	20254	17767	9678	9891	22977	19170	35652	58175	9145	34674	169403	159082	60600	170337	34967	7216	31389	19454	35368	51173
450	545	132	196	249	96	83	39	231	97	638	739	78	85	107	40	88	27	161	211	858	35	26	247	118	55	199	88	252	16	58	56	26	18	13	198	11	45	18	242	356	84	22	36	595	54	27	60	12	169
451	2491	865	4250	3587	594	2832	178	6375	253	2434	3492	2134	2902	1011	534	1148	675	1843	563	1499	527	2532	10466	789	2233	672	1081	3890	1433	2030	1007	1375	1281	373	1380	3032	6135	400	17519	4367	2403	2440	4172	688	269	1591	560	1059	1766
452	2996	5014	1697	7446	1688	3408	1424	2090	1235	3877	7380	6968	12879	2154	1615	3588	1913	31367	3113	25939	3173	1736	1608	1229	3086	6917	2319	3986	1389	1540	4735	1416	2724	2669	1541	3589	2194	1789	2795	4397	3012	4626	4693	8381	884	1280	937	2212	7216
453	18755	14457	31129	40299	15619	11843	4293	49760	3684	16955	65823	30196	32148	8001	11595	11757	8309	15399	10169	13770	10259	24348	46020	6410	15979	14587	9450	53293	12623	10055	8697	4737	12629	9544	22156	32895	36059	13805	159599	76706	30692	19588	35736	11656	2113	12727	10075	18220	15169
454	20	12	10	58	2	12	1	37	2	34	41	8	11	11	3	43	6	12	9	3	102	7	137	5	13	36	6	624	2	2	0	1	15	30	4	8	54	33	6	37	91	563	183	2506	77	7	44	10	17
455	351	340	616	900	205	324	362	619	230	705	917	902	883	174	94	459	287	412	254	644	288	184	549	228	537	345	274	1613	93	89	176	66	94	203	217	431	263	62	1314	3146	868	257	726	3235	163	70	134	218	606
456	3932	2054	1052	11854	784	2653	671	1272	280	1217	10058	4433	2563	1148	3392	933	2113	6858	1857	8511	914	1203	2673	1036	2078	5633	1015	9940	23141	936	3941	1106	592	1287	1820	5568	2446	1204	4011	1044	2077	443	7636	1150	1373	2353	337	2154	2120
457	4183	2589	5222	5820	1139	4266	634	3119	1849	6836	7766	4251	5785	1159	2366	447	1853	5380	1608	7243	1432	3629	4950	2194	2850	2560	3161	9897	3741	1763	4158	1069	1257	839	6408	2275	3849	1632	5620	4527	3366	3356	4379	6205	973	1121	2447	1758	2995
458	788	1576	1377	2505	624	920	325	1296	855	1357	975	1811	2024	395	519	749	580	3060	1883	1804	1004	380	845	526	1105	1477	505	1795	658	396	797	428	878	468	1616	1091	605	303	1100	1544	1336	1327	995	2421	1150	466	297	352	954
459	1665	1997	1881	2845	1320	2060	975	3956	770	1938	2961	4185	2098	942	891	708	1495	1759	1646	2477	2492	1474	1910	1013	2454	2577	1233	3898	622	728	1073	485	330	899	1314	1174	1386	458	1420	4931	2346	1777	3127	965	350	740	1115	2436	1641
460	9	4	1	53	1	5	2	0	0	357	16	13	3	19	4	3	3	3	17	11	1	5	2	6	15	1	1	14	1	1	2	2	0	1	1	0	5	0	11	16	31	1	8	208	1	9	2	2	3
461	9495	10875	6580	9468	5848	9732	3312	23375	2988	19397	18458	16083	15798	3063	2577	2545	2888	11162	8840	8548	4993	6432	8762	3981	10062	6850	3672	33271	8281	11544	7190	9263	4599	2538	7122	11689	8414	3075	34876	19363	13796	10688	8319	5878	4829	5431	5330	5248	4798
462	2164	1110	1527	2343	874	3063	1029	2452	774	5819	4187	3599	2279	599	648	1043	725	2100	2468	3235	1571	861	7356	722	1789	3074	927	2471	1043	1134	1031	831	970	1238	3490	1556	1329	1715	2301	2156	2913	2869	3808	4335	720	1158	1289	775	1424
463	631	232	538	618	90	1496	229	1345	56	927	1006	241	284	345	230	311	332	594	263	1058	173	215	318	127	634	714	156	3223	262	157	549	119	271	72	178	422	1433	95	573	573	221	594	819	3011	246	405	194	298	387
464	1795	1315	1643	2336	543	1583	525	2935	723	2708	2861	2106	1045	592	546	747	646	2119	1330	1293	1295	640	1334	930	1288	1553	410	2015	848	532	1006	754	482	486	1079	1986	2014	401	2338	1601	896	1467	1589	1771	1216	905	503	510	615
465	2806	3945	3081	11106	2048	4919	1340	3913	1940	5875	7969	4885	6378	2239	1733	1728	3482	4412	5707	4500	4352	3340	7651	1499	4632	4556	3774	9903	1706	1655	5828	624	402	1686	2414	3157	3222	621	4303	18562	5226	2757	7050	2315	928	1429	1336	4966	4015
466	7057	8124	11274	10058	3614	6020	3650	12406	2706	7948	9622	12995	6236	3534	2133	5381	4189	5541	9327	3999	3704	3707	9720	10198	8227	10322	1297	10544	2537	3232	3133	2319	3524	3194	9369	5309	7782	1786	7113	7830	6307	7378	7041	7960	5687	3243	3566	2080	3451
467	293	616	403	2927	291	396	329	319	153	296	1879	1473	742	833	765	267	746	1445	501	1493	593	176	436	354	522	2007	396	1668	382	159	339	261	66	144	347	356	596	200	536	481	487	113	661	862	256	162	194	2469	991
468	3943	2882	2117	4700	1302	2758	1351	3517	1537	4860	4404	10226	2016	1672	1838	2660	1125	2526	4239	4036	2205	993	5474	1877	4431	2303	1064	3652	714	1062	1405	1536	815	1843	3247	913	1952	848	2531	3995	2268	1580	2502	6600	1224	1140	1010	1139	1371
469	5189	8882	6022	9905	5653	5753	3668	4666	3856	20430	8982	11447	15814	3971	2208	4713	3212	7447	10329	8155	4557	4227	10571	5344	5791	7506	4144	11945	3926	2961	4606	2557	2985	3528	7809	3962	2776	1624	6960	18059	6284	5425	5594	6377	1154	2282	2117	3551	5091
470	709	1357	816	1260	425	1488	572	1177	386	1946	1380	1525	1425	301	350	711	535	1027	1449	927	607	191	579	622	988	1317	397	2076	774	684	429	825	380	580	756	1308	974	1882	2314	1075	1026	1806	1083	3751	849	395	336	448	604
471	1537	372	20251	3296	556	1639	207	39904	2058	2602	3729	2204	2687	209	933	4299	621	7428	2577	748	293	444	2842	1222	1534	1465	1561	10454	1723	246	3715	1683	1039	102	3150	10233	7608	1436	14958	2030	1720	467	8090	2400	2053	2022	312	419	1711
472	6305	12419	7096	6767	4532	4524	3114	6742	3328	8558	9830	10392	8137	3554	3078	7250	4190	5416	4471	7218	6905	2983	6610	6203	6174	9501	3759	18712	1658	2742	2809	1340	1633	3595	5460	1929	3176	1682	8866	10634	4906	4738	5282	13258	1848	1614	3234	3464	4316
473	5233	11404	4843	9892	3369	8837	6026	13229	3184	10140	6174	14626	11144	2077	2539	6440	3403	8578	11487	9658	6597	5072	6206	3074	7808	9670	3832	14286	3519	3178	4959	3209	3757	4210	8356	6572	5635	2639	7081	9226	8333	8896	6920	12194	3130	2487	2942	2423	3121
474	26	71	139	129	56	1220	22	37	13	155	78	35	1569	32	26	56	62	47	38	337	37	149	89	17	31	85	75	261	46	47	60	3	943	11	46	205	19	107	2126	76	50	58	125	122	9	17	22	89	826
475	54	6	12	365	1	9	44	8	15	0	102	1062	149	67	2	0	72	38	32	31	98	2289	2620	55	275	26	9	23	5	89	36	300	310	15	255	61	262	5	8	70	416	597	1807	114	2	35	64	1	13
476	577	790	493	752	486	671	230	1023	191	1101	1494	866	687	190	239	817	262	591	690	1039	290	549	485	296	605	1196	295	1163	907	337	306	560	273	283	673	492	583	249	1075	888	575	590	466	781	383	412	141	215	335
477	2610	4114	5045	5229	1910	2842	1430	2042	810	3552	3102	3383	4076	1895	1125	1584	1689	3084	2820	3493	3087	1488	3734	2106	2312	5513	1222	4713	909	1302	1664	761	739	1923	3256	1310	1437	844	4079	6047	3286	4297	3335	5515	863	814	1458	1640	2063
478	7174	5793	14352	4217	34179	22920	26616	22659	8607	19922	11575	27182	2115	5084	3557	1908	16774	4798	48513	10517	16899	2845	12676	23306	22989	120837	833	6990	3012	7350	2244	5316	745	954	27306	4079	2467	18778	39272	6770	6483	3481	14265	16617	7315	5270	2788	4380	2996
479	4580	6105	5266	5766	1809	3737	2087	5836	2184	8117	6090	8498	4301	2414	1321	6340	3385	4067	6782	5159	3868	3256	4540	3293	3637	8325	1839	5004	1603	2720	2236	1736	2000	1836	4443	2277	4182	2886	7041	5301	3705	8237	3997	11188	2445	1053	2536	1705	1300
480	2100	4683	2544	4396	567	3331	1358	3439	1106	5536	2968	5840	5603	806	667	1045	874	5902	4796	3958	1458	1890	2404	1295	2278	2417	2029	7079	1514	966	3838	833	2428	899	2737	4757	3022	690	2871	2850	2616	3583	2639	3959	1782	1947	868	582	1390
481	4	25	12	11	10	5	0	5	5	16	4	20	13	10	16	3	3	7	9	11	67	0	1	1	14	13	23	36	11	11	5	0	0	0	11	3	1	0	34	71	25	2	5	5	1	0	7	172	18
482	877	911	1179	1779	888	479	307	1005	931	1206	2632	2798	1205	594	444	189	535	292	1436	1596	1348	352	1522	725	1078	721	805	1728	216	594	429	474	348	563	787	401	443	369	677	931	763	735	821	757	85	279	766	671	796
483	41254	41449	44147	97159	19603	79737	13281	66002	12374	211076	58769	105606	93101	19681	18434	17701	18784	38219	52695	53803	63672	26803	39260	22805	50227	65979	34809	65607	14218	18444	30271	8206	11220	31781	23410	29696	22998	7007	64872	91890	48259	85903	52085	163538	11947	14894	14160	20016	26157
484	1732	2036	1000	1652	1062	954	422	577	881	3240	1812	2508	2066	930	547	748	566	755	976	1871	948	877	2707	574	1336	1361	1162	2360	681	747	450	408	502	476	2859	462	1005	340	1505	2819	1560	1072	705	1377	213	252	796	857	1039
485	1629	5912	1858	3626	2108	2066	547	891	570	5137	3268	5598	3013	1679	979	759	1812	997	925	1905	2431	4561	2776	1053	3148	1745	1607	4421	792	1740	1277	331	340	1047	1472	1205	1520	148	1818	11307	3770	3721	2819	1143	245	585	840	2362	1471
486	507	394	1011	831	215	710	267	342	204	1914	907	564	349	181	165	413	131	581	1346	354	234	207	560	370	670	432	169	779	430	284	561	722	433	120	672	917	1035	999	1398	423	439	1514	573	706	366	551	123	177	211
487	7747	13161	10162	12681	4298	7943	5145	9875	2493	6300	12512	17964	14783	4725	2593	5219	4222	9173	15537	6897	6560	7011	15251	6835	8751	7733	2760	9510	3321	5916	4848	5800	5965	3296	12272	9227	10623	2966	20281	16851	12374	9684	13205	17239	3962	8389	5137	4167	5432
488	3102	5284	2783	3648	1850	2642	2019	2982	1202	5121	6162	4172	5271	2236	1227	1714	1737	2820	7023	3453	1639	2382	5975	1892	3725	4018	1387	4804	847	1173	1887	638	1433	1950	3779	1535	1645	667	11190	5815	2554	3039	3761	4968	1084	1184	1470	1754	2460
489	1885	2663	1302	1865	1054	1103	1045	989	550	1725	2921	2107	1565	736	743	1101	825	1016	806	3554	1257	1200	2023	1111	1204	1368	1138	2836	398	709	636	466	580	537	1329	375	1236	437	1213	2664	1129	764	723	2634	382	352	980	842	1010
490	2313	1983	2241	2089	933	2756	1079	7032	815	5252	3737	3165	2743	617	409	2170	1063	4083	6433	3019	1481	1245	2282	1047	1912	2654	868	2786	1331	1017	1514	2017	1411	593	2284	3122	2249	653	5431	2295	1659	2655	1449	6329	937	1522	835	612	1130
491	5408	5034	3451	5650	2455	5663	2385	6472	844	6229	8846	5152	7583	2220	1539	2793	2044	3375	7350	2881	3232	2076	7538	3070	6760	6782	2300	5436	1070	2144	2423	1020	1274	1832	3536	2759	2309	558	8034	12725	4665	5412	5022	4837	1033	2278	1375	2093	4268
492	620	910	576	886	670	396	273	672	594	699	1236	1186	884	357	407	682	304	1020	1284	1005	482	272	624	738	750	776	355	930	449	310	383	377	558	288	1340	463	532	305	1057	1165	611	598	472	1087	459	311	210	253	920
493	2134	3037	1152	1793	689	1942	1278	3750	601	2407	2024	2683	2587	874	654	848	691	1364	1944	2832	1367	1185	2079	386	1968	1470	1214	2120	966	1562	1112	589	941	1158	1653	1129	1336	277	3086	2935	2677	2207	1761	2291	876	852	965	645	859
494	2719	1859	2021	2410	950	2325	826	2308	944	3966	3661	2773	2133	891	587	2252	977	2952	2521	1997	947	923	2193	1406	1566	2509	689	2689	656	723	1049	805	779	660	1345	1332	1734	499	2939	1974	1091	1354	1217	1861	1111	733	663	574	1076
495	4488	3385	5109	5971	2144	3710	3127	8577	1628	3726	10953	7038	4278	2586	2149	5461	1767	6189	7070	4356	3070	2435	5650	3233	4798	4695	1446	6932	2226	1807	2141	3842	1703	2028	5812	4785	4527	1767	15400	6210	4763	6712	5047	5643	2980	2599	2668	1992	1782
496	3260	7425	4987	9058	3166	4132	4585	6750	6342	4937	13203	13454	6005	3756	3636	2651	4378	4882	17651	7713	5202	2646	11091	4642	9866	9513	2559	8490	1566	1996	4056	2691	1937	3607	3838	4694	5292	2666	10502	9266	9060	7278	7079	7718	1273	3486	4467	2660	2776
497	51	37	16	59	25	24	18	21	14	63	64	60	15	26	15	16	12	19	97	26	22	12	40	33	25	73	7	120	6	13	19	13	7	6	25	8	18	10	37	48	31	32	18	423	6	9	17	21	33
498	3387	6453	6974	3993	1593	4265	6702	1590	1364	5856	5747	10982	4469	2171	1945	822	2827	2302	9354	6370	11630	4785	4485	1606	6993	4548	2670	3785	2012	2943	1432	1901	2019	3523	2304	7433	5552	4874	7736	5918	3850	3442	11663	6196	3023	2048	1792	2417	2214
499	2555	3132	5373	4261	1366	3215	1451	3724	1291	5252	6242	5600	3442	1419	1798	3998	1647	3968	7784	3670	2267	2153	4198	3925	3195	4379	1745	6428	1332	1668	1667	1723	1408	1299	2538	3436	4052	692	5303	3677	2777	2006	6834	5702	2097	1769	1242	1102	2064
500	1737	1501	2275	5418	2370	5315	3327	1980	1151	2632	5769	3165	2688	1705	3238	791	4759	2076	2929	7216	2648	1513	2804	1593	2715	4610	1845	3069	461	894	1604	468	816	731	1906	723	651	77	2405	11965	2006	2321	2251	1426	200	602	1450	1251	1255
501	7449	4640	3258	7690	3319	5223	1843	3514	2072	8937	5273	7591	6015	2271	2215	3200	1459	4137	2167	9860	3197	2593	5715	2587	3325	3882	3958	6982	1052	1458	1525	523	1149	3414	4477	943	1470	401	5902	10064	3044	3940	3683	7316	1189	1090	1565	1623	3241
502	2158	2803	2378	2894	1635	2342	812	1498	1280	3840	2804	3742	6651	1543	972	2779	1117	3199	3828	2877	1679	1675	3831	2428	2302	2069	1623	4767	1104	1003	1586	622	1778	1040	2056	1192	1097	376	2515	5085	1962	2199	1634	2849	554	693	748	1463	1544
503	1436	3513	1507	2563	653	966	656	720	388	1118	2785	1877	929	1144	1053	1536	753	853	922	1665	1815	2546	2467	1487	1431	971	445	2718	758	584	658	607	550	416	798	959	1841	248	2441	1847	1488	1119	1554	3785	705	828	704	751	928
504	2185	6010	359	2457	1476	1532	3178	989	63	1302	441	345	329	2043	183	146	1406	333	345	299	341	172	484	68	2894	855	52	1206	119	974	297	300	151	443	908	222	228	73	188	557	1275	6794	1504	3143	219	80	685	912	243
505	2943	4198	2629	5577	2007	2740	1604	14057	1828	3646	5226	7563	9664	1805	1132	4578	2786	9953	5871	5345	2858	1740	2478	3104	5395	6620	3016	8151	764	1343	3149	499	1706	3023	3773	1508	1596	551	2946	11106	3173	5843	3598	8430	2302	989	1449	2060	3990
506	321	297	317	23	17	0	2	185	22	6	108	235	239	49	212	1	33	16	26	6	96	6	76	9	809	16	59	600	8	74	18	20	219	9	81	255	27	383	21	116	291	233	50	18	34	98	21	17	1983
507	92445	99272	238354	155186	23420	106136	44054	248618	22492	91040	240748	146800	153164	27539	25307	110405	52460	278735	154585	108987	46082	39920	109831	65900	122302	77556	36453	124346	122593	61431	100761	58124	69187	35745	156851	294476	349461	63012	191020	83440	115649	148842	229652	195028	177239	143213	25028	31892	63473
508	496	564	591	981	336	690	185	401	246	1658	1098	1008	779	358	301	264	267	378	695	682	380	276	618	406	738	559	316	741	225	327	271	330	400	176	483	388	736	344	873	621	474	705	415	1510	585	179	344	238	466
509	19023	7885	5303	10749	2415	2898	8988	6696	1591	4978	22695	10736	6000	3403	1401	1221	2956	14024	3261	7078	2595	5589	12243	16741	5847	4855	2204	13583	1725	4361	2317	2319	1979	1848	5663	3273	10639	2184	4014	6668	4126	5735	3409	4224	961	5070	2827	3131	3514
510	740	1211	817	1320	505	1811	420	726	460	2987	2249	1759	722	369	383	432	407	980	786	1576	547	407	855	590	572	1523	375	2262	753	1156	579	990	271	415	592	1041	933	1194	3866	1371	956	2037	1036	1646	613	443	508	334	467
511	3377	7349	5711	8236	3193	6881	2498	12105	2460	14622	5769	6344	11406	1612	1478	2601	2753	6880	5771	8114	2097	3547	7902	1943	6762	4466	2496	8976	5098	9566	3275	4621	4506	2550	9437	6797	4650	3500	5625	7405	8184	8917	5336	3962	4984	3565	1665	1989	3642
512	11	3	2	4	16	11	1	0	1	1	2	9	7	2	3	1	0	0	5	4	20	0	0	0	7	4	4	8	5	2	5	4	0	4	4	6	0	1	6	22	20	5	7	9	0	1	2	5	8
513	7191	4303	4477	2251	1714	2502	1565	4679	1889	1374	7272	4858	8526	2323	1211	306	1288	3080	8140	4866	2239	2922	11628	1900	2270	5326	1239	4890	1248	2246	2075	6273	2590	1659	3474	1036	2412	1511	4550	4849	1623	1758	1934	1804	2022	1139	1582	565	2178
514	3813	2362	2612	4215	1054	3282	1551	5935	1143	5725	5376	4483	2609	1513	983	3808	1592	5789	14064	5084	1573	1306	2864	2351	2494	4201	1276	5051	1573	1024	2317	2197	1445	1198	3283	3957	6369	937	4236	3273	2270	3764	2870	12582	2227	1612	1290	693	1693
515	8236	10464	12941	14589	5237	6597	3223	12296	3133	11825	23212	17607	16947	8738	2916	15592	6324	6187	4412	8095	6278	4807	16116	6920	19301	8171	11704	19624	1262	3300	3759	1380	7674	4155	4042	7327	7903	1318	21199	24637	22321	12594	20348	22491	1519	5262	5801	4208	6873
516	526	147	1672	589	39	562	518	919	59	1611	518	543	453	61	71	785	97	591	1745	393	439	183	393	369	315	609	266	923	326	162	408	505	1357	51	131	1705	818	418	1196	238	162	541	1398	1982	524	538	116	120	123
517	1851	1979	263	1452	1255	501	266	191	414	1351	517	1546	1159	567	403	117	351	269	841	3731	550	864	1595	376	1080	1303	352	2295	173	762	446	464	76	255	3003	216	180	104	655	2426	520	884	622	313	40	213	426	283	1181
518	3112	2370	2115	3389	1117	2598	2460	2824	822	6977	3311	2036	2808	904	926	2373	1246	2153	2624	2371	1550	1606	1900	1162	1725	2297	951	3797	1441	1007	1253	941	881	769	2319	1621	1444	873	7311	3850	2287	3054	5722	2010	1022	1350	597	1219	1312
519	11002	8449	4450	6818	2924	5807	1089	8370	1812	9517	4813	8309	6289	4762	2815	7282	2361	4468	4366	4262	3503	2632	4967	2952	8042	5224	2351	6688	1894	3900	3109	4579	3126	1913	6291	3738	3597	2204	10117	6290	5077	7482	5495	5822	2369	2468	2482	2586	2721
520	70	129	52	309	4	75	19	27	8	26	192	154	56	70	86	22	61	117	17	94	31	16	37	35	103	108	20	222	128	93	70	41	23	24	62	197	105	22	172	66	81	61	113	18	27	100	21	336	192
521	8726	29470	49140	72800	8436	13074	8553	27425	4020	24139	45087	45236	44167	15501	12236	12030	15921	19802	16547	11148	29877	10608	16180	21826	62664	19393	11893	45306	3692	5453	9722	3761	5871	9328	6732	13939	24860	2053	33243	41369	50709	24606	54445	25044	3576	8295	10870	9102	14102
522	3945	3604	4808	3507	1902	3231	2423	5089	2166	4219	4379	5211	3280	1317	2527	3489	2979	2757	2910	4539	3372	2253	6564	4295	2745	4933	1518	5949	785	1430	1787	861	1083	1359	3664	1314	1716	578	4275	6560	2280	2571	4019	7910	1630	1268	1923	1524	1574
523	2945	2731	3204	4373	1381	1597	1172	3638	2077	5221	6582	4193	3371	1423	1119	1214	1593	2644	3820	2685	1979	1846	4020	2740	3229	2492	1290	4768	1597	2207	1909	2820	2603	847	3311	2608	3340	1640	6739	4072	2700	3692	3062	3619	1694	1425	1177	938	1415
524	4693	4625	5953	6957	2574	5094	2238	4326	2867	6543	5532	9340	6786	3321	2435	3956	2768	5007	6363	3989	4890	2650	6637	4037	4759	7731	2481	5895	1277	1870	2642	2394	1762	3058	4373	2166	2719	1645	4783	6042	3656	6813	2933	7689	1799	1827	2088	2390	2307
525	37	76	385	115	146	34	26	4	67	714	49	67	82	30	34	11	32	50	69	485	22	130	673	23	38	176	40	310	24	190	23	21	23	37	84	169	6	96	36	182	73	24	144	2	53	25	11	49	129
526	4	3	2	0	6	1	0	0	2	0	2	2	12	0	4	0	6	0	0	3	10	2	0	5	3	3	2	4	1	4	0	4	44	2	10	4	0	0	1	35	11	1	1	169	0	1	0	27	4
527	131	70	22	103	66	31	16	52	24	149	39	99	7	59	90	14	20	54	72	72	81	14	96	5	101	42	10	91	9	17	15	15	1	11	34	21	29	50	34	167	87	35	75	143	11	12	62	20	29
528	2007	2590	1887	3311	1432	2576	940	3558	1399	4635	3523	6404	2662	1237	1029	2014	863	2357	5866	2059	1811	1349	3785	2478	2176	2427	1061	2852	993	1266	1176	1744	1618	777	3050	1554	3180	698	5031	3021	1772	1971	2058	5061	918	689	1298	967	1147
529	1	15	2	1	2	27	2	3	0	6	20	1	3	11	5	0	2	27	1	16	7	52	2	0	11	29	6	25	29	9	4	0	2	1	8	5	3	0	12	1	0	5	3	1	2	2	1	17	20
530	344	728	80	226	94	109	270	27	139	2249	67	580	108	153	60	26	44	36	217	44	172	133	372	66	453	387	41	305	15	84	34	23	48	64	49	28	93	11	182	589	123	172	101	624	62	45	232	127	351
531	3	784	0	0	8	0	0	1	10	2	1	103	4745	3	1	0	1	3	2	3	0	66	20	0	7	7	54	75	1	29	3	0	1337	123	13	9	1	0	8	27	2	1	6	18	1	0	3	7	100
532	1532	692	1122	2273	822	947	492	1173	290	3183	1893	1766	661	497	402	299	281	634	1307	971	483	592	1417	775	455	940	289	1672	126	347	180	228	144	360	950	525	882	273	1423	1264	487	1287	1290	4201	570	376	426	259	796
533	1075	1066	1296	819	598	1075	717	2297	431	3040	1991	1204	1065	238	184	1568	396	1533	1738	1151	498	765	5321	335	1447	926	319	1977	912	1314	792	923	715	463	2648	2314	1102	967	2355	1346	1062	1274	1773	1220	774	944	349	345	478
534	1140	688	1344	2495	1208	450	412	2180	604	778	2129	722	979	571	267	1391	1423	1677	1232	940	1441	1431	2340	557	2036	1319	521	2017	155	95	591	114	188	429	757	424	419	86	869	4054	1759	304	1997	544	72	265	464	842	577
535	8099	3583	5165	6036	2848	5803	2399	19106	4774	6602	9749	12510	3714	3856	3777	8855	2544	6468	8744	8733	7235	2304	7300	2702	9307	6430	2681	8530	1661	1681	4142	3665	1599	2702	5515	1653	3637	1620	9368	6228	3014	4367	7532	9292	2599	2338	2239	2289	2551
536	1499	2202	1346	3991	1163	1343	1030	1579	788	3758	2194	4802	2237	1044	716	1092	919	1920	3055	1522	1504	739	3120	1469	1842	3035	985	2800	427	636	983	523	402	1062	1790	980	1399	607	1946	2935	1770	3397	1875	5575	765	626	1285	903	1238
537	1655	1586	1375	1751	652	959	737	1627	391	2357	2179	1766	1617	551	443	1588	726	1307	1616	1475	1053	871	1303	902	1439	1525	736	2224	624	707	719	392	575	366	1771	927	644	288	1396	2499	2180	1190	1196	1492	297	431	862	539	235
538	1391	1229	793	1240	674	1066	508	1142	221	2203	2844	1319	795	659	257	540	344	990	1362	1160	246	796	2710	722	1178	1432	361	1715	730	831	540	474	756	434	1044	529	866	430	2813	1716	432	451	384	2863	353	482	732	317	1381
539	1575	820	1786	1609	553	2066	1085	2949	403	2935	4085	2601	993	649	566	1565	705	2593	2029	1581	910	829	2163	368	2155	1824	370	2703	993	1723	1624	523	456	913	2242	1774	2228	676	4131	1533	973	7490	2325	2672	1370	1048	480	452	539
540	1	81	8	56	3	49	42	1	27	22	6	59	46	72	27	7	26	35	231	2	32	2	0	1	14	76	28	237	45	20	59	1	32	17	9	24	2	19	80	41	108	80	73	103	149	8	67	31	3
541	1500	2114	1331	2361	1648	3728	1851	2603	2430	4915	870	5560	2762	719	539	2203	931	6564	7130	6808	819	1063	2350	625	2620	2770	1227	1668	1403	1729	797	1329	1357	1310	4946	2087	1328	400	7886	3246	2018	2382	3450	2358	931	1095	942	920	1007
542	1195	1891	3992	1619	1728	5715	717	2121	2255	2788	1944	2840	2556	604	784	804	957	1816	2092	5356	1204	1968	2057	1713	2311	3402	953	2214	616	1796	1465	1206	631	1162	4129	2264	1702	291	3324	2894	1234	4052	2334	1813	1359	1635	789	926	978
543	3191	3566	4341	4489	2119	2061	1367	2952	2250	1862	4233	3786	2433	1480	1462	3505	1976	2463	1872	3388	3036	1596	3465	4037	2543	4015	2392	4536	493	935	1550	349	749	1278	2097	472	1131	239	2618	4595	1320	1508	2471	6871	469	703	2254	1997	1512
544	8481	4526	7625	6211	3290	5269	1910	8162	1986	11599	8132	8986	15136	1755	2054	3572	2763	8254	4443	8806	3216	4063	8788	2976	5929	4858	3700	11987	6301	7770	3909	3614	5129	1446	10133	8055	5829	2855	9334	8271	6926	6783	6513	4043	2550	3356	2351	3082	4544
545	111	135	95	124	62	51	611	174	47	914	109	189	153	57	62	421	151	237	78	93	220	66	41	86	253	437	47	229	44	80	178	23	31	53	91	86	71	17	110	751	401	121	54	32	43	19	100	207	116
546	2525	3680	2211	4313	1830	2532	1221	3429	1689	5668	3314	2800	3050	1069	1122	2450	1102	1785	1895	3069	2138	1335	4010	1722	2581	3138	1657	4078	473	806	1593	297	703	1113	1517	547	576	278	3147	3479	1709	1141	2287	3621	612	696	1609	1080	1104
547	18112	8211	8187	17340	2600	5465	3599	6296	2762	7595	27923	7779	3599	6643	4331	4802	3150	2428	7318	6500	9813	2557	17410	6722	13103	6648	2776	11486	1102	1350	2583	2072	1534	2891	3789	1261	5513	972	14296	9546	5838	3831	9228	12606	1149	3318	6221	2444	2404
548	5977	29284	19699	41062	1206	3250	24805	4649	1452	1931	29300	21946	12614	20617	3632	6650	31412	18134	18867	1878	14789	5353	17024	15386	42353	17397	1408	12948	2149	2116	9691	2188	3372	6282	5778	6743	15127	2438	12991	31715	84494	12049	20166	19059	6657	8659	9416	5101	5081
549	2878	5929	1929	6762	1893	2036	1470	2005	787	4016	4596	5678	2615	1795	1669	1885	1855	1845	1596	3872	2964	1361	4202	1847	2667	3329	2004	4710	333	1047	1348	318	414	1160	1451	704	956	164	2616	7819	1759	2012	1638	6280	511	643	1675	1265	1868
550	6814	3565	6480	20312	3575	3612	1801	5127	507	5330	10350	12543	15868	2170	1802	879	1279	5660	3817	3453	8680	3130	3906	3158	13649	3489	3601	8318	6640	9555	5801	4107	907	3427	5112	25004	8677	854	5812	24047	12403	16160	18811	2315	1106	3303	434	1723	3199
551	28569	68211	45140	90085	13093	20048	10269	22481	17936	10946	41738	49927	57834	8723	14528	971	12080	17366	17260	42816	47506	11242	35261	36701	51140	31231	24790	32209	2953	10714	14231	2948	22753	21575	12626	13422	8176	3950	31125	26083	30567	25696	52504	13890	11809	10191	17297	7761	15080
552	5965	4183	4435	4881	2504	2762	1561	6030	1215	3395	12312	5405	5637	1558	1533	4792	1281	4580	5060	5476	2557	2573	6648	2285	3875	4001	1978	6441	1811	1917	1880	1245	2282	1163	6396	2388	2796	1721	6259	5178	4374	3242	3227	4243	1201	1115	2099	2183	1959
553	1529	1010	933	2075	413	617	882	827	2435	418	4430	1677	583	2480	1073	79	340	110	1267	1260	2571	242	2982	412	3942	766	247	1360	263	118	244	769	236	195	1633	94	741	74	822	702	1850	683	624	288	145	740	2721	344	1822
554	3673	3650	2229	4101	1718	1446	820	3338	1292	4963	2666	3314	2236	1377	1174	2720	1308	3395	6380	3824	1857	1672	3955	1739	3159	3398	1306	4239	1857	1839	1356	988	1089	799	3634	1296	1885	626	2901	5310	2463	3136	2022	2159	833	832	1244	1165	1511
555	1789	4106	3496	8236	2468	2559	1835	8805	1921	12030	3457	5288	6721	1393	774	1138	1844	3493	2618	3013	2824	3804	4032	829	4288	4702	3044	11894	1071	1516	2564	307	1003	1110	1217	1196	1273	449	4690	7466	3091	2315	5294	3063	2202	1083	1470	2227	3407
556	241	453	47	1	74	15	16	27	22	3	45	736	268	35	118	1	16	11	12	760	26	4	35	5	671	6	86	481	11	104	45	1	75	6	216	10	0	2	48	194	169	4	21	2	4	35	34	76	1618
557	5237	11002	6676	12022	3120	11763	2821	24916	4331	5608	19219	10102	3862	7881	6403	7783	2911	7234	12775	3824	13010	4769	27596	10041	20553	5758	1990	8501	987	5102	4188	7538	1891	1499	6917	3647	4042	10995	10066	10617	8188	10542	12789	6365	1619	3827	4229	4682	2397
558	5	31	65	389	16	74	7	8	2	58	78	22	25	249	8	154	113	29	25	74	68	6	27	9	8	69	49	497	17	10	13	6	19	24	25	48	574	2	32	14	74	10	8	74	183	44	4	8	9
559	2724	1398	1809	2622	737	2205	1282	2188	657	1895	4552	2287	2024	821	529	906	1180	3600	2159	2125	988	875	1827	820	1455	3118	835	1895	732	600	1211	1051	1236	928	2122	1299	1824	847	3431	2679	1419	1834	2302	2654	1813	901	764	690	1861
560	2	1	0	2	0	2	0	278	0	8	2	0	1	0	0	10	0	0	2	0	0	1	2	0	1	1	0	4	0	1	1	0	0	0	0	0	0	1	3	2	0	0	2	13	0	0	0	0	2
561	1125	907	687	980	305	573	393	329	416	1191	738	562	508	313	472	755	286	241	544	476	647	470	780	558	635	918	330	1139	96	205	254	87	124	174	286	194	247	56	1057	876	368	380	563	539	141	199	368	215	379
562	976	330	930	902	208	640	532	611	805	3991	2709	1036	342	224	202	1506	320	800	1130	881	424	406	2576	441	496	640	414	1945	434	270	440	278	378	332	1057	800	611	560	2196	728	565	625	795	2127	574	380	274	158	331
563	4782	5367	3762	3800	1811	4639	5318	2733	2257	4774	11742	3744	2574	2035	1066	3374	3296	4228	5992	12422	4275	2947	3617	2562	3738	5127	921	3512	2128	1554	1863	3539	1286	2198	4112	2224	2546	1740	3985	3551	3318	6145	3869	5324	1807	2559	1463	1237	1094
564	931	850	644	1923	717	1175	529	1258	239	3685	1696	2814	1373	528	506	718	615	1637	1861	739	693	262	1034	745	1242	2777	575	1343	383	475	563	408	191	710	969	1201	1335	449	1943	2095	796	1963	1494	2156	690	706	701	445	765
565	1405	1489	2025	3277	963	1878	1113	1374	323	2672	2164	1708	1927	874	413	720	900	1807	1134	1709	1062	607	1050	744	1372	3476	455	2043	523	516	534	413	259	903	1892	878	795	392	1730	3582	2762	2652	1770	1492	605	384	719	563	860
566	401	691	637	1240	142	439	206	60	82	2481	1779	553	1511	473	273	23	103	79	1659	414	301	410	836	95	1072	359	451	625	54	146	445	117	566	582	227	170	748	138	1351	529	325	879	689	2380	233	254	182	167	398
567	2082	2415	2942	3757	2398	2745	1376	3393	719	1752	2907	3947	3356	1470	962	1961	1083	3743	3182	3912	1830	738	2870	1486	3174	3789	896	4707	1415	1352	1389	1145	1173	1479	5187	1951	2660	942	3256	4168	2528	3552	3045	3983	1642	854	1400	780	1511
568	4	34	14	42	28	1	0	0	12	1	0	4	92	1	2	16	3	2	1	3	11	1	4	1	12	38	17	0	148	8	18	1	1	0	4	3	1	0	1	6	7	0	3	32	13	10	0	21	6
569	3680	4046	2764	5756	1970	2257	1050	1056	2236	3796	5240	4379	1409	2372	2456	1844	1881	2146	3508	3682	2134	1066	3199	1965	2319	3615	924	4315	747	1068	2027	564	332	895	2285	1351	1924	469	2074	3837	2046	3125	2262	6937	469	823	1245	1344	1226
570	2159	3244	10491	5182	3331	1401	421	4867	4472	1597	6919	6599	18166	1480	1717	7684	530	4597	2092	797	1546	3958	6425	665	7859	1177	3604	3621	2010	2191	1753	3544	3400	2573	11607	3100	1509	392	6037	12599	1848	6674	9179	454	621	2185	945	1396	1795
571	5860	5222	6905	8113	3692	7161	3982	13761	3007	19996	7950	9177	13523	2964	1789	12325	3283	14416	17837	9168	3731	3589	5537	4307	7166	8409	2709	15168	8347	6314	8096	6389	5365	3379	10092	11265	9261	5014	12877	10004	5815	13799	11028	8223	4634	3969	2063	2550	5035
572	11	35	37	37	64	59	258	55	60	1199	34	87	43	69	23	80	46	19	237	177	37	7	25	14	111	78	15	69	179	16	493	7	4	7	25	31	23	18	54	214	31	8	112	10	15	6	23	104	43
573	2930	2524	3058	6243	1549	3454	1292	3362	1595	13446	5789	6577	2791	1485	1918	2443	905	3528	5418	2118	3238	1994	3261	2203	3445	3419	1668	6642	925	1227	2182	1088	1604	915	2537	2071	1837	1622	5490	3589	2257	2967	2735	15533	3203	726	1634	959	1697
574	2297	1402	3373	2043	1382	1459	484	2005	1539	2997	3719	3501	2806	1037	856	1110	554	1540	3972	3310	983	1974	5369	1326	2231	1374	1214	4310	452	1014	724	466	2622	501	2159	1530	1180	178	3500	2751	1244	2050	2353	882	438	1133	644	753	2183
575	11342	5207	39767	21249	778	3011	18865	15971	781	3980	106017	35106	4081	3668	7658	968	5103	4316	11549	509	4182	39109	75563	55455	26912	16939	1022	21847	1147	1580	2685	948	725	631	1591	4692	20706	2040	8744	33902	56823	2385	52683	3295	223	12649	41172	3646	4160
576	470	937	637	1443	431	760	434	1600	194	2586	1486	1803	1210	313	301	575	300	1440	1656	717	324	510	1248	523	1010	1709	207	1062	636	604	517	963	622	472	1893	1244	983	600	1036	1025	880	2084	1230	1630	689	739	363	250	657
577	95	181	142	765	83	136	95	47	23	438	506	115	52	52	44	56	136	95	525	65	93	13	101	101	229	296	18	238	61	36	100	33	33	20	58	60	374	36	229	691	94	366	94	708	42	61	49	55	106
578	994	676	1531	1789	393	1314	446	1112	274	3159	730	1625	1163	355	437	1245	409	865	1676	966	1078	743	1558	452	1505	1480	420	1864	405	318	695	742	476	417	433	722	718	680	532	807	1030	1602	2103	4126	508	394	644	468	544
579	1312	1326	1589	3135	1663	3805	736	2540	1352	4256	2149	1978	1682	621	509	3492	1108	4728	1507	5149	703	1027	2249	1036	1511	3948	782	3577	761	516	1221	1187	676	333	5745	1014	1145	1257	1643	3575	1363	1394	1522	956	1080	536	693	415	785
580	774	688	640	809	284	673	530	408	167	598	591	930	558	234	182	318	175	403	564	736	278	266	1154	329	763	880	189	719	232	528	298	531	200	248	730	368	967	310	525	748	685	743	794	911	328	216	232	238	528
581	2112	3025	1732	3174	991	1009	995	1625	1176	2422	2947	3330	2750	1002	949	2049	1149	2468	3077	4658	1001	1622	1985	1140	1830	5443	470	2858	605	933	772	746	1210	769	2953	968	2013	428	2619	1994	1549	1453	1548	2335	611	1172	809	759	1264
582	8620	4133	7415	7233	2813	6278	2276	7348	4374	4573	9330	7613	25139	2359	2113	2520	2480	12404	5347	9242	2562	4464	12910	4744	3977	4973	6833	7050	1775	1711	4279	1002	5428	2479	6937	2904	3288	556	9141	10010	4510	5020	3978	11596	924	3127	1020	1853	3870
583	13927	15531	30730	39418	7750	18440	4079	28010	1250	24747	36733	22244	41568	5404	7283	11694	5296	26998	6578	16949	7434	16547	25646	5598	15279	17647	15099	39165	13995	12216	12928	6991	14421	11702	8413	35330	37950	3276	36352	32844	19850	27421	48496	35513	16656	29826	3987	7204	13764
584	4643	3418	4015	7929	1330	5175	2918	6821	799	9036	7050	7788	7164	1519	1110	5798	2468	7537	6223	3221	3413	2589	4707	2213	6016	5713	2056	6280	2460	3120	3591	2725	2265	2654	4787	7478	5379	4437	8915	9988	6248	8876	10412	4868	4171	3207	1531	1748	2745
585	24	8	18	21	1	13	6	12	17	49	4	31	8	1	2	2	3	5	14	58	12	0	9	1	4	6	8	15	4	4	5	1	3	10	3	3	1	0	69	5	16	7	6	55	0	0	4	5	16
587	35	146	27	88	5	39	27	80	8	29	46	111	18	24	14	41	25	56	29	225	22	12	86	17	62	72	14	161	19	19	31	4	3	31	33	8	16	43	30	36	57	10	35	101	16	9	22	19	49
588	1055	1183	5118	6331	369	1624	636	5045	875	1727	1864	3874	11233	1655	899	242	1460	3103	385	1944	997	922	729	265	1782	3374	3362	2206	1226	825	1138	262	5724	1511	867	736	496	283	1331	614	1630	1227	1384	5747	977	146	1160	1213	3676
589	81	4550	1498	1180	1586	25	184	1795	110	34	1427	1503	1293	291	328	3	20	795	47	135	249	728	72	2479	1255	850	85	1167	231	78	177	350	981	504	1681	479	721	81	13	39	307	1811	68	357	33	768	1642	175	449
590	2273	2235	2764	3906	1590	3003	1126	3746	1405	10258	2673	5005	2874	1047	1375	2177	970	2957	4685	1471	2829	1246	2116	2470	4051	2457	1052	4671	1267	1378	1644	1962	1957	690	3208	3180	2366	1631	3579	3072	2809	3979	2493	7032	3125	895	1063	980	1173
591	7345	5274	4384	3368	3386	3315	2011	7814	462	6748	3794	6110	6434	1651	1814	3440	1388	3951	2531	5284	4115	2613	7403	2066	4041	4159	3298	7657	456	1529	1616	427	612	707	5458	2090	3153	443	5942	4785	3240	2170	2805	647	933	1226	3322	2972	2255
592	183	55	178	2	0	5	0	273	70	1877	1460	67	87	91	29	1166	2	674	2	0	0	34	14	100	238	1	211	534	13	0	25	7	63	18	68	18	0	115	48	10	12	245	4	8	3	1	36	50	0
593	2376	3362	2674	7435	1120	3886	1077	1939	479	2838	7409	3443	3123	1228	1501	1202	2179	3112	1473	4638	2322	2660	3931	1637	3470	2749	1598	6974	2423	1577	2440	715	278	1204	1598	3286	4768	759	3703	8458	2314	1302	4783	1795	629	1876	587	2504	2200
594	1318	1126	1198	2190	816	1222	975	2414	577	3316	2869	3723	1299	406	539	1203	432	2099	2907	1155	770	735	1787	1346	1018	3554	431	2933	568	703	573	1321	866	515	1333	1510	1834	678	3061	1569	729	1823	1845	7141	801	551	721	398	993
595	256	50	60	305	304	35	21	15	12	10	36	499	109	148	51	14	24	9	8	210	308	580	79	14	93	267	74	308	7	160	30	1	3	46	340	26	23	70	25	513	40	772	30	5	32	71	97	279	258
597	4169	8161	6211	7073	3094	4910	2057	4140	4391	8646	10213	6556	3278	2218	2738	2890	1987	4498	17508	4590	2391	2164	5511	4141	8477	5486	1629	5384	746	1232	4236	955	1011	1406	6532	1999	1419	564	4118	4448	2800	2631	2644	14865	1907	1681	2825	1404	1987
598	53416	38967	35316	40222	29380	16651	17400	49625	10669	39712	66419	52466	62866	13772	13372	30340	17042	37212	16750	36872	24863	18160	44394	21443	22655	38383	21218	43868	5618	14309	14134	7322	18879	15937	53381	11737	23632	5839	35162	52292	28799	29292	28308	31642	6910	7938	16372	8992	20384
599	2042	2374	1651	2608	1125	1262	769	806	983	4299	2854	1239	1187	643	682	1239	710	1225	1618	2143	1603	1001	2774	1096	1359	1795	825	2776	479	706	938	322	900	491	2004	416	574	669	3879	2662	856	1811	2771	6307	480	468	606	531	1416
600	566	214	859	818	156	300	205	561	167	2627	399	371	275	230	183	493	189	178	99	317	262	526	356	684	336	198	163	515	117	231	149	182	161	130	143	168	601	296	1618	1087	528	459	511	1411	277	220	131	192	214
601	672	472	164	804	121	145	45	26	197	56	186	266	308	118	33	63	166	140	99	564	278	298	219	117	249	1091	104	788	240	207	215	110	357	53	1804	291	1326	127	209	470	1078	219	404	65	45	42	268	397	308
602	67876	62674	41114	89326	30817	51464	35845	70720	48143	91480	91442	112752	59164	34539	34801	76201	45759	56277	121585	91495	60667	39687	67506	34367	63215	76231	21834	92588	21554	24190	48800	15883	22699	21734	74240	26218	29907	13550	91208	95036	41881	38440	64917	86740	14400	22807	41265	33110	23643
603	15253	7045	29642	28552	6366	13667	8511	20579	4741	21850	25635	16890	48011	4196	6301	21389	3380	22358	17617	6853	3836	2898	19462	11113	10706	14038	11128	13157	4775	4529	4611	10887	8600	3228	7275	13239	29165	1886	22625	9422	6279	10049	27061	24570	6572	3074	7832	3179	5107
604	749	1104	836	1324	610	798	530	536	603	2057	1508	918	1432	297	276	498	372	1235	1230	1583	504	481	1506	540	1474	777	430	1148	587	849	484	412	724	525	1510	524	478	351	1499	1277	967	1289	992	998	362	311	281	286	690
605	2753	2331	1439	2404	1523	1164	479	1231	1385	3827	2616	2860	2211	927	693	1185	764	2121	1870	3684	1079	970	3133	1853	1419	2166	1201	3546	490	955	910	345	695	840	2435	335	764	630	2268	2675	996	1526	1409	4126	952	388	832	747	2176
606	313	261	300	385	529	125	70	97	1026	429	241	888	499	127	166	67	521	332	759	1221	595	72	214	90	893	479	140	639	113	507	187	133	92	131	872	134	204	1569	336	1583	654	2857	245	3362	161	111	85	214	498
608	268	310	199	405	636	103	70	91	142	125	183	500	452	234	85	281	251	291	290	273	857	67	161	148	500	558	242	738	73	96	144	48	102	175	286	56	51	39	236	2366	655	153	124	2450	18	45	378	268	391
609	2133	2207	1169	2006	1189	2233	915	1420	873	1392	1845	1920	2222	840	989	656	705	814	2106	2202	985	535	2306	1600	1514	1849	1572	2561	289	383	830	379	288	324	1405	699	830	169	2103	2805	964	819	1047	2493	184	549	455	700	974
610	4038	2118	1548	2119	1071	856	601	2021	699	1309	2441	1807	1696	1185	771	1289	742	1882	1189	1933	1171	1266	2703	1101	1318	1546	780	2320	691	974	875	388	725	422	2497	535	938	505	2112	3517	1024	1284	1026	2079	360	463	985	613	1537
611	2017	2161	2804	2361	1256	2191	889	1282	1135	3829	2475	2578	2368	964	810	1792	1447	2097	2661	3295	1870	975	1676	2372	1783	3120	855	2241	832	1722	1241	454	861	1025	2411	654	765	771	2967	2327	1250	5143	3793	5624	1894	714	668	642	937
612	3991	2470	3830	3759	1889	4678	3533	4219	2096	8602	4997	3713	5762	1873	736	2106	2176	3945	6063	5172	2627	2636	4401	2310	3117	5731	1492	4649	1795	2125	1918	2241	1804	1393	3278	2592	2765	1895	10837	6579	2899	3937	5559	4315	1692	2466	1168	1324	2139
613	7580	8059	6437	8755	3889	5503	3214	5747	4610	11502	8695	11747	8751	2413	3437	7277	3200	4822	22886	8010	4808	3640	8361	6217	6652	7693	3571	10603	2415	3532	6712	3668	3196	2981	7355	4172	4398	1100	8706	8702	5960	6147	8004	20431	3337	2508	3494	2682	3107
614	3625	4610	2377	3280	3168	1455	780	2581	2083	1868	2615	4420	5115	2537	1409	618	1257	2091	3295	3260	1639	749	3573	2266	2029	2948	1426	3842	1168	1509	788	702	598	2746	3395	711	788	313	1832	4395	1630	1784	1278	1603	470	575	1537	1694	1932
615	1749	1153	2489	1062	1326	930	47	4354	1517	1113	2073	2482	1998	613	852	298	1334	2071	129	2585	915	1509	2277	1831	971	1460	1636	2796	599	925	982	313	792	365	1463	766	1163	74	1700	3884	762	310	2380	521	488	281	1147	1045	1549
616	15143	14299	9368	8440	6447	6742	3309	8887	4357	5820	10255	12253	5776	8270	6211	18627	5256	5730	5271	7302	10187	3984	9878	8172	8083	8951	4685	9829	1332	2235	4026	1794	2610	4531	6642	1398	2745	1642	15627	10152	3322	3521	4187	27601	1515	2140	4600	4633	4000
617	12519	11281	5290	50151	10872	20515	6786	369790	10520	92868	1892	61247	7273	9502	1114	17971	6861	31032	46423	12883	23658	35667	215960	2168	4509	35965	4116	31091	30033	16724	11783	42125	1301	4948	1415	3747	430	27502	543	13935	26943	2653	1669	20053	39081	1519	21438	2421	13839
618	3255	2299	1604	3202	1388	995	751	2577	681	1743	3899	3979	1808	1128	945	1292	856	1311	2229	1805	1190	677	2778	1213	1728	2474	1572	2537	220	582	767	271	585	550	1557	378	348	234	2058	2420	1318	996	1195	4165	629	252	1406	557	1497
619	1694	2182	958	2242	601	1592	836	715	434	3467	1865	2033	1838	632	430	381	749	1095	2018	1957	729	913	1127	819	1177	1916	489	1703	676	748	1299	726	496	672	1284	982	754	611	1467	1535	1173	2102	1009	2572	671	435	620	543	866
620	986	510	850	809	225	579	780	221	277	357	1147	554	1345	377	582	1627	654	817	1541	2078	463	62	332	10	79	844	771	296	215	447	147	189	792	419	613	294	452	2	48	340	110	1233	61	430	481	5	40	86	159
621	24	32	12	29	65	7	64	10	16	42	30	13	16	14	16	9	23	12	49	30	63	6	24	14	31	26	23	59	1	10	3	4	6	16	15	10	4	13	28	348	50	7	19	119	6	6	13	19	63
622	1551	1216	1333	2299	542	1332	439	3661	518	1739	5364	1881	1439	647	473	1023	899	2157	2756	1646	849	765	1702	810	1514	1037	530	2938	1559	1206	833	1122	623	600	1762	2733	1723	749	2918	2401	1560	1810	1517	2146	311	1296	387	511	806
623	200	361	446	395	222	1328	230	118	375	11814	976	293	261	239	192	418	143	350	739	700	165	385	647	474	201	342	268	1124	830	760	353	306	525	57	170	315	324	142	1144	1106	275	587	534	865	1647	455	210	112	442
624	3861	3316	1647	3328	6824	3634	2899	3606	1548	4855	6067	5150	3546	2377	4364	2197	2805	1957	4916	7061	2755	1543	4505	2789	5939	5484	2188	6749	339	2016	2214	515	265	1006	5957	634	1013	366	1336	16508	3680	5510	4521	1895	721	1393	2041	2209	2320
625	194	179	196	598	262	65	70	135	99	103	322	234	346	132	73	35	205	81	139	142	297	68	183	109	318	297	239	415	37	136	91	46	165	150	198	104	63	59	191	919	430	256	284	68	14	30	274	179	408
626	76	19	12	41	58	13	16	10	160	11	134	18	13	9	9	13	40	11	28	164	7	1	25	16	28	175	6	291	1	26	4	6	1	4	61	1	5	3	28	39	6	8	19	93	5	1	19	10	22
627	12052	11151	26058	28593	9745	9580	5717	3539	9938	14589	35185	24834	16320	11464	8139	11633	9270	11648	14458	20569	15125	9239	23466	19588	16170	15402	8584	29181	2054	3241	5551	2821	5288	4985	12305	6403	7886	1366	39666	27128	18023	10312	19817	16640	4052	5013	6011	7832	9262
628	2139	3439	2532	3566	1670	2322	1216	3115	1798	3567	4666	4688	2309	1833	1073	2726	1624	2638	2293	3182	1680	1332	2103	2032	2656	3179	1333	2979	980	1194	919	1054	635	1242	1888	1027	1778	1006	8015	3767	3531	3300	2177	6363	1200	779	1278	990	1376
629	8346	13232	4329	3889	2321	2405	43	499	2746	1318	9952	7033	2696	2477	1551	772	336	419	241	1147	1788	2672	71258	1443	3488	1161	1478	2513	644	2841	1583	1544	26	2851	7702	936	882	31	29395	26513	5440	5641	4467	76	73	748	1789	2119	1575
630	843	3397	1581	2987	1302	1257	634	1215	1099	5815	1143	5175	1407	1167	1420	1325	725	1716	4219	1652	2168	1739	2418	1135	1784	2608	449	3413	581	1253	1249	769	638	1201	1532	712	1192	604	2704	1902	1382	1457	1538	8167	628	446	1327	718	907
631	810	668	306	1823	323	220	51	1093	96	2437	1025	1303	1073	338	366	31	262	314	226	676	326	214	147	216	702	415	425	790	361	2094	223	266	657	282	994	1134	1321	798	5845	358	753	1210	1277	422	626	1637	485	735	564
632	7888	3610	4292	5048	2218	4179	1654	5247	2009	10156	7686	8629	7377	1734	2054	2053	1664	5466	4662	5014	3294	2075	14274	1723	5814	4869	1722	7319	1664	2584	2536	2623	2115	1720	11235	6382	5107	1758	5009	5577	4831	7821	6088	13790	3200	2687	2191	1316	2549
633	997	777	1336	862	507	875	682	2082	252	1572	1953	1112	1009	335	268	1532	431	1885	1331	1858	432	638	5405	448	764	1015	456	2079	772	581	640	1389	690	350	2513	1851	1033	881	2728	1223	580	1332	1382	1800	707	623	728	364	509
634	870	775	1656	1013	665	869	255	1849	607	718	660	1777	1076	297	361	1214	401	805	365	1534	532	523	1486	437	1197	803	380	1496	279	540	331	152	519	398	1899	249	406	178	1716	2034	1412	497	965	1359	184	223	344	333	1251
635	5302	5580	2930	8938	4667	2893	1675	1387	650	3928	4461	5703	5870	1526	1416	1829	1969	3842	3139	15678	2514	4193	13344	2155	2745	3398	1267	12951	1891	3461	1573	2067	1116	1411	3626	3132	2291	1108	3975	7813	3389	7054	3487	2316	1434	1861	1030	1247	3607
636	1287	1726	1603	1677	864	1136	620	1180	937	1941	3188	1863	1741	868	985	749	614	1367	1982	1502	998	712	1861	1650	1398	2092	894	1896	452	776	775	1076	622	740	1296	1906	1975	484	2045	2216	950	1636	1080	798	849	774	816	778	780
637	31	213	74	788	13	87	121	21	12	104	464	413	182	163	344	44	291	1080	166	1005	60	36	12	66	239	614	5	279	1938	98	244	13	87	22	148	642	145	121	251	35	195	50	268	36	151	45	20	328	388
638	1788	2922	1458	3744	1722	2116	826	1718	867	5404	2881	3307	2537	1451	1126	495	1268	856	1078	2730	2017	1416	2528	1001	2284	2116	1396	4087	351	1126	1067	472	313	1032	1939	602	827	190	1648	4396	2818	1320	2231	4636	294	444	1391	1627	1108
639	15491	11487	17375	8056	2526	8031	3237	272	708	65	1816	5962	3014	4540	4017	508	9282	310	7238	11287	1400	362	23962	10489	11714	2503	1085	8428	834	19977	1679	4026	66	7184	21068	7035	3638	162	1569	22019	3053	14022	2457	2481	20	4159	2202	2052	2760
640	3730	2811	4406	3147	1502	8607	1184	5100	1456	5578	6902	5393	4371	1280	1600	2749	1491	6330	15075	3546	1639	1402	3250	1883	6431	2514	1708	4723	2456	2230	4007	3471	2282	1821	5609	7531	4552	2092	7281	3688	2959	5864	4805	4266	4390	2090	1528	1072	1564
641	11	2	107	37	0	5	15	4	1	9	44	29	13	3	0	3	5	23	22	0	4	7	7	13	63	5	0	22	13	2	12	4	14	7	21	57	43	10	14	15	65	18	114	68	5	13	4	0	5
642	3828	4455	3075	4983	2248	2628	1165	3035	1938	4130	4710	5962	3077	2203	2285	3268	2595	1700	4262	5729	3637	2183	4386	3034	2778	6664	1354	3967	582	1028	1365	606	1307	1397	2265	642	1741	405	2627	4514	2782	3182	2575	6905	832	1123	2628	1781	1761
643	4354	5074	1911	4898	4024	2199	1532	1903	2198	4641	4089	8332	4974	2870	2271	3013	2212	3100	3354	2847	8433	1184	5507	3017	3817	6805	6195	4330	441	1998	1643	445	634	2660	4428	471	769	1282	2721	9552	2693	2740	1989	5282	615	667	3840	2105	3066
644	2647	5059	2085	4217	3741	3137	1475	1075	2649	1065	4700	4130	3295	2213	4626	7438	3063	5185	1214	7559	4071	5830	11143	1922	4294	4745	2030	4775	1620	1649	3682	630	186	2054	7106	1285	3678	260	1895	14874	2423	3222	3963	1018	190	907	1237	4287	2530
645	13404	15141	11516	15782	8606	16139	3929	20742	10892	30027	25250	19501	25801	8701	10356	8123	8095	9327	13170	21154	11624	8048	20039	15237	15250	12140	11913	26028	3583	6584	6827	3532	9749	5136	19065	5018	9646	2359	17465	24634	9424	11127	13981	7250	3235	4467	5224	7261	7120
646	1814	2372	2109	3295	928	2433	930	2720	943	4287	3843	2957	1309	1361	1087	4086	1380	1916	2624	2371	2132	1043	3203	1717	3143	2517	870	2744	632	408	1363	689	497	732	2287	1033	2258	630	2772	2990	1136	1210	1984	9499	704	963	1271	981	852
647	1248	404	330	4721	195	944	1069	649	672	1720	2610	5701	528	1357	507	16	276	214	9109	1210	555	89	714	1793	4080	8704	160	2701	53	1310	463	533	457	162	96	193	152	210	688	913	751	2596	304	23106	275	823	1096	454	2208
648	6834	23658	1749	4675	3708	5384	6699	3614	5639	8274	3773	14977	9202	6467	2761	8189	2861	1327	16371	8836	3560	8006	11891	1896	10079	8553	2115	12569	1339	3990	1895	4963	1908	9379	9806	3144	8971	2453	14657	12961	2574	6968	3723	939	91	2071	2624	2033	3155
649	838	521	623	568	218	564	246	1033	136	450	602	735	471	182	130	707	192	567	804	619	256	316	763	217	540	657	216	744	369	302	409	407	176	144	1280	630	675	395	600	640	781	1048	811	789	262	358	318	228	194
650	39	36	117	202	38	37	101	86	56	114	72	185	105	32	13	787	68	116	392	73	49	69	26	61	89	187	77	300	50	23	44	18	105	17	43	20	39	22	752	88	180	25	209	246	80	19	68	57	86
651	7703	6757	3680	12115	6659	4090	3009	66135	5367	15906	11956	16976	6910	4824	7296	9479	4442	4866	13726	4986	6163	1769	14342	4888	6701	10216	4864	12849	1279	1609	3838	779	799	2279	5945	2122	3396	567	3678	13235	7664	6344	5398	12218	2072	1773	6475	4749	3893
652	5397	7168	8162	10070	5130	6234	2671	10472	2084	13200	16528	14192	19618	3918	3226	5845	3101	11111	9387	5072	5141	5456	14479	6264	9089	9848	5704	9704	2812	4670	4229	3900	2574	3495	7046	10924	10204	2611	11324	13623	10244	15729	10838	9110	4768	5166	3841	3535	4829
653	1543	3065	1072	2145	226	848	349	151	415	5569	2324	3321	749	1262	2061	352	652	237	1454	576	992	1622	1839	455	784	1274	2035	2498	169	706	333	368	286	613	307	457	1430	220	670	3753	1406	3916	677	3322	171	273	1242	847	1779
654	10	23	8	16	1	12	3	6	1	1	134	9	13	2	1	43	10	15	0	13	4	11	12	43	5	108	6	15	6	22	10	14	5	2	2	93	75	4	840	13	8	13	18	9	4	92	3	14	7
655	249	292	441	678	47	780	91	561	112	148	3651	497	308	98	149	176	391	559	74	587	189	574	507	442	285	895	106	986	438	341	409	57	37	68	220	945	1814	154	617	443	200	200	1039	512	213	1717	154	551	191
656	281	199	1134	3044	680	3270	1372	3229	747	1527	3075	2815	1990	485	407	27	599	2601	1600	3981	2881	1257	915	545	702	2223	1049	3020	229	141	408	347	625	1573	1539	231	253	214	1492	599	227	1453	2162	960	1396	393	365	219	711
657	1329	7606	4874	13777	951	1003	1562	8200	3249	3821	6350	7869	6032	3987	1540	9692	3174	2936	5567	1544	12024	5075	2219	2151	9334	6569	1122	11088	755	899	2223	511	2187	1843	2265	2682	1290	1000	2672	6309	18718	3675	5834	10111	1792	673	5082	5713	4713
658	9941	7762	16685	12238	2210	6180	1307	13886	3220	14194	17748	20128	5568	5343	5333	18326	7126	12000	8233	10799	9141	9216	11066	3351	8046	12383	1428	11098	2701	3828	4256	1781	3847	4960	4477	6764	7246	2827	10118	11722	16452	19716	10933	17673	5447	2681	5642	3040	4591
659	1312	6678	1285	6649	2958	1012	529	1616	3457	22682	5124	15864	9747	11375	2275	308	6045	3294	1675	2387	4784	1753	3627	694	5859	2716	1725	8248	530	3456	2354	483	2642	4530	4556	3049	1834	595	5336	16847	42233	11292	3780	38590	937	539	7135	6842	7720
660	1948	1376	2910	3242	575	2187	1379	5134	613	6871	6019	3939	1662	987	720	1583	619	3510	4914	2160	1286	1108	2488	858	1964	2580	587	2820	1374	1402	2118	2404	919	922	1690	2578	2945	2751	8650	1750	1697	3968	3055	1903	1696	2133	906	709	783
661	3490	7370	3464	5703	3603	2974	2229	2859	2714	8215	9412	8006	5313	2539	2885	6763	3188	3450	3072	6237	5356	2024	3617	5465	3448	10350	3099	5117	953	1170	1574	685	984	2315	2673	1306	1997	907	3846	7501	2825	3694	3571	13276	1509	778	2577	2944	2158
662	29029	12596	7055	29668	5965	15184	5466	18893	8004	17936	23103	45491	14365	12677	18321	11067	5887	11499	39425	16259	13582	8749	20425	6529	29357	14626	4522	14321	3411	8730	8376	8485	3505	15696	17193	5680	7637	2802	17585	19566	19450	42748	15839	12491	8498	8988	8086	8047	6184
663	7550	6070	3250	10457	17832	4143	12997	3896	8518	9182	12479	5835	9100	2944	3019	2924	4440	4126	8437	10622	5883	2250	5115	3147	6604	19394	2934	5404	1022	1684	2418	1814	847	1799	18089	1578	2502	1633	8858	12895	1569	9861	5609	5081	1397	1258	3689	2482	4106
664	253	466	211	1090	96	746	97	223	93	462	781	465	250	90	161	121	559	774	92	534	303	372	428	160	526	535	147	1053	242	306	348	30	30	43	209	175	410	96	370	371	184	148	456	811	60	231	97	479	352
665	357	125	145	458	451	148	263	1162	122	545	809	488	177	333	128	360	169	400	3262	369	83	89	607	93	502	383	57	472	57	225	231	51	39	38	426	407	349	25	2025	366	365	448	320	616	164	147	143	130	250
666	14416	6781	7590	25485	4333	9586	5883	12160	2543	42781	9676	14218	19948	3257	3622	9632	4940	12202	26597	9835	6843	6772	8757	3589	9763	16704	5892	15074	9508	8475	8818	6831	5717	5268	11218	12450	6330	4398	20591	22015	14755	16606	14916	5156	5149	3962	3945	3457	5609
667	1297	455	762	749	609	519	257	714	148	1596	714	833	559	249	240	1224	260	515	786	1301	311	480	1027	368	547	363	232	1465	308	459	253	210	314	149	1033	702	437	214	789	779	479	482	679	1090	212	235	306	220	272
668	53	231	14	89	69	94	2	1	407	749	19	333	41	114	219	4	59	26	2	132	34	67	620	14	57	142	16	64	22	78	6	4	3	291	119	8	4	121	7	211	51	40	77	263	4	1	24	177	85
669	3186	3324	3064	3993	1499	3973	2696	6657	740	5717	3622	5028	3601	710	910	3157	1291	4288	3653	4962	1402	1644	4381	1120	3186	3475	1256	7068	1603	1886	1415	2809	1517	1102	4044	2609	3327	2126	3336	4335	3139	2778	3526	2563	1167	1341	1155	1106	2145
670	1550	3389	9910	13954	2784	4576	1884	1898	1364	1280	5987	12705	9723	2385	1150	659	3834	2854	3884	3053	4987	5050	3051	1347	11162	5753	1292	7502	388	2245	1873	891	3067	2319	3897	5558	7650	1188	9209	7893	33079	19473	7151	3213	1884	4393	3283	3100	4626
671	1151	1418	1516	1530	742	1037	707	1925	655	2582	3051	1983	1856	721	943	718	307	1951	1218	1055	760	740	1456	1256	809	1218	782	2261	119	326	788	310	579	619	928	496	710	150	1766	1270	471	1144	1164	961	597	281	575	378	808
672	20525	2494	7436	3424	1978	3530	1838	6449	998	1890	6112	3583	3584	1713	1657	1686	1867	1885	354	3070	882	1784	1671	2202	1320	1844	1024	5371	940	1312	2309	218	2237	1324	3107	5098	3711	884	8393	2019	3414	3259	2974	2699	1492	1698	1778	1173	1879
673	1943	3287	1668	4283	1407	2478	853	2507	2454	6790	3278	4255	2374	1730	1779	1887	2830	3389	8432	4000	1946	1574	2458	1583	1806	3503	1504	3885	1114	1290	2550	2005	850	1795	5167	1829	1587	1392	3567	4718	2180	4096	1721	5394	1266	1082	1889	1119	1162
674	5233	8798	3177	7978	2333	5404	3004	3892	2711	9990	5908	10950	27939	4493	4293	3370	3646	6041	6420	4362	3931	4009	9477	3872	5366	4874	7772	35152	3511	3474	3697	1479	26046	7404	3556	4041	3495	1054	7607	10029	8297	7576	8758	4791	6230	1965	2530	2482	6677
675	3025	2304	2018	4591	2520	3123	1430	9287	2049	5032	6197	3366	6054	1230	867	3852	1377	5947	5070	5885	1561	1685	5513	1773	1968	2828	1549	5255	1326	1380	1463	813	1288	585	13329	1508	2289	1082	4602	4496	2409	1302	1729	4946	1037	941	1182	1050	2530
676	2731	1321	223	706	87	500	999	32	96	1341	319	677	152	149	306	57	55	68	988	1304	495	176	70	321	452	240	104	525	32	367	86	38	37	453	86	105	144	241	111	446	265	154	220	1170	81	119	344	65	505
677	769	1288	1219	1111	2039	658	174	308	1423	876	953	713	1569	399	83	1090	1085	379	1590	1210	1391	149	1526	484	2518	859	315	4825	64	106	431	281	163	846	515	226	770	119	1094	7977	770	218	1316	2246	47	184	590	234	1122
678	167	148	130	182	102	30	29	9	4	27	112	201	19	30	10	6	164	36	237	575	30	51	42	15	229	197	6	62	11	42	217	13	18	31	102	34	145	21	51	79	354	1126	80	549	11	34	36	37	42
679	34	60	140	114	57	4379	15	1893	47	423	180	235	97	43	51	418	59	521	67	120	49	1301	70	78	251	157	62	222	143	74	305	52	10	24	46	196	254	21	120	2600	44	53	132	28	73	118	45	146	43
680	4325	3703	3339	4224	1925	3368	1189	4227	5116	8332	9866	3961	4126	1375	1355	2927	1855	3679	4066	5273	4040	1995	9290	1588	5085	4090	1755	6660	1148	2384	2622	1449	1164	1747	6974	2875	1733	955	5040	5220	3538	5865	4473	2424	1495	1810	1292	1994	1789
681	33	36	63	268	57	25	24	97	31	1447	118	85	86	25	22	13	98	100	130	39	67	31	388	29	119	154	18	359	17	14	18	16	22	68	76	36	44	11	75	116	115	18	135	1463	12	106	48	50	113
682	1774	6646	5989	8690	2361	4647	2072	13087	3650	11155	4601	4625	12709	1974	1630	4236	2500	7173	5107	4910	2182	2546	5934	1674	6977	3932	5088	8795	857	1464	2885	760	3164	3006	3363	1989	3082	685	5976	6930	6021	3582	10936	2974	2867	1423	2509	1431	4429
683	3769	2878	2594	3482	1974	1698	732	2170	1732	5987	4794	3823	3221	1123	666	1486	885	2560	2694	4233	1181	1641	3872	1466	1629	2918	1553	2419	1017	903	670	303	2494	729	2564	827	1364	280	3359	3970	1320	1628	1294	4869	1002	593	871	766	2483
684	6300	11183	6861	18065	5249	9507	4865	6878	5927	13093	16008	13276	15410	6215	6152	2940	7947	15605	10769	28133	7257	7322	8356	2915	11013	13059	4181	14587	12114	6457	9109	3081	4394	5617	9282	8031	4983	3658	7909	12973	16243	7802	11720	7338	3787	3308	4526	9280	9359
685	1678	1539	1757	5953	528	1847	553	2066	200	7416	4208	1521	1435	1052	309	384	683	1079	3189	705	2052	1111	1635	784	4053	1388	276	2045	340	449	853	869	369	737	1420	1448	921	544	11117	2393	2920	2654	4341	3103	292	960	362	613	1080
686	476	192	949	642	46	570	382	778	124	1805	916	608	783	113	177	987	107	841	879	889	295	334	408	622	522	426	243	1328	382	152	392	328	411	177	132	877	629	274	2074	291	208	656	1038	1049	716	435	69	108	125
687	420	101	765	338	51	213	273	271	92	1873	1405	257	66	87	185	630	132	286	858	468	405	137	230	900	136	346	205	941	79	38	200	80	145	44	54	233	237	156	732	229	49	108	144	2020	571	164	67	56	73
688	5010	3202	4900	4182	1626	4481	1535	3261	2055	5351	3177	4689	6191	1122	2090	1855	2169	2484	3553	3727	1521	3424	3834	4234	1979	2598	2827	6008	663	1268	2072	825	2893	678	2635	1483	2144	549	7711	5130	3306	3127	2785	4482	1779	1040	1809	1314	1683
689	7178	5686	7015	18750	5065	9743	3164	45231	2640	14405	30139	5626	9522	2265	4348	5964	5267	35738	23572	21118	2319	7159	9400	3055	22365	15717	7895	18566	10557	7240	9374	2137	9815	2421	10187	20317	14572	2181	6661	13720	15317	16780	12726	5931	2470	10047	4757	6332	4865
690	762	399	579	652	263	478	324	774	157	1961	593	701	663	93	96	634	283	851	1097	1001	437	376	2637	235	639	831	203	731	393	264	694	218	286	145	561	682	537	2098	1792	449	703	735	1370	1028	366	265	236	142	234
691	2666	5593	3442	5205	2629	8165	1410	5691	2523	9121	10093	6715	9984	1466	1361	2375	2166	6078	5943	6613	1823	1702	3248	3049	4478	7576	2592	12003	2425	2044	2078	4340	2599	4168	3935	6142	4104	4386	18450	4116	4703	10812	4849	6004	4355	1906	1360	1506	2280
692	1244	1273	1116	1086	501	1153	631	877	495	3835	1871	1032	413	451	357	1685	546	871	2090	1545	829	536	1000	1617	785	1269	260	1674	408	432	588	467	247	263	469	703	1073	258	1304	1221	417	470	545	2383	299	657	353	305	326
693	6638	2720	8674	3493	1398	2615	1306	7202	2418	2611	2846	5525	5052	1408	2084	1223	1606	3004	3050	992	1977	1502	1182	3079	2798	1388	1730	3703	820	1466	1083	351	1945	1420	2392	683	2340	1281	2385	2398	1800	2914	1567	3603	670	1929	1549	690	3077
694	19642	32464	12709	31108	4764	21506	9819	28698	16694	5476	13538	26656	35942	8486	5661	351	7298	8208	66638	18665	18068	3147	19647	9121	23257	17011	13652	14771	1726	12556	14419	3554	6187	10544	16286	61024	4545	2876	35869	20592	5834	54181	12108	33809	9426	2813	5932	5585	8213
695	2267	1866	1538	4223	1091	1447	910	3436	3556	2770	3739	4624	1994	1430	981	1814	884	2826	5307	1397	1905	1189	2669	2547	2242	2640	632	2317	1053	1619	1739	3312	1239	826	3293	2574	3845	1455	3276	2895	2303	2812	2674	5751	1518	1367	1619	845	1026
696	1863	2598	3426	3782	1453	3561	1495	4126	879	1863	7042	4144	2105	2562	952	7791	1744	3629	2497	3604	2046	1257	4072	2888	4708	4349	1204	4729	747	674	2033	514	376	777	2904	1425	1816	605	6301	3976	1743	1960	3002	4438	701	1473	2902	1227	1461
697	5916	15973	3271	5765	1842	5552	1496	733	2175	13965	4963	4670	7415	3052	3604	769	3327	1143	1613	3289	3926	2807	4060	9574	4234	2212	4078	7965	892	3312	1843	932	1454	5306	1780	2653	1222	246	3235	12046	3300	5382	3325	4152	482	1647	2167	2218	1823
698	6363	2856	5345	5579	2314	8410	1892	6741	3748	8089	10304	8008	14274	1865	2100	3337	2116	4519	5158	3892	1724	4690	6154	3486	5404	4599	2849	4528	3773	3399	3189	5184	17534	5439	5486	9213	5053	1519	9434	15996	4932	7840	12210	7204	3880	5721	802	1681	3495
699	5904	6413	4901	6975	3529	4818	2397	8964	4413	10666	6434	7987	4664	2283	1903	6066	2856	8159	7980	9098	2943	3173	6752	2929	2828	7491	2433	5448	1162	2494	3069	1349	1997	2008	4533	1875	3124	1688	10984	6779	4678	4666	3072	9352	2232	963	3340	1509	2898
700	14	3	0	1	0	2	1	0	4	448	1	13	1	124	0	1	8	3	5	6	2	9	3	0	2	11	2	583	0	1	2	0	1	0	3	0	0	0	1	10	7	120	20	25	9	0	11	2	2
701	1743	370	335	18	6829	161	12998	359	825	895	967	543	38	454	7	1725	1611	7354	1194	3225	412	1339	435	106	1656	677	24	717	91	378	1196	1	7	23	158	106	386	29	41	260	117	1150	813	650	20	362	975	18	38
702	3075	5495	1857	6055	2321	4565	1964	1364	1016	7339	3987	4791	4166	1656	2476	1351	2904	1569	1521	5291	4577	2518	4207	3283	4020	5255	2170	5315	853	1175	2133	691	864	1277	2537	1206	2350	890	5119	6586	4974	4160	2435	5600	616	767	2676	2941	1489
703	12	30	23	74	19	49	10	9	7	18	51	53	41	20	13	3	32	18	30	53	25	26	19	20	42	97	4	47	22	21	21	4	9	12	30	31	14	7	52	59	205	65	35	1883	51	1	25	31	6
704	2217	2247	2810	2978	1837	2809	2277	4639	817	10505	3546	5619	8630	1104	937	1228	955	3909	6030	2581	2415	1152	3422	1078	3548	4719	1915	3435	1151	2004	1573	2244	1111	1485	4820	4028	3392	1822	9245	3074	3764	8095	4865	4287	1323	1437	1435	1145	1644
705	2296	1969	3534	3367	1268	2459	1799	5371	477	4843	6137	5729	2337	1118	1073	3746	1112	4966	6973	2426	2037	1130	3685	1918	2856	5171	945	4363	2467	2178	2067	5075	994	1261	5368	6095	6209	2393	8148	2888	1988	6315	4865	9039	3634	2684	1552	962	1096
706	114	248	13	45	31	13	16	14	27	32	48	28	21	23	22	15	15	12	35	43	14	19	37	15	38	1642	37	63	9	13	24	3	6	8	40	11	15	13	24	112	37	13	10	50	9	10	18	40	45
707	1456	921	828	1394	473	984	621	1289	266	4278	1627	1189	1698	458	364	573	477	1075	1366	1048	643	736	1804	427	1338	1169	301	1534	630	896	697	854	824	431	2580	1530	964	728	2378	1404	1372	1323	1357	3278	452	851	396	416	981
708	123	42	49	87	52	81	38	349	25	1737	138	95	20	33	34	336	33	61	150	72	48	44	202	62	68	177	33	117	18	18	48	8	17	4	42	54	52	34	76	176	58	32	123	55	54	10	20	25	51
709	180	136	65	266	166	149	41	117	95	141	328	199	177	80	112	110	205	117	160	298	97	99	184	61	186	117	81	332	51	56	54	37	42	29	266	34	85	27	122	294	490	89	104	241	20	35	72	150	247
710	8099	437	16333	1780	1182	4417	3487	15472	3636	1342	7909	2455	32534	402	2242	3051	1286	14258	266	6135	1193	58	546	720	1249	2164	11963	18352	782	948	7369	45	8126	286	3458	4530	5031	25	11921	3888	2242	417	13894	1658	2720	3885	1137	611	7538
711	1893	2357	1707	3440	1448	2755	1801	1561	937	5807	3950	4896	3007	887	918	1578	1395	2761	3962	3681	1798	1385	2780	1323	2144	3647	1225	4521	1163	967	1122	1165	1100	1023	2392	1686	2229	1206	2196	3738	2950	2477	2502	5636	945	672	1089	1003	1355
712	2069	1743	1779	1944	1249	1114	662	2131	940	1989	1934	1814	1200	596	586	1391	521	2003	1193	2621	1027	975	2151	1338	1458	2606	601	3112	636	912	793	998	651	492	2060	1366	1299	468	2422	2373	1178	1392	1980	4108	1275	834	534	622	2152
713	1933	3222	642	1627	1907	3037	291	2783	9007	4939	914	6515	6797	468	1525	174	1484	8244	18791	9568	1479	3318	3583	315	1987	11164	2589	2845	237	513	3509	129	1247	517	2191	891	290	55	912	8383	1254	2353	1117	2462	101	365	915	1155	2308
714	4029	3581	2731	7762	1681	4641	1798	7011	1436	10516	7097	8753	5593	1799	1421	2770	1611	6281	8285	4811	1932	1970	8866	2135	5277	5247	1520	7611	2398	4156	2432	4479	2704	2376	6503	5862	4561	1745	7672	5470	4195	20670	5481	8797	2526	2192	1924	1434	2319
715	9484	12090	8566	12752	6475	8641	3883	11780	5060	19864	15163	14790	10838	4945	4129	14231	5283	11252	10318	11482	7910	5608	15397	10911	8079	11490	5896	15750	1733	2758	4786	1909	3452	4750	8406	2746	4427	1203	13934	16041	5507	6743	8683	22928	2471	2314	6044	5007	5184
716	3214	2619	2337	4286	3804	5068	1732	6490	3644	8497	6707	5077	4560	1422	1831	2644	2977	5617	10460	11248	1061	2890	8418	1443	5212	7151	1004	7291	4851	3618	2614	3505	2853	1613	14837	4684	6520	2849	2548	4876	3892	8307	5231	2879	2610	3445	987	1680	2457
717	204	792	79	347	29	107	63	293	520	894	113	98	904	78	27	287	44	700	335	562	75	750	799	18	359	104	845	430	55	15	59	5	1035	50	157	19	91	94	939	52	61	149	58	790	433	13	115	44	607
718	1088	645	3009	2157	520	965	237	583	213	929	3487	3037	3678	847	1160	82	451	490	608	1844	945	385	193	889	619	2081	1264	1709	330	317	491	817	936	211	185	1118	3861	204	1504	902	606	1170	676	1359	301	203	319	688	1909
719	5626	7978	2693	2337	2369	3087	1046	3340	2120	3902	5526	4798	2498	3302	2532	2631	2349	1896	2495	2920	2245	1746	4582	3976	3850	4527	1749	3996	793	1872	1532	895	1421	1456	3060	944	1731	645	3746	4544	2005	1792	1755	5098	819	1013	1935	2066	1885
720	1243	385	1077	1038	4956	1014	1030	15745	680	510	2747	1811	967	727	753	7640	691	3121	2037	614	420	130	1041	448	1180	1619	269	2901	1858	504	1981	1364	548	593	2191	1244	1556	105	2883	1059	1183	3233	2046	1068	649	1108	426	548	249
721	2014	2140	1880	2418	1106	2019	606	4011	749	1883	1827	2602	2175	1280	926	705	944	1189	1059	1595	956	1248	2191	955	1745	2270	720	2134	775	1839	776	888	1649	721	2003	2183	1036	404	3079	3409	1502	1467	2227	2912	354	2309	646	793	1221
722	31	40	247	322	5	11	192	33	5	15	110	170	39	51	2	16807	19	4003	116	1	2	33	294	17	320	143	5	117	27	2	27	11	29	52	5	106	34	223	55	465	376	27	374	22	1036	5	43	21	8
723	866	1673	854	1019	845	1133	189	1392	635	1991	1200	2289	1472	473	557	693	804	760	1227	1286	518	491	1664	213	396	1177	417	1017	229	913	371	180	357	1008	1416	445	64	37	246	1021	1286	1517	600	1209	264	47	395	277	496
724	5044	3875	2899	6974	2862	3655	2409	6299	2108	7463	6694	7746	3362	3155	2589	5440	2150	2572	7429	2092	5683	1228	6831	8223	3852	7087	2516	4410	500	959	1895	759	411	1480	5784	1203	2547	1251	3659	7642	2713	3739	3524	17542	1172	1044	4138	1588	1651
725	959	3810	473	1421	294	105	63	947	126	2358	315	1011	1405	1662	738	2568	454	1625	200	73	298	418	105	1113	766	212	437	1824	68	151	502	181	155	78	363	278	70	102	1137	712	1202	362	247	7488	46	435	322	759	620
726	1605	2582	2234	3388	1809	3251	1078	3005	715	2374	6198	5054	6309	1454	1883	2653	1988	3555	2092	3569	1453	1525	4702	1038	2593	3090	1273	5483	725	979	1242	514	1254	1299	2559	1344	1353	382	4552	4156	2614	2017	3466	2419	942	1050	890	1483	3147
727	4274	6804	5098	17722	4462	7304	2166	11506	3872	10380	6078	13567	6578	3372	4477	6180	4427	4916	6866	10745	6991	3518	6640	4839	3993	7169	6934	9856	425	2212	1398	440	1373	5653	5764	563	1019	1091	4089	6868	2787	7122	1945	15355	862	407	4599	3532	5584
728	239	62	336	1724	148	677	887	870	91	1483	198	360	1357	102	41	2415	44	2223	1754	406	152	229	326	265	133	724	1022	740	182	44	327	5	451	17	161	32	27	463	330	190	124	76	73	1707	88	46	135	38	524
729	4634	21775	5407	6819	2549	8518	3114	2633	2911	20917	9429	10044	13138	3532	3620	678	3482	3271	740	3816	8120	3165	6752	11709	7779	5244	5504	7143	789	5470	4003	1659	2179	1773	4895	1489	2712	841	4873	4590	8287	11009	5712	8614	2691	2102	5661	1507	2585
730	17	52	4	82	12	9	2	1	25	28	38	28	18	95	11	0	97	3	17	16	63	9	10	5	92	25	5	32	38	7	0	7	9	9	11	65	8	5	216	456	237	38	20	7	1	13	9	160	20
731	29	94	61	119	43	175	114	53	1550	63	85	79	66	519	47	68	266	48	152	11888	71	23	62	26	525	68142	18	405	140	51	170	32	44	4	509	103	10	11	148	301	105	58	43	11	73	49	211	572	182
732	5966	5259	3092	7626	1771	4675	2114	3563	2148	7421	5453	8632	3794	2772	2323	3728	2864	2359	5438	2250	3917	4080	9452	3930	3991	14184	1199	5567	908	1213	1411	644	1106	1073	2940	1143	2297	523	3245	6112	5482	5175	5022	11996	1038	627	3394	1754	1668
733	1269	902	711	2034	338	767	286	870	94	1394	2092	949	713	347	308	329	444	880	790	937	330	616	1509	514	958	1524	331	2053	410	443	436	196	122	231	410	589	599	100	1081	2300	518	1122	1127	2324	185	366	267	441	548
734	2473	3343	2265	5560	1900	4966	1843	4966	808	7186	1924	5669	7399	1211	1548	1717	1740	1974	1112	3086	2661	2111	4212	1127	2364	3574	2565	3685	1312	1350	1763	646	1847	3213	3260	1420	1466	1425	1701	4190	5211	3932	4575	5491	1813	578	1446	1230	3161
735	3728	3372	4455	3717	1821	3646	1492	8587	1887	6370	11178	5577	2969	2886	1597	6496	2140	5499	3694	5035	3418	2102	4255	2622	2898	3901	1458	7700	2138	1919	2839	2730	1943	1341	4930	1653	3281	2590	8743	4733	1986	2618	3242	8619	1711	1730	2328	1979	2440
736	6071	10288	7632	12238	4431	8534	4752	17709	2521	22117	12527	22988	15918	3777	3382	6281	3829	14729	17785	6715	5320	3664	15041	5097	11798	15358	4710	13159	3991	4651	5210	5226	2680	3127	9455	9618	11467	3644	12414	13025	11626	18936	13263	16026	4046	5106	5588	4357	3944
737	416	464	1295	67	626	374	527	282	168	199	93	406	133	46	130	24	321	55	4524	796	887	40	60	24	795	1183	58	1009	23	238	292	25	35	65	55	749	66	149	41	308	492	201	47	667	905	475	1185	74	128
738	3355	3815	4756	6247	3109	2986	2518	5004	2494	4670	11146	6493	5231	2558	2695	4075	1774	6139	8592	5341	3375	1696	7054	3057	4335	5167	1812	7695	2049	2375	2910	3937	1825	1696	4036	4569	4087	1789	8178	6266	3831	5799	4543	4681	2546	2375	1646	1843	2371
739	2368	1740	1207	1832	941	1256	497	3038	439	2727	1905	1990	1633	605	509	1313	631	2253	1078	1795	991	1218	1884	642	1340	969	631	2416	1107	1341	842	628	621	484	3947	912	874	299	1649	2666	1716	1594	1747	1217	488	658	627	734	748
740	5077	6117	2385	3597	2297	3245	1436	601	4937	2946	1897	4899	2639	1028	910	613	1640	1662	318	6459	3245	2606	3305	1018	2057	5121	1200	5501	554	1780	1479	147	618	1206	6137	884	1049	215	1301	6839	3452	1344	1481	6883	497	543	1426	3967	2006
741	4464	12223	6992	10960	4015	5223	2981	8002	3786	14001	14745	13927	7563	2457	2793	2851	3899	6100	7263	8831	5570	1703	7959	6764	5002	6968	3314	14067	2315	2508	2603	2207	1905	2820	3735	5369	5071	2093	9453	8664	6492	10264	7871	14358	2771	1732	2889	2920	2610
742	2650	4841	2420	5027	1499	2830	1260	3491	1303	10584	5486	8664	5951	1197	1228	1898	1920	4703	4680	2971	2843	1865	2389	2303	4432	4493	1467	5567	1391	2102	2021	2462	1064	1798	1952	3729	3305	3312	4958	5135	5198	5821	5438	5604	1424	1715	1192	1409	1579
743	5707	7371	4393	6190	2387	4871	1813	6165	2681	13571	10558	13653	5750	3964	3052	8972	2970	8147	6038	4619	5542	2854	6782	4498	5560	5081	3502	10361	1713	2315	3803	1942	1732	2919	4824	3751	4479	1071	19359	8568	3310	3360	5276	16706	3672	2016	3233	1822	2577
744	3640	4156	5161	5146	1897	4878	1376	4192	1343	5598	9099	4871	2335	1880	1923	4107	1624	2765	4350	5616	2279	2083	4955	3318	3280	5384	1929	5518	641	876	2173	570	675	1118	2646	1032	1712	312	5990	6349	1552	2201	2896	9978	790	1035	1505	1722	1843
745	5547	8785	3628	5261	3860	2494	2388	2341	3621	2677	13973	7737	3424	4016	3709	3092	3166	2688	7494	6751	6233	2419	6997	10073	4743	5689	3983	6376	492	1127	1565	939	995	2035	3561	776	2197	712	5733	7289	1874	2251	2036	6028	775	850	4285	2418	2373
746	302	79	315	774	155	440	10	76	8	3275	514	212	75	47	32	9	26	274	629	91	147	15	529	572	72	340	70	235	80	174	27	125	62	35	24	485	27	300	2091	380	85	602	394	1211	120	23	31	51	168
747	81	70	125	104	193	54	15	17	22	30	80	60	110	44	13	31	29	12	23	82	130	129	117	50	121	216	53	56	11	90	30	9	9	22	65	14	57	0	176	238	65	36	83	69	4	5	30	42	13
748	11272	13907	11086	11351	6571	8478	4140	10945	5153	12896	11498	12531	10470	5027	3688	6589	5697	7853	18323	14189	8230	4669	10669	9041	7740	10443	4896	12712	2907	3928	5962	4568	2950	3736	8954	4393	6125	2413	11129	12226	7495	9571	5754	19336	2846	2765	4649	4780	5062
749	2558	3911	4701	4597	1900	6681	2300	7274	1653	5465	4910	4876	7399	1364	667	2113	1569	12484	6193	9423	1652	2643	5870	1548	5345	6208	1352	5607	4344	4263	4094	4157	2049	1313	9192	5623	5760	2932	7536	4196	4056	8133	5352	7328	2597	3658	1161	1328	2174
750	66	20	12	64	188	14	139	4	5	43	293	19	9	24	45	6	27	23	18	120	8	8	92	23	16	25	8	62	1	6	13	2	5	2	33	4	23	2	13	46	34	6	8	65	16	5	5	5	50
751	2	6	1	6	1	6	5	0	2	3	6	10	30	4	3	0	5	9	4	13	4	12	1	3	9	27	18	22	14	3	10	0	3	0	4	3	3	0	7	13	1	2	6	5	4	2	4	22	24
752	1040	775	1185	1166	505	742	422	1049	582	3160	1075	1623	1075	380	219	1210	434	2054	1037	1122	446	960	1564	549	1239	770	303	1444	817	1124	784	945	748	464	2197	1179	922	687	1682	1360	1093	1702	2263	1898	1045	712	230	429	779
753	7920	7856	7538	7112	3076	6113	3616	8898	2717	10234	9002	8308	7500	4015	2418	7409	2860	6433	12837	7949	4664	3287	15010	4596	8460	6096	2601	8981	2464	3299	3819	3602	3190	3022	7318	4659	5147	3205	12789	8285	6328	6070	7166	14570	3250	3171	2563	2948	2537
754	575	439	414	399	310	577	204	183	143	925	643	569	162	299	205	841	221	312	370	580	280	176	764	505	326	615	133	556	121	161	113	266	90	95	447	113	889	436	540	483	226	178	243	1473	84	102	234	188	162
755	0	3	90	56	1	60	0	0	2	742	0	17	2	0	0	4	1	16	8	2	26	1	0	0	5	62	0	3	2	3	66	2	2	161	3	71	2	0	2	6	21	2	86	251	123	0	0	3	4
756	0	4	3	7	1	4	1	1	3	3	7	5	2	14	6	202	0	12	0	1	3	15	5	1	1	6	0	18	0	0	1	0	0	2	3	1	3	111	0	2	8	7	9	5	7	0	4	5	5
757	1616	1573	1560	2066	808	2031	179	4442	585	1133	2721	1256	637	490	586	581	935	1184	902	2259	536	893	1219	822	1071	1030	597	3267	653	657	816	121	207	190	1061	1009	2467	133	1781	1354	787	265	2410	870	168	487	292	1101	1359
758	1847	3057	2631	3650	1691	2518	1090	2239	1929	5854	4554	4084	3895	1568	1631	3019	2078	1976	4500	3849	2400	1718	3995	5567	3057	3768	2402	4879	1029	842	1435	681	1109	665	2889	990	2509	450	3175	5128	2474	1225	2724	4290	625	750	3654	1403	1643
759	1789	560	844	468	153	976	353	427	137	846	1767	420	1208	276	354	89	209	231	1170	458	258	172	530	214	518	1484	571	722	151	1622	252	4153	971	194	410	515	1005	81	886	496	157	837	1302	885	605	1254	120	106	407
760	1156	2053	1179	2096	741	1423	719	1717	826	5211	4562	2378	3054	653	1037	1223	604	1742	818	1796	928	820	4309	735	1078	1225	1367	1982	435	507	491	389	662	792	1033	996	1179	218	5740	3171	1519	2241	1828	1779	717	561	608	925	1025
761	563	663	218	775	1089	622	1009	382	1328	1990	1065	994	183	582	190	752	747	533	1914	1870	1247	82	282	205	1194	1832	194	922	57	488	483	135	173	234	1222	146	91	47	779	384	721	1826	226	1414	894	60	208	92	313
762	20775	5534	42576	9349	1571	2984	1798	45390	520	7506	39237	10826	3781	3253	3020	11385	1616	2147	4381	4039	5933	2161	11710	13734	6880	5710	1288	4639	357	1739	2658	1817	322	745	1451	22483	57623	384	32155	9523	4652	3731	46219	15012	606	9324	2032	2219	5053
763	80	0	45	76	0	21	146	1110	11	119	37	24	68	126	260	4	75	1595	18	1	13	3	5	4	583	200	7	18400	9	11	22	0	231	1	6	3	1	19	0	39	648	31	336	1	42	38	2	1	166
764	7668	10958	6811	13481	2582	6710	1559	8700	3904	21488	10583	9249	6834	4765	4310	6434	4340	2560	4268	6372	7614	3485	7296	3253	8854	6877	3550	9704	3384	4413	4011	2875	706	7403	2642	5342	3374	1136	15276	13516	5822	6882	13530	7766	2223	3618	2474	3411	2763
765	580	1266	1311	2779	24	488	1775	8090	439	630	2864	2176	3837	206	176	535	54	3441	4210	96	45	277	579	215	321	311	3863	6197	827	59	1581	460	2452	476	42	655	855	201	16792	155	496	65	2316	3494	848	53	356	615	1311
766	10	2	2	12	2	17	0	1	1	3	12	7	2	3	2	8	0	15	53	10	1	1	26	2	19	14	2	8	4	4	1	26	0	0	6	7	1	3	4	12	1	1	3	10	4	8	1	0	3
767	2	6	6	46	15	357	10	5	36	546	6	16	4	2	6	24	340	7	1686	35	5	1	13	0	9	124	0	10	14	0	271	1	1	1	2	7	26	1	5	15	13	1148	2	9	31	0	8	4	8
768	17762	30886	22978	24009	8224	31017	13605	36104	7408	30509	26891	25424	35194	10746	8089	17447	11699	29080	41798	32421	17522	13494	20564	18183	28999	24361	8227	32832	13409	10216	15434	11548	11971	5690	33296	39753	28240	7888	48473	25502	22454	23329	29973	28733	8210	19692	4174	8864	9854
769	832	835	2268	4198	734	815	1961	2742	632	858	3725	1706	1587	1044	929	489	2630	4806	1347	3652	1144	1794	978	1067	1638	3330	628	2352	825	383	1473	223	697	365	700	981	1299	639	1389	2168	1641	576	1784	2238	343	447	478	3062	1203
770	2171	3279	2609	3770	1619	2345	927	4215	1416	5546	5657	5499	5505	1026	1274	1921	1640	4251	3784	3585	1580	1188	3753	1867	2864	4244	1487	2944	2624	2821	2137	3938	1756	1835	2234	5590	4035	2025	8280	3638	3270	7877	4368	4692	2353	1308	744	879	1425
771	661	597	3259	1160	432	832	180	6353	187	2133	4345	1105	1966	492	297	698	682	2424	540	1021	1677	286	219	1353	910	1678	488	2644	300	421	435	176	1595	228	285	1146	1797	152	3199	2303	2075	521	1718	5517	198	257	377	1097	400
772	2227	2385	1407	3628	1900	3004	1186	2377	904	5680	2993	8388	4598	1245	1385	1395	1044	3449	4211	2539	2146	1203	4297	2038	2975	3797	1621	4361	748	1083	1446	1362	645	1687	3130	2082	3104	1593	3975	5243	2380	6441	2644	4223	1003	939	1364	1193	2171
773	3766	3262	4283	3724	1709	3931	1255	5674	1648	6494	3742	4517	3256	1353	872	3318	1240	4361	5570	4120	4329	1423	3147	1787	2608	4149	1078	4526	1640	1690	1875	2683	1769	1347	2619	3014	2107	1242	7179	3202	2134	3362	2136	8595	3281	1378	1297	944	1379
774	2257	3509	2074	2628	1611	2317	688	3251	1183	8473	1955	3879	811	614	1534	1473	922	1019	1405	3388	3238	1066	1172	5077	2507	1383	506	4040	333	1634	615	648	358	541	1410	1134	508	111	2146	4198	1218	3034	1227	3428	528	620	394	837	500
775	2835	3296	3687	4997	1513	4564	1407	5777	2644	14542	5446	6749	5723	1962	2203	2775	1786	3180	3608	2950	3641	3076	6132	5467	3292	3813	5033	6019	995	1093	1838	1077	3101	1437	3100	1862	2425	1234	4202	5423	4280	3210	3826	6176	2105	912	2130	2112	2091
776	21945	7149	70240	92333	2892	11652	4931	148598	5134	5153	20941	49775	58913	7452	5241	2028	1576	42056	9115	3601	4719	7650	26509	9854	23519	6893	8798	52574	2128	1599	8349	6891	24601	6791	5938	74391	14098	294	21328	11401	9864	22319	62396	13396	16018	20169	6648	3011	22262
777	360	908	1460	3718	545	472	435	2704	419	1104	1615	1844	2532	541	390	133	795	892	1134	806	707	664	2038	852	1544	1018	353	2388	596	670	401	284	640	532	1577	1280	1011	180	3682	2346	4216	1003	5128	1904	329	248	487	1038	1158
778	25211	41819	30513	45371	12733	42139	22173	61844	22614	97544	69134	53851	35089	15711	14097	16269	26422	41654	50945	34113	22886	17737	44049	21738	40511	50554	13102	48458	7093	6881	17825	5675	10908	14594	31789	21376	16925	7696	63144	62174	44180	28640	32057	74362	15640	11307	13240	14836	15438
779	4506	4235	5557	4978	2455	3473	1897	7137	2008	6024	7668	6129	4018	2053	1535	3530	2901	3921	4844	3941	3350	1938	4990	4574	4211	5029	1472	5446	1322	1234	2030	919	1639	1255	2906	2013	5539	1488	6994	5838	3413	2615	4360	7593	2234	1541	1460	1993	2039
780	1222	1243	1195	304	617	665	8	129	46	633	156	4012	1615	998	212	43	180	89	64	1285	1175	426	670	433	1460	388	672	3462	224	359	339	17	26	504	51	330	427	20	1177	8603	162	4307	172	33	38	206	448	958	482
781	15	35	10	31	3	34	109	10	2	221	20	1161	77	16	8	7	8	11	260	24	92	15	492	25	28	318	1	79	3	16	4	1	1	21	0	13	4	8	18	16	57	108	62	106	74	2	23	13	11
782	1437	1375	1100	2331	604	615	463	725	292	1480	2232	1956	986	905	515	337	597	759	1062	1413	414	392	1827	952	1340	1684	541	1632	103	269	374	253	186	456	935	196	608	152	879	1509	1645	1568	793	4941	249	187	637	635	2325
783	3396	3701	1652	3603	2026	2342	1815	4554	764	3698	7619	3822	2328	1519	1349	2976	1342	2354	2831	4269	1467	1085	3009	1399	2385	3074	1337	4670	821	1277	1350	939	808	989	3426	965	757	686	4073	3845	1622	2149	2112	6394	1484	880	1862	822	1451
784	25658	26705	11047	18086	8366	7569	2132	17254	13734	9865	63111	14645	10444	10041	2732	8139	7660	3290	6962	15669	8298	5556	22964	6762	20220	16910	6127	16452	1159	2602	5259	2075	1716	4720	14267	2246	8949	769	20448	32995	10477	3969	10634	44429	1242	5233	3919	5959	5805
785	13559	14100	6652	11346	6222	6147	2942	11978	5579	11305	17740	11457	5368	6442	4516	8741	5121	5532	8706	9326	5282	3516	8654	5790	6774	7912	3909	10053	1602	2559	3705	1840	2783	5553	9854	1150	2937	1070	8676	9941	3886	3557	4071	13186	1533	1747	3722	3791	4449
786	1771	1292	1375	1641	693	992	637	1469	436	1298	1930	2159	1696	593	398	1360	576	1275	838	1687	859	890	2291	629	1160	1036	679	2370	790	1211	816	750	735	497	2361	814	877	900	2084	1844	1460	1346	1121	1236	435	387	994	660	868
787	2682	2937	2008	4294	1458	2698	994	5112	1037	3768	4896	6113	5380	1132	1163	1435	1328	4745	7847	2144	1345	1715	4286	1556	3307	3296	863	3780	1907	1455	1722	2676	1446	1711	4189	4251	2989	960	5679	3729	3297	3740	2772	3630	1312	1683	894	1098	1998
788	2640	1781	2800	3714	714	2791	1257	4059	542	6243	5144	5179	1998	1033	973	4204	730	3131	6090	1436	1416	1279	2835	2303	2162	2596	684	4642	847	629	1441	1532	1627	1041	1632	2444	2812	830	10195	2146	1684	2457	3073	10229	1893	1631	1097	706	786
789	283	116	279	478	336	946	126	165	118	1135	351	658	278	30	128	704	161	128	658	204	336	124	353	132	242	426	154	1715	111	162	180	171	87	81	726	346	95	166	212	703	341	73	642	361	60	143	49	126	207
790	3605	2667	1645	3276	1036	1534	931	2305	493	5583	2490	2171	1712	1067	613	1112	812	1879	1108	3268	741	1040	4471	1040	2103	1637	772	3258	459	950	1138	294	379	733	2781	481	1044	744	2590	3228	2213	2288	2025	3661	801	562	868	704	1513
791	1474	1235	446	1150	816	1039	414	988	610	2547	1669	1214	622	417	447	1398	529	886	859	2014	754	257	824	429	821	1170	502	2560	173	360	362	258	164	181	1292	179	316	117	660	1194	626	587	487	965	179	136	461	285	548
792	997	1270	2282	3141	1276	3091	2341	1062	239	1122	3020	2260	3368	1057	884	356	1041	1520	2143	1726	1295	1021	1286	867	1784	4141	1837	3112	913	723	1526	1366	884	1457	2375	2013	1158	775	1904	5427	3610	2367	2312	485	388	992	620	1150	1685
793	2505	3104	4404	5928	1818	3847	1139	8312	953	9360	13872	10408	5785	1350	2920	2748	1474	8379	2230	3280	2388	2105	2742	2785	3928	3444	2817	10758	1599	1446	2633	1364	1086	1355	2545	4006	5379	1250	12072	5974	3014	3552	5636	4064	1696	1325	1523	1334	4387
794	3056	12528	4023	8289	2859	7590	3464	10919	7747	5920	16076	10224	8019	4746	2576	6179	5154	6036	15451	21126	5070	4081	6837	4913	10749	13912	4104	7364	2581	2038	7530	1736	2357	2790	8934	4474	3598	2377	12929	7357	8768	6383	6636	18181	2778	3463	3462	3035	2418
795	5405	2716	1387	1685	2298	2732	745	3419	1707	3851	5557	2566	1311	2430	1391	1723	839	1738	3647	4592	1362	1008	2646	1173	2454	2352	876	3203	1013	1147	1364	1234	852	620	4197	978	1018	641	5203	3197	1023	1519	1052	5220	717	867	860	788	1740
796	834	983	1309	1185	745	1053	451	1692	395	3030	1445	2061	1254	284	380	1141	535	1882	1205	2232	627	759	1676	667	944	967	362	1356	549	889	839	668	501	414	1738	1073	1047	444	3100	1638	992	1047	2519	4207	541	652	357	338	577
797	5672	1908	3889	2087	453	1046	804	11358	455	2636	5094	1470	5570	1022	369	595	1056	2373	3128	1315	1362	1143	2875	2000	1820	1670	2562	3312	641	1014	2082	787	2897	325	703	1712	2219	274	3631	11583	2358	655	2467	2414	3287	1929	627	954	1689
798	2486	2770	2999	3225	1415	1927	1241	3384	784	2342	4604	3145	2310	1201	890	2663	1864	3673	2736	2121	1589	980	3162	2245	2872	3626	619	3539	806	879	1152	669	517	675	1513	1172	1586	515	2621	4841	2429	2002	2140	3032	746	743	858	1092	1253
799	511	749	436	816	329	460	220	1079	669	1189	2491	678	748	409	253	304	360	562	1213	709	274	402	1022	792	730	659	240	878	347	312	362	318	328	240	1079	325	498	406	976	1066	495	437	675	693	231	347	174	240	458
800	3442	2089	7715	39589	884	6177	1794	3621	399	1365	14070	6186	4775	1035	555	24663	3386	10853	1759	2118	1772	5132	16252	2352	2816	1909	1594	26886	898	2722	2877	1924	1093	612	747	5097	4059	870	10576	33998	5742	1091	18080	3443	1850	5106	1132	3563	2180
801	157	461	222	459	123	273	140	168	89	171	405	368	307	244	56	124	163	511	708	330	158	250	449	94	615	752	77	1089	212	126	189	160	126	59	399	262	373	174	288	379	657	314	283	643	397	134	91	164	264
802	1547	2089	1625	3707	1157	1950	1582	2054	905	2364	2906	2055	2647	756	600	1587	803	1750	2777	1358	1085	574	1115	781	2172	2337	871	2255	374	370	778	585	390	606	1307	629	931	207	3594	3335	1487	2397	1734	4178	441	351	645	1053	964
803	15513	6870	9486	12624	6576	10888	5200	94017	4191	14850	16876	17342	15252	2868	2415	25653	7688	23218	15405	17811	4804	1584	22053	7138	9126	9344	4387	24407	2675	2057	5706	5808	3612	2956	14492	7652	13095	3585	18032	18065	11118	3261	11798	15336	2701	3954	3987	3880	10652
804	627	27	518	858	308	708	152	4399	759	808	921	1357	3319	153	399	1267	395	1789	298	1210	216	136	850	190	102	290	1276	2136	177	193	257	652	673	599	322	925	477	316	745	465	214	317	498	306	615	232	211	95	844
805	21594	18232	14569	18484	12852	28367	4464	30754	5429	17171	18359	31529	10901	9520	9259	37252	10819	13574	16793	11235	13782	8627	21729	26364	16411	12766	8779	22314	1657	5340	4589	2744	1823	6437	25632	4006	6640	1377	40884	31567	7441	15173	10212	13263	1977	4791	7388	13485	5991
806	0	1	6	0	2	2	2	13	1	1	1	2	3	0	0	0	0	3	9	4	0	0	3	2	2	1	2	4	1	0	0	3	2	1	32	3	2	2	12	1	1	4	2	1	1	0	1	0	0
807	4133	4829	4031	4658	2565	3338	2307	4154	2700	4974	7622	5337	2986	2213	1758	4498	2529	4145	5665	6405	2640	1954	3757	3413	3998	5536	1934	6329	2332	1379	2754	1227	1775	1434	4574	1329	2699	1250	6968	6045	1886	2103	2433	12892	1637	1313	1906	1938	2731
808	4481	2929	4801	5562	1621	3600	1665	3516	740	7366	7037	4397	5244	1539	881	2622	1096	4218	1671	4014	2304	1551	5247	1491	3074	4675	2041	5817	723	1245	1673	596	662	1482	2578	1262	2356	547	5615	5782	2557	4483	4049	3559	831	647	1097	1578	2773
809	2455	4442	3390	5923	719	1382	1077	6846	653	1869	8072	2869	3509	1361	598	279	1229	2402	1358	1640	812	2545	3014	944	2434	1070	567	5228	766	1184	1218	1738	476	1197	1204	3306	2872	207	2979	5906	2073	2628	7544	761	286	1758	745	711	1541
810	3	6	9	3	0	2	2	1	3	304	6	5	24	2	2	1	5	3	2	3	1	13	3	0	4	13	69	11	18	0	3	1	47	3	5	2	1	2	3	10	0	0	9	4	4	2	0	1	43
811	1270	947	1169	1596	1151	1425	339	5875	411	3711	2076	2986	2065	490	556	811	471	1797	3350	1489	491	584	2566	512	1145	1207	501	2652	565	712	634	404	447	491	2198	1680	1028	254	1682	1498	1389	1300	1561	2085	291	655	381	447	910
812	4657	7748	2851	14266	6125	4314	491	4752	5663	8227	3315	10677	7199	2819	2853	287	948	4454	9519	5043	1767	2339	30160	271	6579	2408	2813	9601	477	1689	3980	1483	395	1916	5247	910	321	758	1249	7442	5137	3289	5229	4197	1029	301	6036	1656	3508
813	2528	2754	2626	3549	1390	3373	1074	6625	1145	7906	6082	6402	3613	1275	1255	3190	962	3842	6473	1643	1808	1660	3708	2294	3451	3577	982	4944	1594	1585	1961	3098	1905	1325	4161	4621	3896	1348	6987	3587	2202	4706	3229	9825	2914	1992	1361	1223	1265
814	5	11	3	15	16	1195	144	0	104	11	8	44	20	5	10	0	29	4	1	592	4	224	31	3	12	160	5	124	3	2	3	48	1	171	2	46	3	0	15	56	142	1	9	99	25	3	37	10	37
815	495	138	5257	26420	11	440	3202	1411	274	845	6497	7103	599	5079	348	942	4728	2585	1748	119	1256	3096	837	1968	11277	1568	31	893	116	142	230	1199	704	2626	491	575	3785	353	671	236	33108	10339	9414	11122	689	1113	1813	66	87
816	2336	3559	2406	3053	1637	1853	1175	1938	1245	7116	3644	4453	1751	1307	931	4672	1147	1497	3265	3030	2487	1531	3238	3364	2167	2795	1289	2579	659	809	888	478	970	794	2371	1151	1710	1096	4041	2736	1870	2150	1714	6714	915	332	1140	866	971
817	2065	2649	979	2132	939	1522	1219	1090	1130	5504	5051	2473	3789	1023	866	496	965	2537	1364	3410	1943	1150	1083	1036	2127	3086	729	2052	2060	5082	1364	1595	821	1250	2414	2333	1784	1803	2320	3438	1637	7105	2605	2028	945	1700	506	715	1053
818	3883	3342	2171	2898	3390	1741	2570	3697	2651	1312	8522	6682	10221	1740	1091	759	942	4695	2549	9427	2234	2709	5881	1258	2310	2137	2419	3938	1348	2342	1681	1567	1957	786	8022	1304	3216	406	3315	7377	2034	3666	3216	2842	1877	1285	675	1101	3327
819	24952	10339	15857	9644	1055	2695	3528	2347	1268	978	17707	17036	33243	3891	729	2127	7712	2418	1111	16027	2167	946	2022	1690	2348	1790	8994	15773	2095	5182	1158	607	203	1127	580	3952	1229	243	13376	24537	5731	1398	8119	11171	258	698	1751	3109	1330
820	8941	10188	4049	13601	4118	4425	3136	12600	2356	5539	11447	9716	7182	4072	2645	2698	2804	5144	6912	4933	3408	2833	8501	3706	8892	6126	3517	8195	860	1798	3758	883	2174	1781	3561	1944	3742	583	8507	11785	5237	5281	4604	19552	2049	1113	3228	2942	6626
821	615	512	1087	1142	543	332	197	214	408	1132	1157	638	470	378	104	149	998	499	661	447	698	254	865	350	1636	812	106	821	93	110	435	101	139	358	531	244	351	77	585	2831	2223	436	848	917	73	209	291	337	368
822	258	324	391	588	258	54	106	75	334	58	682	859	546	442	160	80	331	296	179	124	219	292	304	167	760	271	183	658	43	130	119	80	167	167	299	110	252	66	94	605	1651	323	215	127	49	60	248	192	658
823	1609	350	1444	4056	312	381	1275	1914	211	963	3523	2258	740	288	461	709	280	5872	2171	909	386	462	3372	345	499	1925	157	1652	1364	743	409	1170	1077	191	298	3243	1955	1839	1174	304	1093	703	1923	508	2089	486	216	218	598
824	12112	14923	19486	26676	9025	19729	4655	25285	11266	26271	24031	23074	17846	7316	6371	13350	11157	17741	17918	14017	13557	6425	18691	15562	14100	20792	8624	17322	3194	4603	7641	9257	5398	6566	12836	11010	10090	4886	14986	15793	15121	15433	14389	28870	8016	7385	5696	4423	5282
825	4374	2508	24263	5282	2379	7805	3301	22335	1956	9219	9003	7286	8702	1239	1947	5301	3473	11528	9595	6738	4626	2744	4193	2610	6621	7237	3717	11803	4656	3080	11631	4190	4094	2206	7515	11613	5177	2661	6775	4763	2938	7279	6530	6234	3554	4999	1260	1134	2424
826	1494	659	1675	1560	538	1446	713	330	1596	898	918	2191	901	1003	708	150	1052	625	1430	1167	1280	572	489	621	1871	682	210	1810	485	653	610	585	381	1271	1456	1668	1331	2075	819	2463	2595	2202	1751	892	266	508	381	708	713
827	2834	2531	2191	2957	1511	2147	1331	2896	1488	3587	5211	2886	1875	1263	989	2105	1023	3180	3762	2921	1147	1213	2945	1811	1860	3096	1630	3598	501	584	1318	525	690	844	1206	808	1033	542	3977	3429	954	1078	1440	6984	959	580	1114	903	1832
828	3134	2477	2166	5094	1985	2761	2238	2344	1186	6821	3702	5337	6268	1743	1315	1086	1308	2210	3058	3001	1509	1255	3524	3253	2529	4394	3068	6315	291	618	1015	284	3869	589	1302	673	1680	421	3211	3947	1393	1417	1961	7221	591	615	1135	1389	3803
829	3513	3514	2066	3488	1649	2494	1417	3839	2530	3281	4707	4135	1960	1669	1324	3040	1517	2576	4408	3786	1602	1926	4008	1962	2214	3393	1495	3766	954	887	1689	630	940	1165	2701	666	1797	948	3562	3985	1822	6160	1509	5131	971	752	1155	809	1777
830	8466	16021	19379	3909	1170	710	96	38795	745	1221	17893	10976	10784	5707	4058	372	926	4508	10942	397	1987	1037	17989	10468	20742	3242	2058	25516	168	1460	2471	1427	7023	2151	170	9139	8242	1443	54127	9493	6160	5369	57091	27372	1306	6219	6784	1521	4216
831	1	2	1	12	1	0	2	1	1	10	5	6	1	2	1	1	4	2	4	3	1	0	1	0	1	5	1	4	0	0	2	3	1	0	1	4	3	2	2	3	12	2	2	0	26	0	1	1	8
832	7984	6210	5713	7230	2964	3471	2373	6152	1731	5987	12711	8183	5583	1971	1847	3980	2036	6338	7313	7311	3487	3296	7456	3482	5448	5664	2855	8874	2263	3427	3461	2120	2393	1453	6634	3455	4388	1733	6901	6905	5938	5616	4643	7162	1947	1288	2701	3337	4290
833	501	1299	1058	806	1104	4966	549	3262	1439	3091	614	1502	931	231	436	214	57	112	3040	2556	656	574	1364	155	3011	11927	317	1974	482	729	1679	422	299	908	226	829	489	98	1890	997	299	2546	1010	1652	636	384	562	450	263
834	181	368	449	249	155	229	93	160	84	150	448	353	331	132	139	194	80	145	136	172	130	133	415	277	251	263	176	231	50	73	206	48	122	133	368	25	154	67	61	293	204	253	102	717	34	137	176	62	227
835	15111	13512	12031	17527	5220	16282	6312	15661	4338	19679	31280	16181	8423	6543	4949	12633	6155	19194	12324	16556	8959	5396	12452	8308	11245	20122	3781	17475	2468	3416	10525	2014	2580	4450	12248	5504	8291	2090	19523	15411	6911	13547	12919	19723	4595	3345	4978	4570	3685
836	1661	54	3022	951	395	333	315	28	152	125	2613	355	2419	414	874	69	588	334	1946	235	101	21	125	1351	1387	1013	329	466	51	380	163	7	35	6	56	103	893	19	45	197	392	19	790	75	22	1309	17	77	418
837	665	288	630	785	228	944	738	1929	254	1739	5717	995	654	434	309	715	228	1276	2135	787	238	359	842	184	728	714	156	655	351	554	417	806	258	288	715	410	787	325	2817	581	717	2351	1889	547	607	685	248	235	166
838	3652	5922	3001	5906	2305	3102	1194	1630	1378	8119	6022	5040	3225	1417	1811	1308	1525	2025	4150	2153	2415	1639	3688	1988	3946	5583	1409	4311	913	2220	2125	884	654	849	3171	1687	2330	711	8680	4670	3543	2024	5226	5913	1055	784	1845	1473	1629
839	3208	4668	5114	5998	2461	4177	2400	4551	2378	4189	6461	5947	4652	2351	1382	5368	2157	3834	4793	6514	3330	2237	4736	3891	3728	6576	2698	7177	1328	1292	2130	1111	1237	1087	3526	2467	2828	785	7345	6526	3287	2948	3584	8064	1597	1583	2055	2225	2274
840	84541	13922	29856	26998	6071	25035	8725	34014	2929	23097	53339	13527	12238	8661	4406	8226	4215	19882	22807	22240	5806	9278	35115	18232	12777	13193	3752	28283	12364	8453	7743	13862	10169	3741	22140	18847	27623	5590	14858	20762	9528	16725	17034	13029	11645	14931	3855	3726	15255
841	3487	5150	3694	4821	1822	6108	1262	3050	1104	8474	3938	6726	3456	1753	1482	2869	1427	3397	3942	3487	2894	2690	4460	3135	3629	4059	1252	3854	984	1256	1377	1244	995	1417	4212	2200	2376	1061	3157	5278	3444	4566	3674	4578	1420	1030	1115	1777	1276
842	2678	1991	2325	3293	611	2226	2209	2559	390	4816	5243	2178	1370	818	743	3953	719	3377	1642	1876	1975	1026	2085	1794	1677	2904	858	2696	447	525	985	811	393	766	1085	680	2169	593	4673	2538	993	2622	2001	3926	2277	1443	736	592	831
843	15	6	3	3	1	10	0	6	1	8	7	9	2	4	2	2	0	5	0	8	6	2	4	1	7	6	4	6	1	2	0	2	3	0	4	0	0	48	3	13	2	1	3	37	1	0	6	0	1
844	19010	28127	43960	22544	13671	25670	12541	62556	8958	18940	28567	26188	33152	8151	5967	26119	10129	28766	23337	31003	15321	16365	48248	12928	21010	24364	11388	35293	7248	7673	13559	6596	10762	6133	59671	8806	13447	6240	23642	28425	20278	16086	15859	39034	7735	6568	8625	14660	9894
845	75	97	39	746	79	34	10	52	30	305	121	99	51	50	44	175	67	122	71	325	117	29	150	176	107	235	34	216	53	62	47	11	4	30	206	27	47	19	107	174	52	34	42	1464	100	29	75	43	204
846	1145	1638	532	1696	613	1000	1098	688	394	1235	2013	1270	904	614	321	894	688	969	881	928	1130	355	851	995	920	2221	488	1021	105	190	407	123	273	582	1328	127	204	199	672	1635	373	690	521	1310	554	225	648	553	718
847	898	851	512	1068	422	1413	815	798	241	1484	1570	1091	1500	451	286	510	335	837	1606	1338	657	426	945	450	1262	2760	467	1136	396	391	856	223	1291	420	889	468	427	196	973	2091	690	1046	842	1801	483	304	313	427	683
848	29208	41485	31912	42398	10385	55954	25727	78140	6293	25683	67662	39907	82530	11507	6756	40262	19164	78773	60945	32921	15494	30120	59625	17251	49070	44880	15989	41204	33080	24091	25736	55525	32003	15708	95236	48527	45273	69009	59590	45305	42602	64495	62557	40094	36183	30598	12519	23914	20460
849	2500	547	635	1080	688	1297	1253	268	88	1010	1825	1389	934	366	290	212	648	324	2542	429	353	201	976	1303	501	1621	170	1512	439	734	225	190	74	305	166	483	1023	1386	2180	714	1035	967	959	654	1109	652	156	391	434
850	2318	3147	1889	2447	970	3276	2085	3403	1246	6120	5050	3870	2657	1166	951	1997	1822	4178	3124	4840	2099	2041	2220	656	4248	3579	1053	3393	1653	1534	1690	2012	1017	1798	5006	4049	2755	2668	2826	4237	3090	5233	3892	3385	2246	2028	1029	1123	1691
851	8577	14057	10538	15616	5176	12101	7297	12866	2427	17351	14925	15076	8882	3677	3278	7308	4177	9433	11172	15424	6950	5432	15610	5492	11192	17667	4488	14474	3168	3314	5987	2947	4149	4134	6961	8714	7805	3756	14873	12682	7039	11026	11954	18389	7078	3443	4493	4454	4334
852	6252	8075	7368	16747	4830	11714	6077	10046	2910	10468	14022	11874	18269	4288	3518	7101	4160	12531	7486	12376	5423	5028	14977	3947	10100	14313	6321	10317	1491	2283	4801	2240	5555	5109	6722	4965	6520	1965	8833	13385	7017	12336	11406	7963	4804	3063	3517	4282	5978
853	4196	3414	7191	4047	2839	5134	2453	2568	1312	4262	4867	6509	5204	1902	2928	3051	1898	3366	3181	5088	2353	2726	10272	2321	3678	8846	2278	6600	1893	2513	2923	1695	1510	2064	5166	8355	3441	2299	4702	6648	4564	5139	4722	13110	2064	2491	2782	2086	2103
854	65	264	35	1873	36	177	12	27	162	411	907	243	82	56	936	41	77	72	237	75	93	45	179	58	156	519	63	442	7	16	126	158	9	24	20	88	258	22	62	422	70	108	64	256	28	54	73	35	79
855	2708	2112	1259	2692	1067	1435	732	489	1052	6196	2390	2105	1107	1449	1131	353	1546	1064	2333	2077	1442	1244	3550	1108	1839	3321	613	3061	299	716	722	207	358	754	1043	431	681	185	1628	2606	2257	1292	1172	4332	650	437	1447	1097	773
856	3945	3552	2886	3856	1143	3047	1314	1238	1099	6610	3066	5336	2826	1865	1352	1711	1132	1579	2940	3548	2036	2250	6832	1597	2333	3237	1197	4666	541	1273	1060	650	685	1143	1565	1120	1545	932	3413	3454	1982	1590	3004	5017	1783	666	1315	1619	1453
857	1982	2910	2532	7708	2242	3161	528	3657	1374	18727	4676	7108	4704	2824	913	1782	1081	3095	968	3084	4692	4854	11359	214	6062	5716	563	10970	180	617	2095	2347	1858	1799	4567	1551	1973	962	2442	5684	16469	3286	6182	8163	682	1459	2345	1381	2685
858	560	604	325	1220	387	729	481	322	150	1695	618	911	575	228	290	501	299	696	193	796	544	171	303	212	465	524	342	854	210	269	212	101	169	245	716	230	248	114	435	1157	516	756	746	1567	178	128	322	221	463
859	3287	2868	1884	3903	1477	2257	2211	2624	915	7374	2904	3895	4931	1008	931	955	1406	3993	4054	5998	1465	1463	3224	1069	2980	2418	1099	2976	1856	3182	2252	906	1035	1300	4524	1465	1846	652	5021	3934	1722	5523	2776	1885	754	1540	663	681	1917
860	4874	5328	6282	8667	2685	5476	2705	7891	2481	5242	7038	7588	5488	1875	1676	3522	2136	4849	4712	5593	2722	2507	6180	2930	4444	8540	2440	8739	1434	1709	2477	1086	1636	2185	3793	2949	3172	438	5702	6409	3840	7112	5846	8487	2671	1337	2471	2291	2363
861	3379	3023	4197	4498	1180	2444	761	6744	1156	4674	6308	6460	3243	1892	1556	2580	2012	4054	2442	2138	2470	1765	4417	1687	2343	2044	1517	4669	1323	1364	1822	928	1550	955	2478	1978	2599	725	2983	3036	2012	1686	2307	2317	1821	1382	1219	1073	1852
862	8175	4112	12242	8699	8846	2248	9366	31893	5781	1643	12527	13389	5782	3034	4905	5577	16076	2216	4045	13517	11915	12367	6419	5798	7453	14820	2927	33718	1379	3923	2570	2723	1004	4040	15284	2075	2155	174	2140	22422	5710	6295	3087	3431	843	3036	3742	3661	3644
863	1668	982	5193	3023	685	2011	724	8347	453	2221	2617	2466	1717	550	598	3665	921	2635	2299	1587	1392	1036	2155	885	2011	1779	750	2655	1164	691	2147	1248	1076	521	2511	2091	2038	990	7585	1975	1257	1156	2253	2247	1061	709	613	556	1159
864	8169	3408	15417	6696	4894	15048	2091	37590	1962	14984	4982	15239	6963	1527	1605	6532	2952	10890	5420	11122	4906	7318	12269	2457	6843	7051	3601	7096	4851	3476	8481	6704	6786	2725	9474	4039	4981	2556	9043	8109	4713	11192	4977	3483	2319	3044	1907	1692	5518
865	980	2207	15	339	268	101	49	21	119	106	1742	305	140	615	9	6	138	83	535	115	430	79	230	9	632	78	10	705	9	291	24	41	3	281	39	11	21	3	316	121	31	663	16	171	51	10	187	173	53
866	344	677	484	885	552	274	108	1199	277	869	493	2166	833	260	466	290	265	1207	972	489	258	206	812	207	1216	807	224	1287	397	798	229	262	942	283	1040	325	384	178	417	979	685	957	1596	1732	170	268	301	213	1019
867	132	63	50	128	82	115	8	30	18	803	247	147	154	28	25	8	20	83	34	224	14	319	112	29	68	106	42	227	131	77	72	21	10	16	46	49	170	12	107	213	73	89	37	115	11	27	55	67	208
868	450	268	351	2879	424	189	796	486	91	414	636	527	936	516	377	127	497	1458	208	255	452	275	356	143	1139	1291	135	4972	135	205	934	381	165	177	203	475	240	261	375	683	2850	2948	1142	26	335	186	250	382	1111
869	11	22	3	6	1	11	293	0	0	148	3	4	0	76	11	0	9	2	4	0	0	0	1	1	48	5	0	85	6	2	0	2	2	1	9	3	3	132	17	2	31	30	42	512	14	3	2	0	15
870	505	734	243	1074	331	378	132	262	219	4630	973	842	1003	444	354	103	135	395	456	417	272	337	457	499	683	193	228	1008	426	708	168	660	119	200	321	766	514	179	3749	1007	334	507	590	1162	61	226	254	223	866
871	607	3814	3176	2285	1810	2274	5180	11094	2669	1774	2154	1074	3436	700	723	85	2202	2516	5320	4043	1372	1460	2912	63	3065	2104	1374	1745	324	888	949	237	1880	1227	2533	170	232	50	770	5711	1782	466	1135	1036	365	1084	1014	358	1205
872	88	130	88	32	55	132	10	42	86	138	179	376	85	136	86	32	119	87	21	15	110	86	68	38	281	73	53	514	68	44	96	6	40	50	404	55	15	261	112	301	489	130	71	249	55	20	120	301	363
873	147	1558	112	615	387	310	325	110	287	1711	244	1376	909	296	128	179	502	109	1487	186	829	210	605	73	463	3244	126	1219	44	111	199	71	236	228	666	117	80	34	492	1657	356	326	272	2514	78	54	502	366	371
874	2825	2402	2579	1976	1182	2340	2193	2378	1044	4560	5485	4674	1684	1137	1130	2232	1613	2303	3392	2008	1974	1333	2706	2066	1657	2020	1095	6910	1225	1120	1251	966	795	754	1693	1245	1617	1093	5781	2918	1600	1707	2766	5272	1069	1435	1387	842	773
875	5762	4809	3602	5867	4595	4737	11722	8426	5295	4121	15382	6964	4827	3088	9518	1963	2953	1549	11857	3328	6037	2261	8075	7470	4922	16948	5658	5384	386	730	3319	1526	854	1612	7816	1305	2938	476	2839	7030	2296	1864	3591	3311	445	2123	3453	2246	2220
876	4079	3662	6078	5729	2047	3240	1597	3857	1962	5852	15221	6035	4630	2449	2699	4885	1882	4370	5516	3145	3369	1905	4715	5366	3550	4095	2350	6304	862	1460	2508	1715	1411	1916	3434	3206	2702	990	7797	5868	2966	4494	4400	5284	2156	1412	2755	1908	1937
877	32	16	25	52	9	14	9	25	1	122	96	30	27	11	1	23	16	35	56	43	8	16	59	24	16	11	5	74	6	2	9	1	5	5	19	13	18	9	100	35	16	19	27	156	5	9	7	8	28
878	2371	2897	2042	4025	1394	2772	1313	3578	743	7223	3794	2984	2989	1254	558	1422	1111	2032	5502	2295	1394	1992	4367	1025	3154	2190	636	3282	1732	1138	1251	1345	1237	968	5332	1858	1956	1620	5025	3500	2213	3277	2510	10390	1214	1038	766	1094	1740
879	1884	1214	1043	2400	734	2204	1406	2376	360	4876	3170	1807	1986	1111	392	1656	641	1700	4717	1318	1016	960	2782	876	2101	1872	339	2045	834	524	851	415	599	931	1683	723	642	762	5655	2738	1473	1982	1682	3856	324	976	893	798	922
880	1266	1288	899	2865	563	1326	370	1200	333	1465	2252	1414	2148	988	424	626	320	1373	1330	836	1766	879	1618	512	1720	1815	591	1698	326	256	388	448	720	694	1798	797	812	421	1689	1159	794	2382	1420	5964	414	489	460	500	1671
881	13534	12163	15761	26135	8057	31509	5173	27618	6703	45643	24779	29382	26955	4831	6335	6487	7172	16993	45998	13860	11412	7622	57695	12266	26320	28372	9928	20785	5778	11408	16238	9623	5916	5789	12795	9828	20117	4970	56967	37210	20701	15329	26357	11262	6250	7585	8167	6014	9236
882	3336	2688	1351	4289	1868	1432	1091	1666	1090	12047	4324	2089	1585	1824	882	1110	745	1356	4472	3371	1771	867	2899	1865	1798	2502	757	4169	790	639	1127	450	659	765	2292	389	785	381	3468	4722	955	908	1205	10470	263	627	837	597	1854
883	6443	8725	1248	20674	1663	1132	8464	1266	537	3799	1759	11709	14304	2393	2245	3284	4987	1242	11906	1308	4710	5681	1154	8253	4415	4987	6158	4791	313	2314	1320	759	2937	1777	970	511	1826	439	2528	4692	3381	7335	1151	1683	3967	2811	3567	1190	5309
884	1165	515	1003	1839	528	1081	183	1934	376	864	1619	1805	1159	343	656	1653	436	1391	1007	1493	602	632	1259	543	983	870	539	1925	263	689	612	664	314	334	2573	895	1333	534	1563	2553	777	1126	1226	979	256	399	534	260	639
885	317	226	104	1328	77	242	939	40	26	8273	1072	3112	3651	264	144	84	77	229	89	243	1897	220	237	48	525	5239	78	1158	12	66	40	39	973	140	94	101	110	1912	48	362	1697	866	530	2681	855	44	214	72	1568
886	34269	26959	16197	23173	5584	14355	6078	23872	7042	14015	27678	19431	23225	13780	8310	7663	6781	15625	30598	9245	5684	7831	18848	8273	25883	7636	6401	18011	3386	5773	9043	3762	4826	6226	28325	10017	10182	2117	41649	21443	21920	14199	19956	9256	1698	6281	8991	7970	7005
887	9909	4156	775	2465	1060	1163	569	1230	1743	1652	4170	1906	2151	2613	1343	569	523	1338	13191	2371	295	492	2086	2087	1297	1337	1477	3382	217	693	759	828	133	1045	1585	193	835	190	2690	2729	1079	604	905	1010	411	440	1059	631	2229
888	119	126	73	737	206	259	17	2112	81	289	168	494	90	132	189	13	198	288	3267	483	93	67	214	88	299	230	38	355	71	210	218	49	48	20	350	86	31	63	125	394	274	43	61	317	49	32	151	109	307
889	1204	1345	981	1641	733	1024	510	1171	425	1191	1677	2534	1088	660	406	1209	321	1001	1552	759	1143	594	1296	1101	1393	1442	347	1413	365	557	698	742	515	359	1406	982	1674	475	1905	1577	1049	1348	1675	3339	384	498	743	433	733
890	3716	5183	4659	5479	2494	3812	1546	9188	2782	3730	5094	6139	9324	2434	1599	4552	1992	5719	8865	5447	2127	2933	5814	3421	4359	6274	2173	6264	2237	1874	2802	1807	1954	2126	5448	1996	3482	822	5933	5644	4073	4026	4787	4317	2108	1760	1448	1845	2867
891	464	364	1136	663	299	729	222	323	53	6080	584	470	1701	170	152	61	229	268	263	1405	595	182	378	258	421	1069	2069	737	328	274	256	80	660	222	239	427	365	52	4408	1342	676	714	591	887	564	174	103	255	322
892	94	49	453	6426	1750	1269	118	782	2252	149	94	2043	25130	213	301	9	735	2839	325	4666	217	1080	229	10	151	3722	6950	2609	1290	251	2739	4	5446	2130	1294	123	44	56	51	256	645	555	226	218	1603	112	428	108	4012
893	3	1	2	4	5	0	0	2	5	2	2	3	10	3	0	131	1	10	3	4	0	1	1	1	3	14	1	6	2	6	0	0	2	0	3	3	1	0	4	6	0	5	5	4	1	1	13	2	6
894	291	483	310	902	2280	362	403	1673	53	16313	4175	1405	1434	184	426	422	172	1896	337	292	580	445	1349	176	1498	845	389	733	588	536	402	495	20	447	3422	3432	272	53	1153	1856	589	332	679	58	89	675	140	1945	794
895	26137	12979	6302	15238	3480	4947	4494	17228	4021	9928	21686	6851	6740	5041	3016	8450	3322	12439	13936	5736	2278	3222	18184	4876	7663	8300	3141	11798	1484	1533	4430	1226	2176	3008	6009	2289	2908	385	12690	18056	5186	3132	4187	6461	1328	2152	3376	3282	3781
896	801	755	833	1215	480	789	307	1350	417	1546	1212	1090	613	619	467	1041	408	799	1941	1116	563	632	1132	790	851	1042	234	1331	482	397	641	916	439	272	1255	661	868	540	1391	1139	480	573	474	3170	363	594	286	306	610
897	2631	5024	3456	5466	1642	2952	1816	4493	1012	5991	9519	4886	5698	2077	1518	9148	1351	4580	8773	3052	1506	2621	4506	2193	5323	3720	1095	5084	1144	1278	1379	1855	1755	1854	5037	2895	3651	1211	15341	4358	4033	5476	5215	5579	1910	1722	1175	1335	2675
898	1505	2288	2406	2059	2916	1076	471	1437	881	1246	1460	1644	4179	1039	446	834	2575	1068	1930	958	1879	867	1009	901	5188	2041	1259	2642	1598	1253	1569	949	945	803	2410	2481	1144	545	2142	4550	5284	2006	1657	727	437	1071	811	2070	2045
899	2048	2146	1476	3363	711	1806	1139	1540	742	4315	2565	3649	1787	821	668	1562	739	2205	5282	1978	1227	1027	1635	1429	5095	2226	649	3211	1230	1406	2681	1686	1262	814	3082	1927	2236	1271	3144	2339	2004	3629	1416	6332	1064	746	925	642	1220
900	3566	4593	3116	5411	2185	2705	2002	2015	1707	3033	8237	5851	3520	2404	2043	1671	1755	2321	5760	3430	3059	1212	4480	3480	7302	4186	1993	5131	382	897	2793	509	1071	1494	3257	884	1268	487	4161	6980	2457	2927	2050	6796	509	706	3391	1670	1709
901	11097	12956	8809	13556	5544	9881	6217	14598	7474	18871	28458	14518	12911	9053	7340	8684	6902	7436	22265	9056	5524	5025	15788	7611	12352	13395	5223	14269	1660	2841	5107	1729	3116	8372	12713	3467	3214	993	36214	22120	6474	6356	10134	14891	2129	3459	6020	5193	5965
902	2848	1870	1624	3278	2097	2211	1194	2438	1468	6465	4799	4664	1837	822	1224	1046	1090	3477	6125	5409	1263	791	4110	1151	3435	2288	874	3943	1056	1389	2165	793	836	639	5929	1017	1349	466	4862	3707	1110	2031	1219	6945	554	975	1110	746	1508
903	4446	9434	6927	8181	6200	5344	5356	4795	2149	4756	11302	11400	17488	5269	6228	838	3874	2379	10167	3026	3432	2934	5722	1769	11740	4583	6155	7291	905	3679	3976	2048	1543	4040	7238	2878	7196	460	5999	7415	6526	11843	11537	3897	411	1238	3921	3029	7970
904	1114	2204	1981	1861	962	1263	2226	2038	246	4226	2124	2270	1900	651	401	469	686	784	3687	959	976	528	891	239	3348	1925	298	1708	549	1698	1051	961	431	1005	2764	887	1221	501	5044	1108	1111	4726	3057	2135	498	667	580	547	803
905	2381	3243	2128	2879	1660	3137	1468	1400	1583	6444	5196	4141	1472	1379	1760	3037	1628	2300	4867	3150	2648	1562	3218	2532	5393	2508	1414	3204	760	585	2605	532	322	846	3619	1113	1006	431	3727	3658	1634	1439	1793	3400	483	570	1758	905	749
906	4803	6692	8275	12094	2926	5297	2808	10781	2012	6965	12524	15939	10001	3513	2748	5650	3298	8393	11034	4778	7403	4675	9260	8494	8640	6783	2099	8093	2818	3301	4470	5315	6102	2545	5576	7623	11370	3644	14640	10546	9736	9523	13875	13263	3563	4593	4131	3038	3673
907	5765	14355	10922	13464	4459	7160	6004	18009	4151	52591	22080	9473	11561	4120	3890	19829	3937	11879	22186	10960	6887	3804	13078	5906	9273	8960	3361	13172	4943	2577	6615	7274	4075	4605	20079	8021	7229	3094	16414	11980	9598	9836	12001	23999	6720	4153	2158	3626	3456
908	9092	7491	5623	8670	4780	8766	8581	2985	27239	8309	13897	6653	6209	4758	1462	2240	7106	7376	13962	24232	6647	3362	8477	6360	6407	30409	2775	10184	8903	7317	5850	4630	2172	1252	10809	10752	7394	5810	28276	7401	16997	11641	9844	6037	2944	7375	2502	2380	3486
909	2500	3183	3012	4194	1439	2404	1040	5507	3217	2980	4947	5811	2712	1880	1284	4935	703	3279	4191	2239	3234	2028	5225	3243	2642	3314	751	2705	890	966	1585	2226	1750	636	3819	1804	2701	972	4819	3077	2315	1980	4933	9627	1425	1278	2984	1071	996
910	3905	3319	3320	3827	2164	2094	3631	5480	1818	8388	4493	6097	5759	1518	1153	4129	1620	4208	10846	3109	2923	1627	4857	4201	2615	4920	1901	3662	1007	1418	3431	2571	3010	904	3340	1826	4143	1315	6972	5118	2454	2767	2698	6437	1746	2024	1557	1082	2112
911	4259	1605	2479	1820	448	2275	1259	3547	808	3925	4224	1673	3869	817	577	1715	631	2531	4832	1380	631	830	1846	870	1756	2986	479	1547	564	616	1359	464	1142	1099	2723	1961	1022	435	9882	2421	2362	4936	3770	4642	544	1206	614	1013	1075
912	2198	3308	2389	8464	1522	2799	1303	1320	1410	5832	3450	5696	4197	2239	1875	2942	2794	3009	4730	2658	2357	1600	3063	2738	3108	3888	1751	5472	814	417	1812	393	790	1217	2696	1208	1136	411	5941	6245	7066	2400	2624	7415	429	970	2291	1690	1565
913	505	1437	322	843	446	92	2336	2299	213	3407	1586	3927	988	898	237	298	208	118	347	85	938	939	217	1763	5318	175	236	2114	20	135	144	24	100	129	712	114	114	2253	2179	373	1393	1696	607	1411	47	35	337	267	1338
914	1	16	6	3	6	3	0	440	1	253	92	29	17	18	11	54	3	13	6	5	16	4	12	1	8	4	2	1970	3	4	3	4	7	7	6	1	0	3	3	6	69	26	13	3	3	4	26	11	21
915	852	158	1128	545	61	1241	999	940	118	3137	958	540	144	180	261	2317	201	773	1943	640	726	306	420	948	418	937	162	1321	242	129	678	296	192	89	71	869	529	323	5001	233	107	403	1261	4488	397	670	88	90	51
916	1412	1368	1655	3032	1328	1281	794	5456	216	792	4050	2596	7325	1045	564	595	1013	4480	816	2146	693	934	3794	948	1072	1946	2363	6304	541	463	720	324	2091	1335	393	334	1324	1177	1283	2328	1286	939	727	1814	450	324	884	1523	3848
917	13886	36190	10792	18649	13858	25579	11520	35442	25168	6434	16889	17972	34343	9656	9516	1647	6810	17558	16200	46645	16689	13115	14654	13204	18120	19564	22792	19475	3941	5251	23572	2941	10124	10560	20475	2259	5189	724	12670	15348	5930	14319	3060	10722	4575	2004	6451	6219	9394
919	1987	2534	883	1874	644	1258	158	576	340	1083	2066	1487	942	1023	1311	281	697	806	294	2157	813	1368	1173	849	1344	821	641	2704	808	1034	918	454	208	310	1243	695	1276	185	773	3081	1034	1601	1004	763	145	451	604	1518	1245
920	6147	11393	11832	11258	4685	9616	3927	22397	4195	16955	13670	9758	13546	2906	3492	11293	5141	10294	8033	10057	6101	5960	12233	4154	10586	8273	4254	18325	4894	4650	4886	3144	4505	4685	11754	6254	5619	3315	15580	10929	9896	7557	11407	12410	4574	3388	5642	4521	5167
921	1270	2072	1226	1968	1186	2414	408	2947	1271	5133	2791	2053	1507	744	1018	1107	724	1243	1927	2146	1366	1113	2563	688	1892	927	882	3013	772	1335	796	687	644	682	2447	832	759	265	2109	2699	1919	1464	1507	1207	655	650	1236	673	639
922	1772	3935	3775	5712	633	1427	2551	5885	2250	8459	9048	5468	2235	739	956	1473	2083	3457	5455	3933	3688	1940	1647	1578	2744	3241	1099	5158	790	818	1543	1054	1145	1000	2165	2284	2905	1704	6532	4549	3240	2398	1949	6801	2053	1095	903	1139	1106
923	1714	1676	1425	2732	857	1569	538	1146	1698	2771	3468	3128	1578	770	639	1019	683	1748	4031	1842	811	679	2640	2168	3131	1518	754	2555	465	571	1470	513	535	488	2262	1240	1651	609	1664	2145	871	1559	1162	2852	639	648	634	555	821
924	5083	4411	6370	7703	3148	4513	2272	9077	2655	27323	10618	7815	8214	1451	1827	4414	2597	13180	10093	6236	3375	2963	7600	2448	5755	5368	1482	8731	3236	3429	4200	3711	4499	1653	12083	8902	6113	8772	8856	5491	4834	10067	6596	15985	9538	2525	1314	1656	2962
925	6229	5953	2945	6701	2965	3113	1868	3528	1973	7054	7444	8142	5038	2923	3715	5433	2445	2945	4201	4305	4161	1490	7722	5697	3673	6035	4707	7014	455	851	1715	559	720	2013	3106	656	1489	476	4098	7524	1490	2215	2087	11763	602	856	4976	2512	2318
926	2493	4059	14402	22762	3887	1937	2736	1956	1922	3772	16151	9772	7463	4252	3275	1264	7762	4639	4465	3065	6499	2428	10101	2515	11648	4908	2300	9836	1568	1635	3052	1016	3879	2234	4270	7848	8040	1462	6780	15073	28345	6691	11541	8238	2080	2137	3812	6398	4904
927	4383	3741	6869	6201	2083	4783	1885	10197	1935	8162	7482	6440	4566	2399	1839	5419	3000	6470	7425	6098	3155	3060	4326	3340	4295	5415	1902	8594	3270	2384	4272	5303	3104	2214	6186	6611	6155	2780	6859	5329	3968	4015	5321	12563	3456	3417	2020	1974	2080
928	2428	2710	1834	2927	1779	1880	1448	1469	813	2042	4118	3157	2671	1385	1422	2692	1138	3730	2664	2828	1831	780	2015	2278	2169	4062	793	4500	832	1205	1184	1454	746	793	2955	2367	2256	932	3326	3852	2290	4713	3228	1838	1285	763	986	1166	1203
929	858	1243	658	2730	249	1306	489	1720	168	2047	1058	1356	798	423	365	816	569	934	1915	601	590	568	493	616	1623	1450	196	1645	856	447	730	1050	318	413	942	1240	1059	742	2908	1405	604	1475	1233	2824	734	842	254	277	395
930	0	14	37	16	0	218	1	4	11	768	1	1	6	3	4	11	1	1	3	3	3	1	40	1	3	33	0	12	1	0	0	0	0	7	2	2	1	29	7	15	30	5	5	137	90	0	2	61	16
931	4216	7484	6688	6727	3499	6131	1840	5620	5625	4198	8398	6287	8800	4337	2094	9868	3821	13549	4706	8338	3621	4918	9197	5118	3686	6006	6111	7670	1118	2290	4076	1129	2206	1900	5994	2035	2743	858	8202	10530	4564	4052	4103	5036	3408	2600	3075	2748	3435
932	1545	3326	2469	2470	930	1647	538	1443	1114	3844	3244	1715	3227	711	959	1117	1156	2265	5200	2613	1320	1045	2506	1298	2751	2304	941	2286	2655	1543	2250	1771	1020	845	2031	3845	2134	951	6039	5039	1519	1918	2944	1482	1558	1327	246	791	829
933	21240	232	2506	1631	612	210	5	184	140	626	18727	5482	58804	839	364	23	76	2375	149	9353	35	1786	32454	27	812	56	21153	10781	14	1460	2909	24	7244	4938	572	605	163	221	2755	1407	3425	871	785	17	80	169	2772	378	37412
934	888	1539	2078	164	410	2758	177	321	487	426	1304	148	1879	105	209	1172	33	4308	2003	184	423	1232	2691	218	227	1326	664	2830	922	464	495	1223	612	27	2764	1083	3771	29	1891	1147	683	864	1806	5215	908	445	169	202	1117
935	506	501	205	1099	222	548	263	402	237	1595	748	446	219	243	246	258	236	612	1489	533	725	121	240	540	374	1295	109	686	233	125	349	212	71	106	405	341	283	118	687	541	149	282	386	3071	242	318	82	72	382
936	89	108	411	199	143	938	44	643	45	68	249	91	257	68	116	779	256	514	44	633	175	154	294	81	188	309	149	753	190	121	237	10	24	31	625	109	260	28	2171	1153	139	15	153	1135	165	47	71	397	257
937	4110	3958	1318	6219	2086	2204	2131	1000	1428	8078	5800	4703	2449	2920	772	985	923	1186	6252	2357	884	884	4268	1480	5908	4700	575	3935	277	491	983	1524	477	862	4141	319	407	541	2453	4895	3402	2998	1870	4197	479	940	2060	1684	1748
938	2276	1973	1357	2979	1028	1868	756	2325	838	2287	2392	2778	1827	770	774	1992	853	1863	2049	1711	1081	500	2320	1125	1376	2910	996	2558	380	427	785	586	366	446	1868	751	920	743	1437	2097	1497	521	1610	3717	655	748	690	533	948
939	7845	11073	9728	17793	4687	9399	6021	23153	15717	4959	9450	15586	21529	5694	4206	4329	6209	19504	53366	54398	8602	11510	11558	2724	19445	19045	6440	16907	5119	3893	10067	3323	5524	3325	24060	8582	9453	2139	13419	11124	11203	16914	13536	5523	1625	4070	2502	5107	5595
940	820	1098	808	2926	3559	8988	673	2672	1189	8684	3984	4780	1401	314	1348	4380	1677	2642	3018	9157	4066	662	930	1455	1036	3173	1375	4386	1007	1027	1134	2837	90	500	6743	1826	722	8492	4645	5869	2053	3937	2376	577	5916	588	559	483	452
941	2329	1787	4172	4451	1240	1854	614	4305	449	5117	4247	3618	6410	889	669	2492	1858	1744	821	2928	2810	2746	2293	1901	2570	1914	2622	5244	1355	1164	1380	518	2160	1104	1211	2068	1724	324	4050	5007	5292	2419	5906	9685	588	654	1014	1915	2497
942	4261	4536	3301	5261	3198	2440	2480	4327	1930	4762	8257	8234	3143	3380	2196	4411	2031	3185	6889	3982	2820	1850	4216	2728	3419	4358	1775	5077	659	1298	1963	827	1032	1382	2725	1485	2493	684	4010	4565	2423	2848	2808	3577	1218	1160	1871	1721	2027
943	5166	3280	11285	7893	922	10413	4286	14724	1917	12827	11680	5185	5761	1587	1227	7711	3564	15986	23444	10522	4477	1098	4945	1266	6399	8239	2274	12730	5253	2181	5424	3864	1618	1361	4784	11027	9738	3174	19956	7025	5196	4363	9514	20956	5859	6823	2850	1602	1300
944	3570	1878	1857	1953	724	2039	453	4232	867	3113	3501	2816	1439	724	1204	967	511	1036	1815	1167	2544	2185	5129	1362	1839	1297	1630	3833	281	892	801	441	244	639	997	1266	1701	352	2527	873	1016	2187	2900	1472	372	739	3258	685	1093
945	2371	2232	1359	4749	1443	2122	792	4206	1554	4490	3724	4402	2675	1230	1039	2203	1545	2368	2332	2883	1900	1004	2626	2021	1959	1562	1920	3922	426	694	867	373	628	1011	2188	634	1071	351	3112	4393	1884	1646	1726	522	693	713	1310	1221	1676
946	21441	18389	21740	40935	7487	38800	11444	56398	5405	53077	41164	35714	37422	6954	7725	26661	9991	25915	44293	18483	14263	12971	27157	18369	29236	33034	11775	39915	10649	8274	17695	17139	13985	10099	25392	31266	39675	18428	58286	44459	27549	51892	38246	61762	12602	13809	10090	10667	11229
947	1299	4769	2416	3531	1876	1658	547	3164	1594	5733	4731	3168	3628	2854	1166	1040	1373	3296	2122	1911	1191	2378	3652	2222	3155	3326	899	3224	301	750	1187	450	551	1172	4687	754	1373	128	4513	5512	1496	1632	2891	1096	560	1237	997	1146	1436
948	12130	14593	4402	4305	4791	5480	1798	6669	2891	11283	3481	11277	10589	4029	5748	3192	3420	5027	4885	6628	3851	5695	6970	2946	8063	3195	3392	7596	2239	8226	2966	4534	3126	2780	8120	3765	5204	2600	12001	11634	4635	11492	4991	3426	3022	4538	1832	3571	2859
949	0	8	157	3	0	101	3	1	57	12	1	4	5	15	0	1	0	4	0	3	40	1	25	0	132	7	0	6	2	0	1	0	0	2	28	0	1	1	0	5	29	1	2	1417	3	1	11	12	15
950	4592	7066	4762	5420	2081	4548	2998	5617	1757	10596	8825	6868	5846	3268	1835	3701	2828	3736	10140	4095	3340	2952	6430	3732	6595	6468	1521	6237	1063	1515	2870	1223	1819	2913	4170	3183	2687	1276	13151	6711	3943	5373	5958	9287	1424	2102	2104	2474	2859
951	946	1470	1598	2117	1776	696	456	1578	780	1011	2313	1312	2837	740	332	471	1842	1395	1675	922	1499	758	1933	675	2978	1637	947	2675	322	363	890	257	363	1053	1181	743	594	148	978	5778	3840	884	2028	1094	157	404	829	1390	1412
952	3127	5074	2878	6608	1649	3951	1761	5020	2257	6873	5694	8451	5703	1837	1487	6081	2280	5199	3829	3786	4770	1308	3603	3373	3774	4015	2623	6218	701	650	2096	398	2060	2967	3212	1015	1634	745	4641	6346	3188	2018	2904	7363	2095	770	1765	1515	1549
953	3236	5461	3000	6549	2023	4776	3107	7016	1539	9297	4877	8517	4299	1891	2072	6545	1932	3768	5118	4301	3463	1994	3059	2340	3758	7996	1833	6123	1000	880	2759	546	978	1797	3684	1751	2521	946	5816	4853	2903	3108	2265	18261	1910	1080	1987	1923	2225
954	2608	5789	2345	5451	1644	3340	1171	2551	1622	4692	5523	9720	3571	1773	1705	2042	1440	2545	3573	2675	3313	1849	4771	3244	4270	6735	1879	5015	594	898	1331	660	1347	1540	2827	927	1249	455	4346	6322	2583	3914	1848	8291	1038	664	2456	1396	1684
955	2839	3502	1890	5707	2046	4220	1206	2918	1893	8663	4216	7591	3301	1237	1346	3401	1262	4481	3380	3768	1592	1929	4333	1733	2505	5802	1741	5514	955	1199	1655	775	1197	1685	3499	1762	1730	862	5080	4326	2182	4506	2531	7896	1218	808	1501	1592	1808
956	221	227	105	370	144	397	40	31	102	272	232	555	289	74	191	38	55	221	1246	210	83	111	236	23	342	272	35	584	136	317	226	131	196	99	298	287	158	23	579	285	173	1094	113	367	36	143	79	58	379
957	81	14	16	96	34	28	9	23	7	2889	310	47	31	43	25	1	2	42	48	117	8	9	288	29	62	22	213	152	5	13	8	6	241	8	25	3	16	0	70	50	385	1	19	29	0	12	6	4	32
958	835	1070	8934	1953	108	2232	59	831	1215	5929	4228	966	1049	297	222	573	210	641	1621	1689	523	696	1693	326	405	323	519	723	97	425	470	78	651	970	19	1261	614	7	276	188	1535	1338	3297	366	505	1088	103	33	688
959	1900	334	1569	573	159	1753	653	1379	390	4630	1157	1167	247	401	582	3511	690	523	1610	931	1385	345	593	494	604	1524	724	1925	273	144	546	380	366	382	291	263	802	513	2448	578	301	648	1026	9243	449	708	270	188	145
960	1602	2275	1838	5707	1585	2163	572	1043	259	1564	4326	2661	2730	930	1164	445	1203	1750	736	3468	2948	1485	1435	1286	1940	2154	1996	6449	1806	1013	1931	337	147	1013	1237	1863	1650	175	2877	10644	2011	923	3300	1213	168	658	534	1931	952
961	6035	6853	5629	11448	3519	9399	3141	11143	3524	10490	15066	12248	15479	3061	3528	4233	2808	10104	10256	6223	4236	4889	8641	4488	9825	10370	4097	12079	2645	3316	3913	3557	9707	5126	8129	8709	8405	1875	13749	11320	5968	14710	11299	6272	4730	4038	3267	2636	4614
962	2720	4325	2220	8055	1537	4187	779	1782	326	2531	7423	4193	5274	1452	896	549	1560	2446	1481	3198	2028	2623	3178	1505	3787	2658	1791	6100	2146	1953	1988	741	218	1609	1439	4523	3657	581	3334	10678	3076	4179	6109	1721	403	1691	440	1921	2305
963	999	1305	1502	1462	408	1602	810	1971	372	1664	2280	1582	1747	360	310	619	480	2370	2378	1557	414	644	1497	574	1531	913	506	1490	967	855	1715	1194	1182	486	2417	1904	2055	1515	4278	1094	1101	1790	1461	2540	800	1077	520	410	740
964	23	43	29	41	57	15	17	15	18	14	25	60	24	45	9	1	44	17	36	31	20	31	36	5	119	41	10	25	7	13	7	19	8	19	47	20	22	201	13	27	310	128	30	958	13	10	26	37	60
965	1479	1340	1113	24	4113	310	6	6	57	74	514	20230	127522	297	51	374	63	185	79	12510	4047	2935	913	324	4556	4581	114218	390	661	2248	2112	242	59356	545	1469	976	14	3	3711	42714	338	366	80	21	1	156	186	1561	19683
966	2405	2582	1936	2603	1315	1292	983	2036	966	2755	3825	3141	1511	1045	925	1729	1033	2189	2192	2893	1701	1157	2384	2035	2013	1774	821	3016	687	921	1154	897	1028	508	2617	848	1753	1178	2810	2600	1463	1583	1159	3169	878	633	1037	888	962
967	1578	1810	1344	2442	923	1283	943	674	430	2221	1934	2449	1453	686	534	636	801	864	1017	1727	1662	726	1797	1179	1146	1449	768	2145	504	533	460	523	448	598	1419	440	1260	879	1967	2089	1277	902	1098	4083	315	258	712	520	1325
968	3974	5739	5099	8703	2602	5052	4486	6188	3153	8088	7649	8256	4311	1527	3112	2608	3311	4857	6579	7280	3680	2574	4524	3274	4817	6696	2748	6396	2354	2502	2813	3005	2390	2405	5133	2695	4921	1738	11423	6056	4977	4404	6251	7237	1545	1886	2263	1695	1998
969	736	1861	342	3338	594	568	460	85	332	988	520	2248	5983	790	209	54	263	383	123	1725	1671	7736	763	144	1308	2267	664	3265	241	515	1283	60	796	523	1260	251	207	774	686	7602	2326	2243	526	16071	91	69	660	954	1735
970	1290	1126	1648	1994	649	1229	630	1303	454	2112	1800	2269	906	649	477	1412	447	1059	2665	792	1149	775	1899	1114	1075	1744	269	2770	686	787	788	1293	736	307	1167	1501	2648	865	2390	1424	983	1531	1552	3028	840	1084	509	422	536
971	1835	1555	1162	1653	775	1237	867	1938	421	5084	1568	2849	1274	513	583	1573	810	2508	1602	2900	1331	1285	1447	837	1311	2045	724	1859	837	1077	712	588	789	558	3285	1069	1230	564	1677	2216	1255	2173	1300	1813	824	466	679	825	867
972	348	492	530	1379	448	469	166	463	406	2042	571	2086	689	335	116	553	424	795	409	1152	1696	405	616	162	2021	1964	200	954	184	507	586	128	293	151	951	254	378	524	1115	2514	1750	461	840	2520	398	170	223	430	729
973	696	544	690	772	367	917	210	672	261	1306	1175	895	661	243	270	839	314	657	802	1132	169	358	692	844	392	502	363	1986	384	643	346	590	419	239	424	453	508	381	3284	1102	557	778	864	857	370	268	290	216	444
974	4991	5694	4147	4049	2071	2760	1898	3587	1289	4626	3675	6478	4425	2562	1609	2389	1932	2716	2334	4481	2376	2201	5618	3544	4018	3991	1872	7638	1209	3200	1822	1216	1184	1607	4380	1360	1547	1171	5157	5075	4160	4283	3131	6848	1264	966	2007	1664	2172
975	983	1132	1473	2692	654	1612	510	2620	808	6581	2397	1845	1132	675	505	1433	870	1515	2475	1494	726	746	1752	1886	1638	1440	391	3110	897	563	794	880	861	343	2520	2111	3590	794	2794	2079	1309	1509	4759	1918	1094	805	324	525	629
976	119	188	103	202	190	60	33	44	351	1506	128	106	456	146	32	26	105	101	175	847	352	75	1070	30	300	210	109	859	16	25	91	24	20	69	63	21	37	78	67	747	434	114	274	119	13	35	110	164	187
977	2981	3489	1712	1870	1641	2212	1939	732	1156	2585	1987	3367	1860	956	1007	1343	1924	1735	1615	3578	2477	1077	3285	1439	1786	2663	1222	2983	482	634	1115	329	387	1003	1610	288	908	452	2119	3911	2215	1128	1715	6117	415	360	1481	960	1264
978	11742	8592	6192	5685	3062	7658	5972	5220	3451	5101	8976	5278	10454	3753	2479	1925	3173	4999	7094	22898	7320	4137	6793	4937	3661	6393	3932	6690	2237	2036	2510	3514	2108	4209	4326	2791	5021	1222	10679	6804	3521	7918	5307	5383	1888	2886	3339	2212	2764
980	548	1314	783	1048	588	864	1180	777	323	2997	1514	2189	897	310	370	519	541	779	575	3005	929	446	882	517	755	3080	368	1776	249	373	392	169	254	285	824	259	319	198	1643	1060	527	781	659	1941	148	277	302	428	324
981	2968	2158	3340	2640	745	3706	3121	6066	1085	3213	2571	2513	3133	1529	734	2408	1333	6137	6229	4964	3268	2192	1636	1719	3131	3548	996	2670	5307	1256	2104	4103	1678	1080	2783	2351	3624	1703	13360	2367	1697	5787	5643	3859	1874	3759	807	699	841
982	557	380	113	723	149	199	33	606	80	292	976	514	179	717	126	26	83	229	169	275	127	87	98	355	145	252	134	380	95	235	228	464	225	52	116	471	2198	28	226	175	118	1438	100	849	1120	58	105	157	167
983	1854	1916	1499	4028	1772	4947	2155	3048	1505	6424	2374	2956	1956	750	819	3485	871	4361	2937	5209	2514	831	802	798	2685	3490	828	4334	933	868	1058	1609	400	578	5181	1338	1868	1456	2261	3316	1312	2744	2399	3355	1322	511	612	860	744
984	2802	2509	2579	2777	1441	1628	677	1629	1412	3655	2597	3022	2109	1793	1003	1650	1071	1094	3328	4209	1923	2299	3225	3064	1812	2174	1089	3248	229	948	1057	340	375	1030	2038	506	795	239	1917	5304	1378	1775	1449	1945	201	521	1237	1146	1074
985	957	2773	0	4256	1801	615	0	2556	1519	8832	3	0	3062	0	1363	5566	0	3269	2157	3862	1104	6	964	0	0	3812	818	0	1098	928	799	253	612	0	2868	926	822	223	2	0	0	2	2799	1	1	652	0	2	2505
986	14655	5949	18705	26922	1751	17953	20195	32476	1379	31401	33762	13858	26378	1863	6099	54313	2779	87049	17518	15515	2852	11008	12559	5729	4223	17460	5853	32762	1377	1045	10416	2779	6302	1311	2434	12978	14335	908	69927	6792	6184	1498	32287	5050	5769	6734	1694	1178	6687
987	3931	3738	2345	4898	2189	4963	2369	4164	3823	7766	4046	4973	7901	2372	2808	5469	2135	4940	8339	6684	3923	4127	2729	2089	5486	8938	2030	4557	10004	4104	4446	4769	10731	1841	6361	5713	3911	1422	7009	10424	2390	6186	5386	5451	2479	4079	554	1590	2297
988	3772	6215	8358	8171	2319	5044	1082	14969	1950	12089	8742	11602	8418	2703	3240	3870	2833	8252	3234	4472	3749	3663	7924	3187	4694	3624	2831	10599	3779	3304	4378	3391	3604	1879	5843	5800	9274	2122	12233	7314	5043	5137	9569	6229	2946	1876	2852	2969	4602
989	10172	6405	42916	22128	4104	6776	4673	23268	2960	10702	15268	9613	26896	5336	3031	8447	6430	23545	6546	16154	10860	6281	5345	11097	10434	9970	10137	18482	3527	4962	8539	2171	11772	2145	5719	19957	15887	1543	25762	22353	14346	8998	15859	9748	7051	8726	2259	7654	10266
990	1709	1284	1133	2703	673	9908	902	1170	567	2639	2161	2915	1675	1250	612	525	1086	1133	2007	2538	1755	1275	1029	654	2957	13225	312	2163	940	848	1377	758	1236	554	920	1247	1422	1727	1686	2870	2700	2108	1524	943	310	544	818	1824	1366
991	2958	6996	3194	8556	2239	3437	1696	2754	3326	4581	984	4115	3250	1231	1488	8883	3122	3581	10469	6336	4730	1188	4777	474	3824	7021	2747	5672	605	487	2760	122	746	1782	4278	724	463	571	688	6309	3514	1241	1205	7370	1021	186	1838	2144	1993
992	109141	55601	28102	37717	12310	50973	33290	33381	8273	25619	43913	41269	55975	26459	9219	8343	14716	35091	46367	52797	19137	31332	59011	36958	62468	33193	8945	56413	31280	49377	23328	38333	19861	17431	42705	50024	41873	13273	64565	68994	41409	190656	44465	19526	16494	47359	14022	18537	14348
993	698	1197	2153	611	906	1518	1011	2708	1452	2527	4569	1646	800	744	682	2771	993	2184	2935	2011	1246	375	2247	959	2003	2735	481	2169	544	1614	637	219	368	875	1677	835	711	233	2939	1277	1036	1535	2847	1106	1251	770	1047	349	501
994	9705	8093	11132	19174	11868	14508	7102	50985	6790	13353	52894	18961	14793	4622	3486	10222	8178	17189	17426	31892	5820	4299	18463	5418	13689	8603	4594	21961	3657	3221	5863	5249	3446	4550	27155	13975	20325	2735	20720	22492	14498	11303	15875	5357	6603	8608	3944	4107	7244
995	5112	2313	1172	1962	543	494	163	255	111	845	912	1053	595	740	820	70	195	103	1506	816	524	782	1055	925	508	480	342	2762	99	481	149	197	95	765	792	73	424	65	629	2228	314	505	456	2501	244	125	492	211	859
996	1158	1711	1010	2128	997	799	680	958	1101	1149	1999	4129	1893	1297	788	785	775	939	2277	1287	1181	995	1906	1891	1577	1496	714	1423	389	769	603	551	1005	454	1427	476	1026	295	1711	3346	1310	1377	1007	1581	411	666	879	743	1768
997	1008	550	1533	1170	542	2036	369	3177	433	4145	2106	1533	4506	631	478	247	322	996	2141	1163	354	1304	1879	443	1268	1242	498	2193	587	1249	1027	327	749	697	1440	3443	1169	192	1692	1864	1543	2531	2012	1390	591	1440	321	475	1057
998	127291	74740	158271	184807	56667	97763	54261	440824	26417	229984	179718	207448	355485	28023	28510	144982	24338	196102	116388	108016	43039	63699	269061	37978	89389	102511	58941	232411	30103	32648	54141	44830	72313	49548	80894	78552	99886	20335	160934	103056	110733	71791	199824	127556	43489	59126	27270	21385	60330
999	3373	2501	1739	2684	1871	1232	1059	2782	1231	2123	7683	4014	2377	1106	953	2847	862	2593	3258	2953	1952	1448	3919	1092	2200	1885	977	3427	892	1551	1444	505	1046	855	5172	687	1021	695	3996	4445	2854	1455	2363	2074	181	637	1713	1401	1574
1000	3915	3444	4231	5038	2780	3959	1783	8630	3490	5610	7584	6790	3990	1962	1316	5772	1506	7328	7575	2546	2704	2586	4772	4185	3462	4161	1187	5576	1654	2782	2650	5329	3745	1109	7842	3339	5796	3204	9459	5417	2588	3207	3968	8013	3081	3128	2224	1685	2577
1001	1512	814	883	1526	406	668	990	926	151	1573	1824	912	628	369	190	521	322	717	694	1082	439	284	938	358	689	824	265	991	506	356	418	310	268	157	1022	741	625	332	1283	1185	642	1025	916	2417	512	319	358	151	438
1002	2816	3574	3530	2986	1821	2016	1260	1777	1863	3555	3581	4641	2159	2480	985	5285	1343	1946	4177	2764	2479	1330	4888	4716	2738	3058	1334	4226	439	735	992	503	914	1560	2286	584	839	330	2892	3738	2256	930	2164	5325	888	527	1450	1337	1283
1003	205	225	774	1015	207	417	201	95	72	2793	329	507	134	267	65	852	242	141	466	93	835	152	196	87	372	1395	46	621	105	62	116	92	113	90	210	382	144	50	165	693	1236	291	238	10012	899	47	117	110	307
1004	2228	2038	1877	1565	1075	1926	1035	2489	496	2635	1309	1583	563	1444	813	3309	857	1144	1188	1603	1162	917	1728	999	1535	2695	581	1862	728	1105	1077	1002	682	844	1764	732	1103	523	4627	1957	974	1593	1737	3615	531	678	931	668	626
1005	33334	39006	48398	59754	23926	39699	19326	66398	18818	52129	70744	63381	97442	23580	16303	21069	21819	54518	55817	51512	29930	26468	52410	37578	48256	41580	26278	62215	20173	22484	21874	25971	23419	13032	45951	53762	38013	6721	91566	71833	43352	74689	64724	29144	22011	29220	8250	19399	25376
1006	5657	9627	7078	7524	2307	4207	2248	5165	1601	6552	6617	7772	5308	2943	2155	4356	2277	4258	4625	5062	5227	3319	5042	4695	4047	6236	2921	6493	991	1239	2000	972	1612	2983	3145	2100	2113	807	6320	6161	3295	4307	5536	9101	1210	1069	1938	2239	1898
1007	108	123	132	118	65	177	31	107	91	296	401	241	82	92	56	37	24	139	156	142	40	75	200	46	83	109	36	127	38	96	70	86	59	33	116	80	131	41	162	94	74	88	74	118	76	39	38	32	50
1008	758	2369	2521	2750	3720	2050	785	2425	1710	717	2293	5473	3594	1604	896	701	1568	2400	3030	9441	2542	2288	5921	1573	2204	6826	1153	2161	210	627	1868	1640	829	723	13331	934	2058	447	1168	7311	702	2879	2259	2292	165	442	1205	917	1356
1009	181	1170	0	1059	640	137	0	873	643	1517	0	0	1105	0	384	1086	0	1446	1168	1365	193	0	175	0	0	905	173	1	647	636	396	119	424	0	1436	1170	366	68	1	0	0	0	846	1	0	567	0	1	512
1010	7540	16078	8345	12243	7920	11631	5120	18199	6077	19234	8794	14615	7695	5487	7947	17047	5775	11157	9668	9481	12742	5584	7877	6366	14028	15795	4062	14331	3925	2425	7275	5857	5155	7506	14756	4524	5564	2045	17217	9662	6002	8919	13182	10959	4219	6252	4469	4555	3276
1011	276	47	354	1420	166	2710	176	78	573	248	45	877	511	86	672	854	81	876	578	1835	254	116	41	794	716	245	69	70	266	12	214	28	12	12	90	1079	2331	2	1180	83	62	36	1136	304	27	1228	325	103	56
1012	76	190	157	387	102	63	20	524	23	97	180	183	68	242	92	21	207	110	29	72	196	58	111	87	259	150	91	595	108	54	83	26	42	64	143	80	77	24	3439	1712	616	122	962	178	43	29	116	251	127
1013	4400	3034	3576	8707	2149	3512	2304	3389	1208	14060	5638	5671	4622	1705	1141	1636	1604	4637	4073	5092	2120	3218	7188	1342	3961	4851	1336	7431	1364	1800	2018	1674	1481	1571	3293	2998	3559	1812	7902	4972	3568	3207	5701	12116	2609	1826	1270	1598	2079
1014	2976	2502	1269	2031	1509	1542	1763	1260	547	1962	2329	3383	2374	987	738	298	609	1260	2325	2600	990	1006	2786	804	1945	1701	857	2984	368	2103	983	503	440	662	2280	915	2264	331	2332	2035	1418	4331	1859	1727	538	502	1049	507	1589
1015	1675	271	63	197	55	41	14	30	27	405	166	160	136	161	38	44	47	59	20	69	203	129	1195	20	263	75	55	713	11	39	25	8	34	48	84	24	29	388	39	198	274	338	62	6079	7	9	58	140	541
1016	1	2	2	2	1	1	0	2	1	7	14	10	2	31	0	3	14	1	0	2	26	0	27	1	4	7	0	21	0	11	3	1	1	0	0	1	0	0	1	2	1	1	1	61	0	0	3	0	16
1017	3700	4091	3346	5821	2534	3688	3660	2112	2592	6174	2463	5350	3984	2448	2332	5456	2646	2985	4439	3182	7341	1823	3329	3523	3033	4383	2726	4772	1130	1480	3475	1025	1459	1082	2738	1104	2018	572	6085	6795	2853	4392	2665	7096	1295	728	2087	2330	2018
1018	3789	7036	4104	5240	1934	2994	1498	4778	2040	10615	4869	4366	5424	1639	2007	2350	2246	3630	4229	3807	2321	2985	4851	2849	5132	3567	2896	5557	1878	2516	2621	1577	1732	1678	3321	2856	3149	1254	4895	5401	4801	5082	4860	5442	2773	1893	1704	1892	3046
1019	739	568	782	547	151	725	277	234	211	4966	640	776	721	230	214	217	356	203	1157	403	1958	558	1600	500	342	912	200	982	306	316	198	264	289	319	249	499	1194	2260	827	956	674	732	1744	1101	410	357	229	237	271
1020	3410	5233	6046	7384	2563	4408	2373	7812	2771	8129	8066	6923	7372	2371	1692	3540	2151	6863	15030	3616	3434	2602	7156	2394	7762	4827	1489	6887	2820	2481	3746	2674	2944	1902	7387	5080	3597	1042	10709	9042	5392	8144	9597	4637	2900	2772	1679	2860	3382
1021	1004	1467	658	1453	859	1576	699	1671	739	1685	2474	1924	996	1041	945	2236	673	1705	1374	932	932	528	1408	618	1065	1663	1008	2788	193	286	567	473	146	230	1135	277	460	175	822	1719	898	325	609	2256	470	277	674	490	570
1022	1554	1502	1630	3391	741	1427	1158	1636	858	1996	4528	2120	1637	1289	553	767	788	2225	2009	3216	730	1346	2820	1055	1980	2690	849	3223	820	779	781	928	911	533	1778	879	1479	298	2549	3237	1680	1004	1572	1406	525	956	432	761	1644
1023	215	3421	1628	6089	676	1817	472	227	212	373	477	7790	3537	2028	1480	141	182	1303	1190	4173	3315	3585	443	46	6160	5526	1381	3358	346	377	2323	592	1010	1163	3737	239	614	680	272	3419	238	11410	246	89666	485	91	4430	455	1957
1024	3079	1850	7216	3940	791	4449	766	6471	623	16901	7504	8772	5799	1125	1351	4848	997	15288	1060	2358	2376	2755	4940	984	3799	2447	1981	9473	4539	2382	2496	996	1744	1795	1672	5697	6009	1728	11517	5336	3440	4915	10069	4491	3772	1300	1357	1071	2629
1025	1721	2697	2905	2901	772	1971	682	1230	365	2358	2475	2393	1482	556	623	2082	564	1382	991	1132	1410	950	1980	911	1462	2428	498	1887	278	389	442	285	335	528	1057	774	1028	302	2061	1641	1485	1411	1897	2752	320	700	465	644	499
1026	6225	6401	8472	8796	3585	6055	4347	14286	1848	11278	12170	10645	5816	1861	2767	4738	2336	7238	9218	8373	4003	3413	6545	4022	5274	7493	2877	11352	1788	2174	2323	1925	1963	2444	4817	3998	4231	1093	3474	7193	3405	9293	8577	12963	3042	2435	2250	1762	3015
1027	2812	2412	2243	3230	1076	1241	848	2699	746	5873	3671	3695	1553	889	1008	631	655	1342	3892	2487	1211	1331	2860	1126	2037	3318	742	2752	192	492	464	488	263	790	1248	756	1078	250	2570	2867	1130	2157	1890	9394	540	596	663	713	1255
1028	2196	3347	3108	4288	1986	1954	932	3437	2200	5851	3972	3895	5855	1933	1434	1455	1672	2374	4178	4487	2484	2402	4095	2534	2898	2939	2332	3986	998	1260	1242	983	900	1059	2392	1447	1693	401	2907	5774	3802	1785	2581	6063	623	964	1201	1692	1772
1029	4092	6055	5579	5797	2893	3924	2095	3626	2219	9029	6115	7953	5405	2118	2478	2507	2498	4072	5397	7176	3178	2746	8057	3688	5388	7347	2286	7208	1200	2402	2486	584	1298	1629	3349	2249	3116	719	9820	6915	3768	3936	4165	8002	1236	1456	2719	2068	3740
1030	3361	5374	4233	8571	3411	5826	1973	4173	2313	10491	6522	8403	4032	2109	1589	4306	2914	5030	4597	7344	3109	2627	9913	3179	4593	7351	2007	7903	1165	2125	2018	679	1159	1685	5713	2066	2318	562	6569	9282	4657	3252	4564	9454	2475	1559	1900	2094	2503
1031	1339	1697	2094	2121	761	1710	764	911	699	4100	1865	2261	1899	624	695	794	778	1747	2141	1831	1097	846	2727	1020	1861	2521	615	2175	369	927	774	332	481	564	1266	1069	1283	239	2716	2181	1421	2052	1417	2594	741	578	731	685	909
1032	20326	7294	8686	5701	2526	8344	2958	7469	6186	11040	11339	7094	8435	3255	2198	13939	3786	12174	2248	3686	4375	8848	17339	3966	8148	6906	3511	18643	10372	2839	6914	1234	3275	2125	16805	8372	6163	5027	19017	23946	7703	9202	14336	4661	3007	5842	2674	2954	2689
1033	1755	2841	1425	1870	980	1499	827	1132	1147	1141	1722	1872	3005	893	196	1018	1007	1189	2010	2375	1692	918	1882	744	1802	2584	1125	2281	279	605	942	570	564	447	1406	1012	595	337	1554	2778	1536	1659	1208	2996	355	999	786	602	1172
1034	1523	1881	2249	2434	787	2145	761	1602	676	6376	2648	2856	2795	654	589	1588	822	2634	1735	1666	1227	993	1941	1008	1565	2126	953	2172	523	978	1298	358	809	766	1601	986	973	342	4181	1929	1503	2431	1373	6354	979	658	805	585	1057
1035	4125	3335	3214	4643	2554	3709	1511	1525	1436	7667	5022	5826	2907	1396	1174	2585	1378	3110	3869	4640	2381	1820	5082	2632	2428	3464	2169	4895	662	1336	1556	391	929	1372	2351	729	1179	513	6344	5482	1551	1731	1407	11265	1282	688	1749	1202	2910
1036	2571	2261	4384	5326	1174	3489	1432	3182	1035	8964	4964	3903	4617	946	1025	4362	1444	4283	6160	3239	1963	1813	4461	1329	3145	3026	1175	6427	1382	2005	2217	1806	1183	1221	3710	3573	2684	621	5779	3535	2997	5495	3529	6157	1834	1870	1024	1034	1851
1037	1081	345	3967	1647	139	1468	870	2992	214	5002	3028	1247	370	271	350	2535	419	985	2744	869	1432	551	743	1437	527	1330	523	2117	423	168	638	462	342	243	224	831	1816	497	4413	823	187	694	2821	4521	588	844	273	252	145
1038	101	212	78	120	65	7091	35	136	134	1129	46	182	1139	33	38	248	88	128	46	129	78	16	178	26	185	78	67	413	31	42	419	71	241	38	254	79	30	45	57	553	310	83	60	832	17	36	35	64	379
1039	39141	72482	9269	43994	17774	7427	24277	6750	38451	12223	27850	15133	7679	10587	14492	7045	17856	27564	13548	60069	7240	7815	52137	24863	17060	38257	8624	20623	2204	3914	6573	3467	1926	6285	36830	2401	3215	228	7355	52808	4902	9466	6542	612	3788	2889	6117	5906	3647
1040	5949	4075	4597	5415	2496	3058	1816	6649	1937	5867	9050	6784	2674	3224	2498	9306	1791	3239	3800	4884	4917	1729	5348	5359	2761	4689	1933	5121	728	662	2038	501	801	1376	3973	1432	2418	352	5576	6312	2069	1833	2209	19661	1195	1113	2811	1462	1233
1041	24483	35067	18840	35154	11415	20176	9608	27196	9877	41530	31372	44706	50798	16491	4951	15446	10502	26075	56057	22536	15022	12603	32760	16039	36136	19775	10769	35310	13976	16063	18608	28079	16215	15460	23987	24896	25929	10619	37060	36580	38188	37794	19172	30179	11092	17853	10777	11393	16018
1042	3772	4104	4687	5458	1825	4954	1055	6009	1566	5361	9791	7129	8934	3016	1935	2803	2083	5026	4614	5416	3901	2720	4540	2836	4884	3539	4086	7590	788	1235	2838	1482	1465	1327	2911	2089	4088	619	6080	9262	2959	2844	4415	5217	955	1993	2270	2362	3762
1043	3346	6651	3079	5533	2437	2513	1907	5028	2047	3485	6306	6622	5620	2277	1211	2166	1420	5156	7069	7008	2484	1791	5577	3360	4165	3732	1628	5391	1583	1548	1403	2348	1633	1058	8223	1697	2730	1014	3566	4767	2402	4337	2278	6987	2413	1252	886	1205	3549
1044	0	1	10	6	1	0	1	1	0	99	9	8	5	1	2	1	6	5	9	2	3	0	4	3	9	6	0	0	2	3	2	4	0	1	2	1	4	7	6	2	2	0	6	8	0	7	8	6	1
1045	1190	1473	1168	1421	761	1076	379	1166	442	2099	1544	1858	1275	543	436	1158	743	1004	2051	1310	1247	857	1282	1048	1106	1207	631	1794	462	378	716	501	485	620	1127	440	739	237	1604	2042	1081	1057	646	4039	257	365	726	590	598
1046	3635	2093	3128	2646	770	1967	1019	2551	895	2223	2888	2917	1702	968	949	2397	755	1615	3081	2250	2059	1251	2671	2028	3457	1953	878	3620	789	852	1253	754	815	485	1647	1972	2358	426	2757	1859	1760	1479	2190	3019	1099	864	1388	1219	677
1047	386	250	246	464	241	292	82	126	71	227	790	290	236	127	136	97	267	370	191	588	197	127	265	156	318	307	184	1031	158	266	179	63	36	81	201	216	259	56	468	1098	317	284	241	227	105	96	135	827	917
1048	6578	6738	4008	7725	2656	5984	2484	5988	3357	8715	8095	10780	4184	2653	2476	3043	3637	4905	10374	6528	14784	2573	4147	5122	5270	7791	2832	8069	1249	1580	3350	1376	1574	2811	4058	2430	4348	1411	11209	8161	4143	4284	4553	19277	2762	1770	4340	2255	2965
1049	1088	1002	807	1305	1069	932	208	673	438	3102	818	1456	584	1078	929	344	331	426	1488	831	314	420	1624	670	1037	883	459	1841	302	1170	554	891	353	188	1695	463	841	867	754	2202	807	1459	646	3545	614	220	420	433	968
1050	2951	4252	3812	4858	1560	6925	1647	1537	954	6469	4467	4319	4482	1861	1295	913	1706	2830	2956	3362	1807	2267	4918	1658	3819	4220	1247	4690	1668	1610	2768	980	1333	1631	4577	6566	2342	2241	4405	6243	3948	6063	4534	11424	1415	2269	1001	1245	2030
1051	10776	6788	8010	11870	4132	7300	4972	14191	6123	13561	10334	11139	9549	2972	2896	4921	6806	12473	20838	7919	5307	4631	7019	4043	8846	8956	3291	9894	10126	8908	6397	12121	5293	3736	10171	7806	6693	3184	11189	12654	8684	12320	7419	11368	6271	6960	3059	3149	4081
1052	1602	1376	1364	2237	553	610	647	1506	860	2237	5117	2220	1660	923	537	498	739	1885	2657	649	646	992	2960	1036	2009	1545	496	1742	341	577	488	354	713	726	833	750	1403	204	1673	2801	1470	962	1561	1584	598	476	456	518	1140
1053	97	46	21	120	47	29	8	26	19	102	101	1094	46	32	37	24	65	53	56	93	50	15	75	26	89	373	14	170	9	14	24	9	8	10	37	10	19	5	46	186	195	22	31	225	32	11	24	56	109
1055	610	433	832	5	246	1526	1200	4714	984	2506	7002	606	3888	150	238	262	467	996	2936	345	11	247	5182	585	1146	27	590	2314	16	183	389	11	1160	107	731	510	469	4334	4255	103	422	626	1853	121	6	992	13	110	1005
1056	14214	2850	923	1385	3799	1022	536	5420	1875	768	2945	3202	2150	1178	1217	436	1513	1630	2179	10206	1182	1254	3862	1818	4298	3126	1341	6981	330	958	1102	384	622	508	9325	540	591	335	1404	6433	2024	733	1019	1538	159	484	1384	1535	1600
1057	21181	44358	4817	13063	11456	12482	4813	1126	6704	2786	7046	27144	8935	28351	8273	1629	5372	1286	3536	6815	9763	21874	29460	8627	18737	5483	3714	12862	888	12577	3571	2004	959	5074	19450	1931	1147	337	4998	65856	15626	37217	3123	1536	174	3689	18436	10190	4584
1058	92	4251	186	107	230	56	23	29	53	1289	239	476	438	287	112	85	282	91	56	159	396	37	366	110	365	200	370	1049	48	57	104	13	73	96	63	63	29	7	218	1882	286	121	81	1218	182	58	193	617	293
1060	5756	5614	3714	2660	2471	3757	1686	4374	1723	9346	5468	5707	3347	2773	1916	6015	2148	2935	4141	2890	4971	1378	4056	3096	5240	5944	1447	4423	1341	2747	2459	1782	1424	2052	3734	2009	2041	1214	7878	4166	3113	3163	3221	8155	1429	1308	1566	1997	1726
1061	31264	19802	20381	22157	14171	19685	11536	30251	10510	77972	30771	37548	15222	12908	10412	35624	13404	11113	21210	19092	22557	6219	28912	14714	27766	21430	10956	31095	3229	8853	11203	6370	5997	14295	22592	7691	8275	12454	47209	24441	23607	27856	24742	60370	6176	6657	8901	12368	7734
1062	7971	13621	14091	14961	4849	8976	7785	11883	5137	21637	17518	12565	13878	5550	4095	6541	5386	9000	13039	13183	9545	5216	13230	7028	12431	13706	5288	16219	4118	5523	7323	2862	5381	4452	9549	8056	6346	3247	29680	12257	10498	11943	16042	10266	5607	4370	4491	3789	5089
1063	4944	8466	6044	5963	2875	4956	2497	8288	2244	8729	7208	6017	8574	2237	1663	3302	2691	5970	5290	7156	3519	3254	6446	2763	6211	6173	2405	9029	3830	4515	3263	2562	3697	2356	6312	4566	4205	2237	18211	6458	6293	7550	6123	5313	5979	3002	2432	2079	2737
1064	6861	6797	4908	13133	1423	4334	3042	9725	3767	3899	26476	5176	2919	3334	2017	4575	4024	8424	11576	6936	2089	1895	11611	3914	5496	6543	2130	8826	1343	1427	3346	1418	1828	4084	4457	2252	4375	556	6120	14290	2260	1659	2882	2740	2884	6892	931	2135	2993
1065	2212	2158	2188	4931	1931	3836	728	2061	331	15133	4016	2737	3962	1095	1084	521	1221	1647	1040	3479	1801	1766	2822	1143	2292	2298	2482	5672	916	1115	1426	842	188	1384	1259	1182	1470	269	2604	8856	1751	2574	2552	2226	459	663	726	1953	2474
1066	592	614	995	1218	787	233	352	478	526	281	865	1744	520	462	218	671	883	305	1009	4794	789	69	653	523	1634	793	325	754	199	121	739	164	112	240	4150	413	327	167	626	2448	1723	302	738	203	70	249	447	533	500
1067	6	1	386	77	1	11	15	1603	3	144	107	46	14	1	1	18	256	40	975	26	12	5	27	1	25	200	0	715	20	3	621	160	9	12	3	444	1208	6	911	25	64	11	626	266	20	2018	27	1	7
1068	898	358	478	718	531	713	90	1601	164	515	1261	827	345	362	564	355	500	904	357	1409	267	263	733	279	435	422	274	1526	709	672	422	404	77	65	417	725	2077	393	608	700	390	173	603	1011	157	365	224	668	1421
1069	798	1114	1207	1900	487	1299	493	606	476	4215	890	1937	1302	248	229	1064	572	1145	1613	1547	738	553	1513	731	1220	1453	403	1197	386	934	536	530	667	772	1079	2179	561	474	1529	1229	995	1873	782	1929	1424	339	907	378	732
1070	1050	953	326	1261	1850	1344	116	292	969	19948	813	1645	3729	275	930	28	533	254	1037	715	774	77	3874	284	1111	624	982	2087	158	360	297	116	1667	182	1409	401	299	108	10941	2690	2260	288	430	577	110	90	602	1364	2921
1071	1357	947	537	1301	1296	828	335	720	680	1218	2036	1906	1116	462	413	195	681	532	787	1434	623	341	2980	324	721	1375	561	2076	629	565	382	81	193	179	1198	371	429	187	427	2085	1204	934	650	555	231	191	833	858	1007
1072	28	12	15	92	10	31	7	24	6	70	580	26	20	34	10	33	15	41	17	52	12	8	31	23	26	757	22	31	2	6	8	1	10	12	19	6	980	3	34	23	64	50	21	221	3	8	11	10	39
1073	425	599	340	947	950	391	59	348	294	2934	412	1176	3270	417	461	551	584	561	784	283	950	734	1273	520	1468	426	1146	1435	125	375	263	48	1043	270	385	275	154	67	735	4440	1721	155	370	799	357	81	535	1346	1377
1074	651	203	418	659	362	266	62	619	114	672	698	744	389	208	232	181	153	346	524	265	443	214	475	659	211	322	102	259	103	117	105	235	248	58	369	131	567	42	555	284	172	420	138	554	146	189	139	90	210
1075	126	255	129	343	391	80	78	179	399	20	26	103	1416	38	39	23	295	53	102	1510	26	165	34	37	46	40	235	224	89	282	95	78	347	114	2037	64	8	3	27	227	75	135	24	21	233	25	25	22	336
1076	271	60	169	330	202	118	20	1118	47	97	7259	164	306	138	44	60	19	522	509	63	105	57	292	99	491	209	466	1108	32	24	31	11	41	160	45	37	319	46	3848	93	97	83	241	464	5	37	55	18	279
1077	4289	3477	5785	8708	1470	6346	2579	6874	1225	22728	10967	4930	11175	2160	1333	32666	2915	11418	7580	4404	2642	8298	7112	3255	8287	4977	3843	9273	3320	3800	6483	3418	5745	1794	3182	7292	5848	2344	11994	18744	6179	5275	8642	10184	1615	3484	1365	2169	2651
1078	1115	1522	2010	1464	405	1249	142	1269	1128	2561	1027	968	1357	278	472	6785	520	1630	922	1035	566	917	3261	1203	986	484	597	1266	883	1556	353	218	302	425	797	868	799	97	1512	1476	1417	2083	2674	371	989	400	558	408	366
1079	975	594	828	1375	394	604	265	979	487	1029	848	731	1203	351	264	924	278	1276	593	1186	216	632	1445	458	506	448	389	1437	544	492	308	239	474	256	1129	590	455	161	779	1137	521	959	772	475	208	401	177	322	527
1080	2726	3906	5428	5288	1478	3540	1927	5126	2113	11147	5175	5113	10958	1566	1221	5618	2069	5974	10514	3265	1828	1367	5191	2787	4036	4495	3537	7731	2460	1300	2074	1622	3306	2934	3952	5393	2951	759	5447	6460	3409	3064	5055	4392	2418	2553	1375	1070	1257
1081	1357	2180	2361	2118	863	873	340	2227	1317	4692	1292	2154	4042	949	847	1429	588	2615	2465	2346	861	1269	4203	1391	2301	2728	875	3150	410	1016	423	1065	559	506	1807	1444	1031	234	2924	1833	2085	1792	2119	1176	714	885	504	854	1013
1082	3362	4808	5648	4976	2713	3538	841	3547	2811	2784	8358	5196	12875	5425	2008	1092	2088	2360	5678	5255	1495	4236	8990	2458	4730	1775	4227	4747	1859	7384	2192	1761	1593	2006	10408	2588	3763	412	8144	11608	3937	6624	6046	939	638	3804	1991	2413	2493
1083	1913	2562	2066	5227	1222	3846	2427	3599	385	5287	6074	4185	3621	936	1087	1362	899	1980	2826	3891	1610	1537	2325	666	3041	3909	700	3500	1372	1408	1960	2246	1636	1298	3209	2308	2471	1028	7827	3072	1558	8966	4514	7160	1684	1145	916	731	1421
1084	4062	2933	2901	5612	1702	3694	1662	6443	992	16403	13769	5508	4744	1437	1224	3893	1717	4841	7845	4648	2329	1920	2985	1213	4172	3556	1415	4551	3203	2217	3537	3847	2594	1645	5768	4036	4419	2307	7750	4809	3915	4816	5071	8325	4002	3309	1627	1349	2704
1085	3111	3022	944	4782	2631	3359	939	1276	1188	2014	2039	5791	1941	1282	2120	1891	1810	1336	2895	4358	2635	1100	3323	2489	2607	1800	1347	2423	617	786	1017	838	868	887	5744	547	837	425	2061	5267	2089	1711	758	8347	380	979	1459	1102	1214
1086	105	44	28	218	71	143	61	4	153	158	258	376	155	80	129	139	65	233	448	314	26	57	99	52	104	141	147	149	2964	74	1389	55	59	70	45	165	150	17	138	94	69	574	51	52	139	93	34	61	73
1087	21	5	33	55	6	9	7	11	2	16	128	48	8	53	6	1	42	51	7	8	8	15	23	7	74	14	2	47	8	10	6	8	4	34	10	14	59	7	2	15	107	169	50	36	11	26	24	4	8
1088	3127	4480	3486	6265	2638	2892	1641	3099	2308	4813	6852	6691	3811	2042	1315	4843	1443	3109	4770	4264	2226	2235	4955	2422	2818	5934	2266	3599	558	960	1166	385	1273	1580	2538	745	1372	156	6055	5492	1808	2493	2354	7920	947	607	1721	1672	2253
1089	2616	2617	1879	3475	1978	2500	842	3660	2104	4608	4369	3578	2401	1981	1323	4478	1273	1729	4110	3028	1910	1649	4873	3541	2293	2090	1411	3710	670	616	1421	588	735	808	3365	707	1461	618	3127	3732	1691	1325	2498	3882	715	724	878	1193	1434
1090	5125	5350	2156	6124	1464	3730	3051	4189	8888	18118	7416	6570	2826	1914	1722	4512	5336	6587	20445	10754	2599	5658	4313	1700	5450	4885	2303	4996	3312	2805	2854	1105	2034	3172	4348	1943	1455	3221	11861	6322	6848	3301	4254	7283	2497	1812	1878	2048	3778
1091	2558	2254	10625	16940	2550	20392	7583	25466	1180	5781	13589	12740	1563	479	519	9360	5647	16138	16563	11439	9046	705	5341	2361	4621	13167	822	23437	2252	968	2084	8549	708	415	3176	19784	13927	13624	12452	5305	6233	10168	16160	22755	19149	4002	1022	753	1904
1092	3176	3427	2500	2502	1234	2935	621	2690	2523	5180	3736	2807	5519	1556	1681	1804	1430	2043	3563	4285	1315	1705	4442	4239	1914	3179	3026	4848	568	930	1247	424	1409	1093	1267	570	1328	455	4020	3952	804	2679	1469	587	577	664	915	796	1320
1093	16133	1744	1275	379	880	734	924	35	12	33	6005	573	95	3226	1591	195	2216	146	1231	130	178	37	571	10288	1433	472	37	466	16	929	26	724	12	874	174	261	1237	9	573	347	5543	198	1677	557	25	1395	794	694	56
1094	1065	963	1578	2319	453	826	71	999	171	1374	3749	3109	2712	570	763	130	388	1019	616	1449	535	1108	1924	1046	1529	546	1021	2544	797	1026	738	787	1415	784	346	1325	1597	332	1320	2365	1387	643	1558	1714	126	440	538	1032	1430
1095	7	8	6	26	19	0	0	0	11	5	11	17	35	16	8	1	5	9	13	1	9	26	4	1	92	4	12	36	1	12	3	6	22	5	12	5	1	0	15	109	108	100	2	1	12	2	12	9	37
1096	4743	9688	7943	16592	3955	6858	4918	21597	4920	12428	11261	13041	21399	3814	3475	3329	4276	11471	11286	8495	8165	7655	7828	9697	12116	12661	6687	15862	4252	3369	5723	5645	8870	3027	8276	6647	8028	5039	15129	10565	17849	10000	10293	4700	7810	2549	2224	3467	4210
1097	1398	1457	1194	1770	664	1119	1745	1018	437	1470	1694	1658	1190	595	510	873	476	1159	2592	2004	649	673	1087	808	984	2058	476	1808	452	463	558	327	486	370	1139	528	810	840	1136	1320	1106	1574	614	5604	441	282	381	387	1035
1098	997	1814	1709	3282	1187	932	463	831	527	1619	1826	2068	2040	1021	1019	998	738	1637	1201	1787	1718	647	2100	1227	1346	3613	787	2562	230	450	694	164	438	638	1281	407	581	168	1395	2775	1594	1174	1536	1837	227	328	742	742	584
1099	4004	5146	4422	6723	2136	4853	4550	3626	1348	9488	7933	7826	3844	1654	1521	5513	2799	3760	6447	5495	4470	2324	4537	4203	3934	5626	1913	7434	2125	1655	2224	1718	1377	1690	3892	3939	5292	2607	4843	6315	5653	4408	6918	10101	1745	1359	1797	1782	1774
1100	514	188	191	1486	150	586	164	126	39	1635	579	638	200	235	70	446	251	248	308	201	336	195	363	205	271	322	34	294	40	65	224	80	55	54	156	142	370	48	392	502	430	144	299	984	563	69	191	111	221
1101	13	5	0	5	2	3	1	4	0	21	16	2	2	4	0	2	0	10	2	1	3	3	8	3	4	3	1	10	0	0	0	0	0	2	17	0	3	1	8	3	0	0	1	3	0	1	2	1	7
1102	1744	805	5573	5314	925	577	551	8829	851	1723	4316	3699	6135	1887	218	10397	587	5188	3615	415	988	742	4783	329	8786	2525	472	12178	281	616	1700	479	680	767	8065	1786	1704	306	12054	5099	4566	1542	7912	1392	705	840	1559	1227	3404
1103	6403	14458	7086	21496	7483	10448	4383	10275	3029	16575	23961	31260	18279	5955	5781	5134	5817	5011	15441	15332	8171	5902	12917	6191	16960	11467	6145	10758	1218	3983	5175	2984	3319	7045	8784	2225	5400	1061	12227	15518	10463	11344	7488	16890	2437	2781	4590	5149	7309
1104	2591	1692	1491	1909	651	1535	996	3305	584	3316	3783	1660	3338	802	595	1371	578	2464	5220	1579	446	859	2405	729	1505	2054	823	2365	482	508	1301	657	1064	617	1319	1616	1515	412	9436	2167	1178	1608	2458	2437	556	1170	761	767	1462
1105	1928	2277	1990	3402	1430	1177	728	2235	1166	1841	4019	2217	1935	1697	1063	1567	908	1764	1895	2481	1583	461	2266	1294	1866	2619	1086	3512	227	512	940	233	462	499	1850	428	934	124	1792	3726	832	920	1746	2154	566	464	1202	622	849
1106	1931	2705	1650	2584	1570	2040	720	2161	1125	4674	3116	2942	1873	922	1089	996	767	1482	2624	3161	1100	1314	2363	1618	1753	2751	974	3473	297	777	1222	254	600	576	2754	699	739	391	2517	3199	1016	2093	992	4674	1137	386	936	771	1324
1107	2398	1769	3878	4408	621	2420	1396	4490	296	3158	4619	2496	898	849	549	1623	1040	2576	1743	1984	836	1585	2386	1746	1623	3019	742	2685	816	892	1264	1039	1009	888	1054	1307	2168	697	3159	3181	1209	2113	2757	2452	1005	1461	616	614	879
1108	2054	1895	1562	2711	743	5988	1364	4192	570	2151	2371	1938	2697	1531	486	1241	641	2690	1404	1588	1149	913	2116	1090	2852	2474	498	2244	1440	1774	1406	8231	1115	1337	4664	2845	2620	2883	4780	1358	1863	7081	3534	2995	1196	1562	296	609	673
1109	1388	7240	425	18052	2104	5304	3068	1153	1256	2742	1425	17664	23788	2456	1043	70	2448	297	8728	8620	8275	7195	311	105	3331	8330	7633	4238	146	164	4571	95	11348	8287	9892	642	13	2292	74	1541	1898	11085	83	11555	71	99	2059	851	4624
1110	1821	1975	1642	4590	697	1936	636	1584	831	8150	6863	2384	1536	1229	863	1134	1328	1406	2706	2127	2302	862	789	956	2105	2060	896	2270	1074	873	1223	991	434	681	1199	1222	1124	1982	2925	5910	1615	1420	2130	2618	933	1186	865	715	1111
1111	7	6	2	6	9	101	0	9	41	27	3	5	1	1	5	12	3	3	2	4	5	1	4	2	6	94	1	9	3	4	1	1	5	1	2	17	6	1	5	2	1	11	3	61	17	0	1	45	22
1112	4311	3012	2117	5443	2537	3786	2518	2615	4455	9606	5834	4193	4589	1343	3074	1929	1405	3003	4782	5821	1902	1797	5192	3435	2744	10710	2624	5316	1239	1220	1378	942	1194	650	3660	1198	2084	491	2862	6116	1270	1751	2815	10704	637	827	832	1022	2379
1113	5268	6566	4283	8885	5050	3274	6738	4088	2361	9356	8620	11642	7250	3661	2305	4365	4116	3929	4486	5430	9341	2241	5876	3688	8998	12369	3482	13274	787	1883	2561	629	824	1382	6691	1806	1580	613	3426	21726	8805	4014	5208	9652	1023	1306	4539	2184	3530
1114	2511	1427	4593	2156	560	2907	1270	4025	586	2927	11263	2695	725	929	519	2164	898	2139	6606	3414	1020	1316	1780	1722	1905	2064	690	3492	1385	1050	1549	900	401	553	1648	7136	2098	1200	7681	2270	2549	1835	2738	5631	7465	3246	1831	525	1366
1115	1673	1443	1545	2769	617	4726	773	1571	437	3376	1941	1843	1814	1080	409	970	574	1310	2250	2116	1343	712	2452	821	1320	1703	1116	2513	555	625	641	1025	1083	638	1337	858	1065	746	2753	1517	1542	2231	2233	3671	359	227	387	399	1134
1116	133	166	54	259	36	100	18	18	11	577	350	194	11	82	138	2	39	12	121	518	456	122	175	70	166	1027	5	525	128	602	19	13	0	14	15	13	6	59	158	49	19	439	121	101	36	80	105	36	11
1117	719	441	2109	1091	464	1514	75	387	51	6103	5861	855	1418	782	424	93	590	920	807	804	261	1142	1175	1949	1448	365	586	1849	176	430	380	157	174	696	1029	601	122	2243	2735	1725	884	2202	928	476	50	716	92	281	1227
1119	129678	124775	75887	200226	39173	109183	113112	249782	41121	39854	244709	111290	111730	52779	22184	53106	68027	101955	125040	387530	74752	58415	146892	49932	67003	114702	39339	310263	29877	43730	49240	41105	29329	36255	113686	56712	88228	58256	124094	85610	58659	102143	104520	120699	21172	59444	60354	47688	33097
1120	481	454	250	819	208	305	121	355	189	1297	710	748	758	192	205	103	139	337	610	418	240	321	1139	245	466	537	227	594	163	255	205	186	320	106	447	270	307	324	691	688	332	326	413	1214	113	79	123	198	257
1121	1510	3120	2441	2979	819	1803	970	3343	904	6216	3392	2688	2284	607	551	1265	900	2039	2663	2529	1560	1011	2790	819	3178	1638	766	2851	1072	1703	1528	1147	1010	791	2057	1881	1288	1157	2812	2239	2025	2629	3250	2154	1035	1176	752	756	1225
1122	4099	4983	4412	6311	1992	4080	1926	5377	2224	7518	7734	4268	4142	1614	1909	5068	2594	3726	4512	4867	2803	2058	5851	2790	3787	3894	2003	6497	1069	1727	2641	831	1097	1609	4880	2270	2451	955	4606	6185	3664	2630	5340	5167	1629	1607	2345	1942	2164
1123	859	947	899	2400	1222	290	188	518	455	934	1411	2561	2170	708	503	1273	403	682	204	1194	778	325	1225	911	1230	1563	1486	1357	127	332	363	196	445	381	1403	244	590	106	1016	2571	1421	1081	1223	1882	310	114	661	373	1186
1124	1531	1193	1081	2006	603	2024	747	1953	484	4122	3277	2144	1152	589	618	1374	781	1425	4238	1090	682	1265	1983	873	2002	1913	312	2230	1049	1235	1129	1407	1140	681	2256	1556	1921	945	5862	2188	1086	1965	2026	2403	831	961	583	496	727
1125	30	42	40	37	32	3	14	21	6	231	41	23	23	42	9	63	17	8	25	9	11	1350	15	10	38	13	10	77	4	8	6	5	3	11	15	17	15	7	60	88	37	32	22	69	4	20	24	17	26
1126	5058	2935	4922	4920	1844	2764	2330	6654	849	7337	9371	4713	2370	1577	1332	6972	1731	2889	2844	3071	2862	1479	3896	2391	2398	4239	1828	7390	668	839	1610	475	800	1076	3149	1215	1251	653	8481	3796	1404	2358	3396	7011	960	1110	2463	1807	1897
1127	18135	24179	17540	25257	8773	17713	12293	30973	5767	31288	27276	51481	42689	8793	6725	9428	8519	31032	34084	13995	18509	8308	22048	18320	29950	27137	9932	36840	15130	21047	14892	17269	11371	11069	26097	39192	34291	15057	24997	29543	22319	62046	30079	28473	13925	12947	9447	9511	11599
1128	3134	2783	4642	1951	2945	1342	1349	4857	1546	1196	17184	3761	5707	3119	1311	2240	1395	2166	4365	2803	535	1875	4365	464	1465	1114	2569	3950	1034	865	849	576	1614	683	2675	1181	2376	491	5324	3761	2420	3430	2379	1618	1314	1007	1430	925	2900
1129	1	7	1	8	3	2	2	0	2	5	10	2	1	4	0	2	1	2	37	1	25	0	32	0	5	14	0	42	0	1	0	0	6	1	1	5	0	0	1	6	8	9	3	17	7	2	1	0	0
1130	5	2	20	16	6	38	0	146	4	11	184	27	17	12	28	27	32	35	3	52	19	2	2	15	36	19	12	159	18	12	25	1	2	16	5	34	26	7	7	13	23	4	18	61	1	31	2	41	23
1131	1626	1046	1498	1300	641	760	489	869	427	1640	2343	1003	869	853	449	1093	306	773	1817	1044	891	784	1845	1469	1043	851	503	1841	314	442	632	854	543	289	941	1021	1226	354	3032	1032	538	992	1290	2512	653	621	296	351	470
1132	1660	3365	2447	3365	1325	1600	2561	17468	1894	3842	2038	5454	2985	812	1080	16425	1721	11467	4000	2995	4266	867	2162	745	3515	6167	1311	4159	1268	757	1911	259	1417	961	2525	1331	2683	1430	16399	6767	2652	1590	5069	7516	2169	532	1116	2194	1498
1133	6	17	0	40	4	32	5	1	39	9	3	13	14	4	2	1	1	84	75	205	10	11	202	1	2	392	5	19	0	3	24	4	9	1	12	1	2	0	5	23	3	0	1	256	2	0	9	2	21
1134	1464	3211	2683	7969	1455	1969	1081	2719	1437	3803	4559	4813	4207	1805	2202	1497	2152	2347	3362	3410	2403	933	2875	1922	4742	6340	1465	3741	751	779	1968	600	2118	1466	2152	1406	1847	703	1242	4019	4825	3311	4195	12170	1531	702	1386	2060	2194
1135	4788	9039	17427	16344	2906	5255	5694	32488	2872	12635	9556	9580	8260	4685	2277	7571	7297	8586	6784	8455	8588	1900	8679	1729	9151	12527	5146	15379	1580	1259	5501	577	4015	3161	6472	3373	2163	1221	22608	13276	11595	4410	13999	35466	2057	2088	4134	4007	6039
1136	2660	4665	3948	6551	2153	8855	6066	3459	1433	4484	5123	8500	3221	1972	2186	1353	4617	3293	5977	5493	5947	2717	4003	2216	5929	5416	1711	5633	4102	2161	2827	3151	721	2007	2001	3133	2489	736	3062	7331	3846	3555	3239	5900	541	926	1529	2239	1719
1137	43117	34451	49015	49421	14557	40189	15704	231632	10075	26460	54937	45835	74239	15790	6938	45090	29893	64581	75525	45330	15643	20340	72598	22006	62459	51517	12863	50995	30487	33445	46940	68732	28500	14049	127466	87455	86724	62448	39873	42032	59974	90928	74462	35579	27564	43113	14656	25226	20434
1138	18830	27624	46053	46921	10357	23000	17855	30613	9044	27242	29967	34913	33566	7548	8867	13702	11076	24558	16977	28169	22816	10829	21179	16520	26924	33238	13621	36715	5953	10934	12867	7478	11100	13477	17597	20626	14197	3296	33820	35050	37029	38474	38178	28119	19451	7947	9870	8837	12313
1139	5053	2840	2758	4594	2532	3083	1617	4767	1743	4869	8252	6054	3587	3545	1987	2260	1474	2552	6513	4157	1680	1463	4948	1861	2771	2948	1352	3859	1572	2671	1836	2519	1380	1730	3945	1810	2948	1065	3185	4538	2576	7331	2940	1888	1670	1784	2042	1072	1277
1140	1033	364	1773	2336	518	604	129	793	287	2623	1984	1617	1646	327	739	785	353	1391	247	2040	1003	1077	1856	837	969	594	682	2026	319	401	362	360	574	531	611	1132	944	67	2393	1986	1117	888	3319	1687	628	635	395	340	647
1141	11429	12213	3601	10244	14824	1944	4059	5407	12373	2374	27756	13179	7623	7437	5277	877	6453	2992	9030	8870	3935	1852	7479	14947	9269	10346	3228	8767	737	4136	2760	1306	444	5329	9119	1832	1530	257	3735	37962	4374	14605	2476	3795	370	2244	4549	4139	2931
1142	588	856	950	1024	505	548	255	581	417	1155	1195	1208	1075	409	289	389	312	806	930	944	539	341	1077	504	653	848	383	1040	496	547	389	816	379	283	1118	675	842	462	1614	1276	736	1032	651	786	307	217	336	358	601
1143	1398	2979	1458	2746	1515	2184	690	1112	620	894	3837	2321	2091	1544	784	468	1000	898	1660	1862	2117	1094	2520	544	2694	1853	938	3164	324	471	901	510	335	519	1837	650	583	198	1130	4744	2994	581	1825	2239	142	381	498	592	1335
1144	972	1399	2511	5621	1377	894	1103	2041	1203	1817	3051	3377	3326	1539	506	626	1368	1500	1605	1315	1791	1101	1135	551	3497	2086	623	4035	730	895	1318	623	1042	764	1308	2006	1991	428	1482	4430	6468	3061	2989	3369	1307	950	1656	1068	2290
1145	4505	4813	5381	7852	2676	5886	2507	12949	2672	11189	26277	8692	6242	2346	2599	3611	1869	8847	12150	10788	2036	2920	5957	2767	5088	8052	2206	10453	3424	3964	5942	5505	2679	2761	6317	5761	7518	4504	8036	6049	4819	9309	5553	5007	3733	4547	2097	2116	3835
1146	9654	10888	9398	26771	4837	13068	10359	9517	4036	13508	8934	17876	10841	4835	6546	7550	9819	9545	8538	13619	11865	7477	11367	6071	9471	16626	5543	13227	5459	3004	5650	1947	3095	4054	7399	6032	6659	2679	7882	13869	12698	6687	10194	9417	3138	2186	4720	4810	5435
1147	1295	386	2598	1650	93	1718	637	2579	292	5939	3836	2244	371	442	790	2545	283	1907	1974	1141	1818	506	973	1044	1858	1567	379	2034	358	236	1230	1511	397	471	250	1714	2048	954	2956	554	416	1807	3888	4733	1625	2096	283	233	292
1148	13570	13818	9453	35252	5931	19010	6534	8718	5697	43159	13367	28259	19717	7118	3773	7049	6855	13218	29126	26956	8246	10101	17121	7110	15223	26328	7516	23787	3963	5453	9171	2766	3189	7306	8394	6703	6843	4083	22249	26062	11800	12824	17474	15324	6467	4805	5133	6276	7590
1149	4145	7655	4739	10673	1487	4568	2953	5033	1183	6657	12996	6662	5161	4032	3631	2943	2787	2733	13998	4023	3770	2948	6181	4568	7699	7627	1883	5546	878	787	3094	1564	1867	1872	2841	2085	2993	893	12429	4626	3600	4418	5188	14478	463	1953	3007	2585	2803
1150	3088	4208	1719	3528	1222	2723	1059	7482	1062	2497	7356	6300	5103	1920	571	388	1569	1892	1270	1381	2160	4733	4687	766	2159	3950	1984	4177	707	397	789	352	1789	1734	1931	693	711	258	5360	5509	4130	2293	2187	12576	119	1778	2855	1072	3162
1151	7760	7206	5746	8638	3222	6203	3841	5531	2328	11061	12979	6489	4834	3285	2745	3590	2883	4961	11064	7222	3058	2404	7328	4754	5687	7503	2430	9559	1444	1664	3342	1611	1822	1832	4756	3310	3857	1129	14463	8679	3473	4694	5806	12740	2371	2448	2191	2998	4282
1152	2042	2424	1548	4108	1619	2431	2219	4186	975	7464	4316	5216	3998	1973	878	2168	1430	2658	7508	3037	1279	1542	4274	1533	3795	5285	1132	3989	559	875	1082	873	657	1267	3889	1667	1316	581	8530	5939	3871	3488	4600	5823	1229	1287	937	1727	3032
1154	3062	1841	5321	5853	1338	4237	1234	2511	602	12686	3413	4718	1283	1591	3030	2375	1830	1980	4719	2381	3111	2487	4707	2822	1890	4878	820	4885	590	1479	1573	2297	873	485	2708	2283	3623	2619	4500	2878	2502	3929	2840	9447	2015	1390	1753	826	881
1155	6574	2628	4614	10272	2031	5299	2636	5449	1486	19834	6483	6867	4918	2655	1021	1880	2333	6820	6496	4753	2120	2605	8678	3283	3882	8100	1599	11793	1051	2730	2489	2296	1118	2036	4561	3910	6345	2303	5270	7274	3967	4272	7551	7938	4635	2052	1899	1885	4161
1156	3587	1399	2447	6705	2167	5049	2171	2469	1234	15899	4194	6035	5590	1305	1227	1265	1320	3340	5730	4856	1430	2217	8878	908	3071	5793	1697	8516	1163	3419	1875	2268	1533	1321	2830	5396	3012	1918	4710	3750	4055	3710	7650	5349	3878	1773	1324	1400	1861
1157	6849	7346	6336	4682	2264	4069	9309	4309	1950	7226	17165	10710	4528	2768	1859	4413	3144	4767	6490	6316	2417	2927	6493	6093	3361	10162	3095	6960	1937	1781	2383	1774	1308	1931	3757	2240	2468	1513	12628	7035	3087	3724	7293	17518	1528	3161	1466	2035	4605
1158	10	41	1043	342	9	265	29	45	22	728	63	2937	45	106	9	0	103	28	42	24	16	14	563	92	252	34	5	40	2	32	3	8	6	161	3	630	26	694	1447	57	21	138	1561	3334	7	380	86	50	18
1159	2832	5615	4603	10669	13078	4422	1884	5449	6236	7364	5532	14617	11362	5496	2261	1392	4649	4568	4531	5084	6573	5305	15682	3996	12236	5508	3626	14824	2526	5307	3285	2652	1844	2103	14864	4595	3697	1953	15066	23020	29634	9741	7222	7443	1719	1533	3063	7119	4701
1160	16	19	9	407	40	2	0	2	10	89	13	20	45	4	7	494	9	308	3	19	38	1	2	75	25	10	18	16	9	15	17	0	2	2	27	7	5	1	13	155	39	22	1	16	2	2	3	12	19
1161	2353	2622	3326	3310	1737	2393	1122	4875	925	4249	6627	4343	4724	1073	1148	2930	1189	4321	3553	4018	1325	955	1566	1682	2888	4362	1167	3178	1781	1630	1301	1990	988	1212	3474	3866	2929	1616	3795	3665	2510	5919	3656	5663	1746	1480	983	1274	1469
1162	1	0	2208	25	1	160	73	0	0	91	0	1	0	1	1	77	0	9	1	0	6	0	65	0	20	502	0	5	1	3	5	30	2	1	0	20	1262	19	0	3	12	4	233	3282	131	1	0	4	3
1163	3251	3614	4028	8469	1478	5989	6272	4909	1035	7635	6293	11903	8507	1318	1277	4107	3292	6556	9421	4019	4363	2617	4360	2915	4641	6597	2582	9291	3778	1967	2789	1980	4647	2155	1608	5429	5180	3817	9480	12521	8946	3376	8937	5945	2417	2151	2454	1761	3844
1164	4989	7039	3625	5827	2143	4533	2027	3329	1259	11241	6723	6027	6050	3462	1871	1868	2772	3395	4554	3890	3107	3531	10499	3352	5323	5117	1833	5825	1352	1737	2444	1015	1289	2614	3868	2798	2725	957	8242	10002	4254	4035	4961	7383	1364	1611	2025	2652	2466
1165	2996	6374	657	2211	1500	2915	1479	1132	1032	6003	2399	1240	1787	1863	1233	683	777	1487	5745	671	2556	1406	7949	994	3183	3597	615	3484	125	487	1109	313	178	1008	2013	389	625	299	5694	4241	1864	1315	2175	15174	1190	583	1434	927	1647
1166	24	97	42	110	9	13	17	1	6	3	45	87	10	8	4	0	6	1	14	2	30	3	295	22	10	368	1	90	0	40	0	80	0	0	4	29	5	1	13	0	118	0	20	3	0	40	11	2	3
1167	7424	16109	24878	41047	3887	14573	13692	18067	2751	42174	17540	28309	26353	6731	3888	22630	9925	7563	10848	8154	16845	9028	12461	7367	23841	9651	8280	61756	2192	2670	6089	2286	7383	7781	2873	6727	7029	2353	19928	20273	36104	12292	44663	22466	5700	3919	6758	6191	9047
1168	3187	3325	2158	4867	1650	3387	1640	1458	724	4308	4663	4795	2995	1341	1175	2768	1339	1822	2008	2743	3645	1253	3062	3149	2201	2749	2857	4072	604	783	1139	424	541	1066	2216	745	1366	553	2245	6444	2386	1146	2013	3028	593	381	1465	1053	1687
1169	848	399	947	80	196	807	3	186	245	19	30	1090	84	106	27	722	29	639	5	1567	557	4	1936	508	82	429	154	427	385	114	37	17	8	349	440	68	181	5	227	469	95	251	405	966	57	23	178	151	209
1170	2239	3395	2732	5602	1545	1288	1541	4890	735	1630	7124	6599	1927	1834	981	3572	1222	4300	2857	3350	1401	846	2662	2632	3309	4587	658	4978	279	919	854	672	500	588	2152	787	1444	312	2292	3294	2268	4182	2448	5479	797	569	1058	893	1203
1171	4506	5387	5201	7185	2364	5809	1456	3600	1858	11744	8747	6313	9748	4193	2790	1542	1997	4719	3028	6596	2484	4350	6520	2820	5464	5362	4219	7658	1416	2050	2345	1926	2422	2836	4875	2557	4855	855	3508	8063	3087	4754	4205	6783	990	1727	2680	3727	4638
1172	617	964	833	2201	907	428	382	231	198	889	1163	1070	1456	396	262	172	755	495	564	588	852	260	625	994	1916	717	390	1776	120	276	327	109	303	509	522	607	519	98	626	3096	2789	1840	935	2374	170	146	469	632	2071
1173	10	26	5	48	3	14	1	6	0	13	14	14	7	4	1	3	6	26	9	3	2	5	19	10	11	18	1	46	1	5	1	10	3	1	3	2	3	3	50	3	4	2	11	16	16	1	6	3	24
1174	914	329	352	137	210	362	744	467	35	1366	2144	439	137	543	409	35	453	91	1140	142	265	13	421	30	573	1067	70	1397	8	123	74	21	63	88	92	133	421	71	1974	559	765	369	517	2373	65	25	356	113	721
1175	806	840	539	528	448	436	300	321	346	959	502	1653	1677	350	591	64	253	461	1242	750	427	462	855	836	202	1298	626	679	90	318	283	141	574	434	658	65	205	333	185	605	629	986	392	848	344	69	898	186	513
1176	4867	4619	3834	5042	32783	16130	5377	15640	12765	8635	18784	59503	11192	4201	2349	6383	6269	9922	9098	49370	6265	4015	6557	10135	10943	29338	3416	17265	1796	6438	2931	4249	2204	2331	66841	2161	1477	13335	5194	17249	11349	15842	4317	9665	686	885	3280	3099	6067
1177	8441	2663	6084	8492	2025	11560	1934	7117	2703	237498	13575	18024	24071	2715	3382	25582	2727	16246	24060	4892	5980	7238	6633	6930	11835	8381	10532	18668	12342	6318	4213	3466	13150	5890	5392	3141	5434	6272	58999	14515	6747	12603	8103	115882	3386	5031	2876	3081	5127
1178	7914	12362	4938	14313	9170	5448	2408	10582	3314	19544	10677	15341	10785	4392	3764	7116	2481	9317	5494	10158	5602	3626	4684	7343	5498	19518	3499	17147	1804	2943	2409	819	524	5152	5589	1531	3103	2780	11537	25415	4370	7498	5920	15794	893	2960	2066	2891	3682
1180	11334	10208	7391	8085	4954	3833	6927	6490	2762	5874	12671	10267	7722	3468	3070	7189	4780	4675	6744	9162	6227	3354	10868	7804	5629	8630	4920	11646	1714	3432	3110	938	2210	2092	9397	2121	3886	1002	7174	12840	6605	4662	5106	6882	1407	1899	6798	2632	3054
1181	1848	3091	3004	3399	933	2153	1004	5140	808	1890	4166	2967	2398	1327	554	1176	1099	2449	2746	2181	1648	840	2190	1391	3162	3344	698	3726	1437	926	1384	1272	661	631	2448	3343	2877	923	4785	3065	1949	3155	3197	2796	1023	1101	940	951	1313
1182	4706	4147	3235	4074	1573	3000	1852	3521	876	4877	3938	4433	4308	1323	1339	2368	1069	2818	3084	2950	2899	2104	6400	2240	3055	2418	1905	6080	789	1720	1314	1512	1335	1468	3492	1933	2755	913	760	4941	2428	5671	3505	4760	1204	788	1472	942	1262
1183	667	1069	1501	1705	780	854	1743	944	1942	750	2460	1943	1943	951	225	1516	813	1053	2073	4968	791	256	1070	617	1758	2223	1051	1947	551	447	1087	368	836	336	2325	1034	822	173	1213	2124	2004	1275	1138	3073	452	157	740	406	1201
1184	5322	6407	8014	10212	2785	6344	4574	5052	4212	26033	12002	16515	6029	2909	3673	10625	4399	6071	7832	6202	9340	3203	5402	10207	6522	9721	3927	10854	1355	1747	3743	607	1510	3936	3295	2124	2495	872	15842	11267	4571	6060	4517	11738	4321	1890	2957	3338	2156
1185	3104	3490	4425	4733	1545	6679	2720	3953	1090	24549	7646	5820	5204	1174	1114	3040	2221	4670	7748	3921	2842	1949	3821	5015	5041	6661	1296	5387	2056	3192	2855	1830	1751	2071	4388	4704	3433	2205	11273	4993	3793	8069	4590	10752	6353	2914	1256	1593	1975
1186	6059	7025	4537	6096	3596	3820	2971	9821	5623	9514	9950	12630	7749	3124	3362	5672	3420	7032	11812	6678	4095	2866	6352	3541	5397	6723	2283	8505	1864	1872	3010	1120	2833	2976	3731	1741	3183	375	5653	6311	2105	6584	4967	23865	1401	1228	2564	2760	2230
1187	1323	323	2340	717	169	1031	1084	4436	476	11771	2588	1131	620	144	265	3028	315	1863	2033	1449	884	479	798	497	438	1175	458	3376	1322	736	936	1387	983	147	461	1874	1422	551	2456	581	403	1113	2156	2614	702	2605	197	154	157
1188	2277	2324	1709	3727	1056	2379	1234	2950	1235	5596	5400	3083	2131	921	1069	1335	1318	2767	3777	2932	998	974	1644	1667	1841	3905	1347	4228	715	545	1383	493	729	770	1081	1421	2201	421	2690	4023	1724	1764	2086	5723	1505	938	690	709	1454
1189	66	23	33	50	92	40	2	2	2	2	3	20	41	32	8	1	10	4	0	7	146	2	25	10	54	33	16	28	49	41	6	0	91	30	9	6	2	3	21	178	50	274	768	52	21	6	5	76	64
1190	20856	3661	6248	9588	2318	3560	6055	9059	1955	4878	17648	9769	9189	2152	1635	3274	3353	5243	6080	4709	2787	3140	10327	3187	4924	4953	2199	7428	783	3349	2815	1149	1688	1409	3428	5343	12413	2433	5137	6732	7755	9854	11994	3545	1084	3188	2481	1015	2849
1191	1605	797	589	7256	398	644	573	826	58	665	4323	1542	541	1061	603	159	482	3392	397	1241	766	1257	866	712	2113	1388	519	4375	2105	1046	701	1148	129	591	588	3108	1996	516	1760	2298	2037	400	2595	831	413	474	239	856	838
1192	1339	4318	1146	2753	1233	1455	534	1077	1175	3573	1550	2181	2018	1107	789	1426	998	986	1305	1957	1996	1124	3216	1007	2671	1956	976	3013	404	888	891	194	335	834	1533	485	559	194	1251	4280	1675	1286	1368	2760	254	376	1213	1427	821
1193	1164	1191	1376	1162	789	1003	390	1052	585	1274	1672	1576	1158	920	421	686	565	1225	1260	2006	924	935	1637	848	1397	770	403	2031	1037	837	734	1273	1050	316	2071	1581	1342	496	1567	1280	1081	768	1236	1986	794	753	286	335	661
1194	17192	11996	12256	19672	13684	8835	7430	14382	6431	11969	22718	12984	17884	7765	5330	4894	5830	27181	23484	32991	7531	3897	17988	5926	7083	18163	4624	27309	4303	6484	8345	4493	9323	4927	26977	4917	7386	5350	20527	31804	7475	19106	10102	10613	6770	4133	5663	3422	16555
1195	2380	2864	3541	6306	1331	2391	805	3864	603	6022	5673	3203	5454	1189	1235	1671	1652	2327	1199	3317	2908	2306	6069	1344	3007	2795	3267	6528	888	839	1483	339	784	1118	1486	1260	2213	296	3765	7117	2784	1237	5168	2151	681	881	881	3394	2578
1196	5185	4693	3891	4705	2518	2825	2397	4710	1815	6885	5059	5962	5578	1593	1857	3533	1742	2781	4213	4987	2620	2815	18831	2998	4630	4639	2437	6723	912	1524	2037	683	1429	2244	6137	1951	1661	599	3662	6406	3882	3899	3403	4030	891	1304	2607	2017	1981
1197	841	1074	885	2166	328	1282	229	850	183	614	2337	1082	708	469	604	284	726	1516	549	2494	384	602	1144	491	862	1168	407	3093	797	564	797	183	147	149	518	665	1575	280	1090	1385	623	212	1173	850	176	395	188	1972	2397
1198	715	961	1422	1387	639	498	129	213	309	2303	713	739	442	402	276	286	481	455	460	887	393	208	1058	444	810	845	246	3072	77	117	190	65	101	317	693	230	377	80	472	1405	2645	499	456	1223	172	156	318	310	727
1199	1316	2158	1940	2656	980	1519	274	447	401	2137	1089	2136	617	919	601	879	832	927	1287	1680	934	755	2429	1170	1645	2357	336	2093	161	375	354	138	124	475	1549	423	830	85	2446	2489	1875	1491	1042	3215	232	409	771	496	458
1200	2104	2245	4320	5384	1414	2352	1464	2430	1085	2898	2494	3348	3383	1305	757	1412	1306	4321	3829	4149	1836	1091	1910	1169	2393	4944	641	4338	2176	1490	2108	1578	1183	1790	3470	2624	1836	2622	2991	3767	2912	5414	2839	3101	1408	813	919	926	2197
1201	237	735	419	351	197	540	145	1635	1755	2334	2693	3151	3532	110	1045	126	367	286	414	688	192	1212	2322	177	614	621	1071	950	123	328	353	42	193	332	243	260	220	183	357	1065	961	437	179	293	28	152	555	1054	1004
1202	1754	4225	2038	2986	594	1347	2915	3507	428	5853	4874	2758	2647	1011	788	1915	1355	1804	2117	1249	1119	2504	2070	3981	2691	2097	1624	2941	560	870	703	451	1755	584	1535	1461	1438	460	14416	2010	1710	1902	1691	3965	1232	1454	842	830	615
1203	486	577	1287	3548	724	452	441	454	585	516	2131	2047	1515	693	353	134	1373	671	1609	968	831	219	1022	438	1795	803	272	2054	170	277	429	114	785	470	905	523	856	121	960	2873	4817	908	1339	759	268	170	909	683	1538
1204	803	431	203	729	147	458	81	2104	105	1862	1114	767	3555	333	167	167	159	726	1453	147	532	577	1121	378	764	1233	1056	698	84	300	369	542	695	218	510	619	400	346	1464	571	503	728	257	1324	263	375	412	290	873
1205	2925	3906	2822	3639	1367	3151	1903	3230	756	11066	6197	4547	3565	1871	1372	2043	1637	2203	2417	3179	2453	2500	4112	1958	3727	3719	1294	4227	779	1256	1568	534	1168	1711	2792	2232	2229	711	5252	6604	4395	2886	4943	6733	721	1348	1686	1973	2338
1206	3424	2648	13598	7622	1380	4044	3453	5991	680	3361	8884	3799	2943	1713	3775	7090	1603	12158	3421	4653	2215	2365	4933	4641	2643	5142	2339	2514	997	747	3186	666	946	1720	2538	1410	3293	503	7290	5483	2373	2473	3594	4646	2015	9024	1270	978	1912
1207	2013	1545	3240	2033	1377	1983	992	1880	571	3259	3316	3242	2341	945	1074	2215	872	2174	1661	2353	1262	1315	2627	1335	1523	3827	1045	2062	470	705	2880	882	944	870	2407	631	1159	962	2076	2171	1767	2166	1865	8802	1803	1116	904	830	1506
1208	2150	2098	1731	4334	1490	9210	1884	9481	696	30376	5187	2847	3690	763	813	3141	1662	6580	4017	4371	2375	897	1771	446	2708	3219	1925	12859	1755	620	2582	654	1085	1383	1172	2294	1757	407	15376	5729	3136	1555	1759	6884	2267	2206	572	913	1634
1209	18	16	30	9	0	8	0	11	5	11	34	7	191	14	4	4	0	9	26	1	2	0	41	0	30	1	33	38	3	0	568	1	72	1	0	7	0	0	4	7	5	1	2	420	36	1	37	0	87
1210	4102	1870	8274	6602	624	6933	3098	6256	1021	37176	8765	7254	1798	1151	1459	4816	1180	3007	5690	3741	5249	2150	5794	3008	3252	5078	1174	8009	693	734	2957	1046	1463	899	1083	4183	3046	1920	12937	2676	2330	5792	5970	26208	4444	1640	1099	1255	690
1211	18	16	16	630	23	26	23	8	3	10	82	35	7	20	7	4	14	18	29	30	83	5	32	6	27	274	2	29	5	6	25	7	11	7	15	6	21	6	17	65	38	10	17	117	77	2	7	9	31
1212	641	1062	228	284	2165	2820	167	6799	691	399	3879	819	54	499	181	113	417	825	601	2577	414	15	1444	32	419	1863	105	3511	11	202	197	393	6	135	3248	225	176	533	1430	600	431	176	365	551	145	117	527	202	89
1213	618	908	922	1565	838	1016	689	1005	353	1047	2731	1536	1655	675	597	174	445	1052	1445	2346	443	617	1858	446	1386	1181	441	2176	296	293	692	190	540	489	1227	288	675	245	3765	2256	812	265	846	1424	310	365	421	415	1585
1214	66	1248	447	834	535	224	6	52	27	777	82	4450	452	358	134	18	73	134	140	29	391	2325	2352	1941	1477	51	69	2005	21	58	48	11	96	4	104	432	34	2388	106	168	1160	147	383	76	10	205	374	117	415
1215	1665	1153	1532	2347	1272	1248	354	1444	952	3190	2220	2237	1862	761	819	1271	552	1662	811	2737	622	1078	2956	1059	863	1128	997	3108	729	709	825	488	512	560	1455	702	1067	169	2001	2778	1311	624	1463	3064	455	482	652	629	1238
1216	7739	11011	9329	18295	3808	17670	4915	8328	5170	5638	16233	13428	21321	3727	3858	1883	2874	16900	13681	15722	3549	5834	9783	6521	7056	14061	7640	9057	2012	2201	8564	2519	5267	4247	9927	3256	4270	978	4628	13327	2578	8399	7927	41479	3235	2636	2244	2542	6160
1217	1471	3093	1393	2127	1228	919	525	2068	1457	2005	2082	1849	2712	1326	1059	4396	753	2489	4858	3916	792	1361	1323	1288	1386	2467	1009	3383	1300	1044	1462	474	840	932	2645	544	777	157	1470	3141	1313	1706	1361	1083	940	688	465	666	1248
1218	782	176	522	558	382	2033	545	694	314	8610	556	962	935	238	188	627	588	220	1666	1018	1218	400	817	695	592	1874	646	1135	34	399	669	141	99	307	84	303	129	27	2485	1896	883	3596	850	3385	34	273	684	216	320
1219	1729	1707	2727	1537	488	1991	1056	4496	207	1304	2606	1807	1241	550	378	1801	678	1487	1685	1654	1240	931	2287	554	1681	1761	480	1853	438	437	980	488	504	550	2898	689	1067	569	4057	1109	1174	1661	2756	3657	453	621	642	503	439
1220	8166	5242	5927	14558	3541	6807	3697	8720	6908	12673	9007	23963	12216	4177	6482	4514	3381	12684	4888	11819	9433	3534	12668	3486	10073	7302	3570	18923	1951	2770	7794	4056	5015	3999	6710	2448	5602	1681	8462	8660	5493	7779	9213	8321	2821	2815	2536	3295	3565
1221	5215	7208	6213	9200	2716	3760	2334	6129	1437	3265	7330	8877	4149	2277	1849	3140	2021	3622	4971	5690	3112	3024	4469	3053	6194	6972	1598	6086	2142	2425	2837	2848	1724	3945	6137	3884	2862	1988	6435	6142	4806	9492	9149	5407	1690	1509	1530	2324	2681
1222	3	5	1	2	2	1	0	1	1	1	6	11	1	3	0	5	0	1	3	2	2	4	12	2	6	5	1	8	0	2	3	0	1	2	1	0	1	0	3	8	0	1	2	27	0	5	2	1	3
1223	3675	904	1108	2441	392	1770	145	1481	327	3237	4188	2489	7552	940	772	170	271	558	704	3454	634	2458	1448	1056	495	443	1784	7031	307	1075	1197	184	4127	1082	830	1563	425	141	1731	1450	489	2729	207	5754	705	225	404	93	3002
1224	4300	3997	3064	6674	2651	3512	1645	9589	2550	2999	6021	8905	4300	1930	1837	12727	3527	5316	3633	5124	4583	1704	4550	4359	3729	4488	2826	7058	1315	1377	1946	1035	1392	1700	3229	1825	2631	773	4104	6534	3891	3217	2660	9062	1204	1282	2125	2216	2352
1225	109	32	65	30	11	23	8	13	13	201	33	34	8	20	6	9	9	20	25	18	23	72	205	36	35	20	3	75	3	9	7	8	6	5	13	10	17	50	374	44	28	10	133	300	21	13	4	3	17
1226	2379	3085	1434	1592	1761	1361	560	499	582	1976	4315	2110	341	1185	1543	373	1384	1074	1746	1493	1206	2361	3122	3013	2060	1645	372	2744	101	1060	410	585	520	346	1600	1103	950	105	2628	2093	1087	1704	2429	5529	544	538	559	537	569
1227	2152	2268	3575	5840	1438	1735	2820	2181	758	7531	6312	4465	2240	983	1030	6679	1763	1657	2652	2456	2633	2480	3303	1637	4410	2657	850	7091	920	1003	1358	1370	1080	1124	2774	2314	4532	1176	4292	7544	7471	3957	5539	6722	1003	1204	1103	1131	1482
1228	0	0	0	8	12	2	9	43	1	68	8	29	5	1	4	0	10	2	0	2	2	1	0	0	10	4	19	27	0	0	1	0	0	10	57	2	0	14	1	8	0	0	11	34	0	0	1	26	14
1229	411	632	201	1465	320	255	121	3309	25	3704	403	1237	9646	80	231	33	122	273	185	234	395	139	66	79	1648	357	2195	3569	354	226	253	66	416	1311	514	928	133	733	208	1719	593	188	3127	112	71	170	38	289	2326
1230	20	75	40	11	23	4	1	0	1	74	12	2	21	3	2	2	0	3	0	13	9	16	3	4	18	5	3	22	0	11	11	1	0	1	8	4	4	0	57	15	9	14	6	2	0	9	3	1	31
1231	1994	8829	3050	573	463	412	57792	2281	424	960	509	4137	2640	10648	192	15974	6947	4401	28329	117	1240	1839	2181	641	23860	7956	846	1337	1778	1335	4134	633	5880	1567	1074	1561	1194	189	34863	20577	4104	1088	3269	441	3339	581	9246	13018	3064
1232	341	1491	6583	3781	451	973	688	5536	419	2372	3791	2594	4646	136	485	1089	272	1370	2228	184	344	46	497	3474	1293	1829	2693	5338	198	89	565	55	1542	177	73	2368	4366	60	6068	1313	732	421	2482	23134	830	687	1039	173	1087
1233	8205	3831	3332	6877	2342	4516	1241	4814	1511	15056	12796	8880	4907	3540	2775	1148	1233	3133	6731	2319	2720	1953	7249	4005	10058	3460	1562	5058	995	2470	2074	3684	2480	1095	4498	6987	3926	2895	13529	4839	2401	5550	2637	4488	1223	2241	2088	1853	1925
1234	8816	7813	7054	19805	6537	12302	14126	3190	4109	44319	11611	12864	8498	4389	6897	1410	4785	6285	4979	11786	7817	4483	6885	6179	14650	10315	3064	10957	3346	7137	5768	704	1287	2238	29772	4529	2204	3178	5211	17006	20310	6758	6986	34044	2251	2716	4117	9649	4772
1235	68	56	117	137	31	152	9	63	38	42	662	59	71	22	179	75	73	80	40	232	55	59	66	71	63	101	76	296	91	30	121	5	8	14	50	120	272	25	82	97	44	7	527	85	17	103	27	152	176
1236	11	12	8	11	13	12	9	37	3	8	15	11	21	1	7	10	3	26	9	24	2	11	30	3	6	6	21	22	0	3	4	6	11	2	33	7	10	2	196	14	4	11	3	5	5	9	5	2	10
1237	1744	1983	1227	5544	1754	1066	449	1934	2276	1483	1989	2832	4309	646	1102	155	944	476	1243	3439	1609	1236	1258	1021	1322	1067	2285	3613	344	986	530	481	1691	1018	881	337	544	131	617	4442	3065	1190	504	600	253	347	982	1075	2070
1238	14159	14918	16366	24679	8010	8063	4431	14084	6715	17781	25519	22894	17334	6906	7663	8564	9876	13498	16539	18864	9815	9210	14270	8121	13090	19873	4748	28978	4171	4672	9697	4160	5572	6339	10192	6349	10408	1774	15696	22610	16646	7421	18491	8419	2916	9318	6442	5675	6456
1239	6038	6871	4201	6260	3118	5793	2154	5089	1712	5523	8414	8660	5282	2971	2474	2039	2960	4419	3577	5214	4859	3408	4864	3300	5533	5232	2259	5755	1083	1369	1852	1335	1252	5262	4029	1364	2148	862	4800	5914	3349	5316	4911	3886	1492	1339	1451	1935	1741
1240	124	250	195	715	153	81	123	61	159	174	407	405	892	453	114	219	335	150	104	196	157	192	217	127	369	611	151	795	61	42	152	37	111	99	231	89	138	50	140	610	615	140	181	454	63	58	235	285	379
1241	4474	4968	5185	6194	2279	3244	1646	3761	2351	4995	5295	6195	2511	2735	1891	4389	2339	2643	3469	3375	3597	1427	4901	3587	4613	6806	1708	4705	534	651	1757	806	610	1357	2750	819	1741	486	12015	5307	2768	2061	2784	14178	1048	697	2909	1809	1705
1242	3712	4304	4791	4375	1988	4334	3086	7152	637	8780	8087	7557	6536	1540	1334	3175	1648	5726	4635	5532	2058	2100	4978	1223	6091	4547	1388	5843	2327	3617	3118	2153	1885	2675	4989	2959	3915	1873	8895	4090	3848	9757	6982	3016	3080	2503	1860	1338	2283
1243	7431	15738	16958	28996	10901	13587	4748	18505	5612	9482	34213	13189	7614	9544	4303	7006	11011	24082	12274	5420	24300	7305	16753	11363	21261	24555	1915	15133	585	975	4876	2287	2292	5113	13910	2196	4485	1929	8174	16791	17957	6488	8357	54800	1848	2328	6096	5737	4753
1244	4284	4513	5063	5764	1817	5288	2039	12445	1829	9213	8865	7801	6191	1604	2374	6807	2519	4451	6398	11926	2908	3805	5268	2110	4062	7746	1170	12052	4329	4118	3252	4493	4494	1624	6430	4105	5417	2376	7167	3819	4544	11211	6316	11337	2165	3903	3061	1951	2452
1245	8	1093	154	106	644	4266	3	4064	8	447	464	10	243	37	7	4509	349	4798	10	3043	2075	6	101	2	203	1196	71	6456	52	28	12	4	91	150	3636	587	53	351	4533	93	363	722	873	11	3180	22	22	45	1018
1246	2067	12889	2529	6157	1676	5953	1073	1684	1064	5169	7764	7801	1610	2574	1854	3105	2755	3748	6113	2612	3217	1311	2071	2988	7018	9860	411	4685	3224	1620	2854	1176	459	1247	11722	2329	2861	721	4511	3677	3877	4913	4054	9949	5568	2344	1969	1281	1166
1247	2068	1683	1526	2466	547	1169	458	2090	535	4941	2879	2567	1649	565	509	1188	487	1898	2019	2602	689	1049	1769	582	1202	2201	379	2822	1214	745	1286	1344	966	652	1143	1292	2038	681	1984	1375	993	1632	1202	1317	815	931	436	519	993
1248	98	37	2326	11	44	17	4	31	43	66	41	16	1949	61	9	28	9	244	15	851	19	4	219	40	19	45	770	121	513	3	338	0	2358	11	43	60	7	6	22	23	10	10	500	50	293	9	17	10	1347
1249	4	1	3	20	2	0	0	7	0	5	3	6	1	5	2	5	3	16	0	1	3	5	28	0	14	1	1	7	9	1	5	4	1	1	2	6	2	24	21	4	28	0	67	477	2	0	4	7	0
1250	4883	5034	6227	6263	2985	5495	2219	9025	3067	10000	7434	9845	10604	1782	1789	7083	2511	9376	9504	6330	2018	3512	4845	2813	4294	7024	2765	5284	5217	4256	2873	3009	6012	1946	7534	6163	5379	1718	16273	5974	4596	7368	5559	7612	3576	1829	1809	1799	3376
1251	3105	2766	3258	5572	2496	2160	1428	1954	1195	3211	3057	2996	1553	1807	1167	2248	1408	4127	3736	5088	1213	916	2234	1963	1714	4401	1141	5764	1822	901	1652	404	712	776	2690	592	1316	845	2879	4769	1510	2347	1493	4679	774	415	1436	955	2042
1252	1775	8427	4469	5915	2805	6066	7206	4264	3042	12654	3946	4195	33614	2661	2036	887	6378	3860	5009	4351	7221	1448	2047	996	4548	23946	4567	6698	1909	739	2017	194	1879	4361	1128	875	1173	297	1893	4430	2007	4466	2146	2533	2366	632	1435	5489	5908
1253	387	199	809	5375	213	4301	1036	11430	1610	7335	816	705	2064	95	99	218	519	19106	12304	21527	630	10987	512	314	656	6905	586	13153	1007	24	769	157	6070	175	243	1532	130	329	4758	1226	1003	692	2790	783	113	119	300	201	5198
1254	35192	18087	37728	36345	6373	11525	7291	1707	12066	3224	29614	18988	37971	7236	12749	4823	7241	14491	10804	18771	5692	12043	19625	8996	9991	3737	8938	18322	1047	5353	7175	1704	9876	5943	23104	9606	11852	570	18521	40772	11384	15826	10723	1385	1007	7154	7064	4423	12679
1255	3357	2855	4036	4503	1921	3274	598	8993	607	1720	8925	5166	11058	1873	2035	5245	776	2163	1451	2160	1586	3463	9523	1883	1618	4766	2592	10448	634	3164	1628	216	2317	887	1568	1736	874	218	4745	19532	5881	1570	2270	504	711	892	2237	1906	3531
1256	1718	1174	1929	2211	689	2149	545	2522	295	2393	3467	1627	1077	622	503	1082	489	1967	1445	1576	546	538	1845	711	965	1555	372	2422	514	597	828	984	485	433	1845	891	1378	647	1856	1420	1000	1633	1530	3640	683	673	652	375	987
1257	2416	4126	948	4048	845	1082	1288	1047	417	1519	1949	3004	983	1396	349	140	1971	1099	2132	445	2601	427	1459	750	5354	3900	367	1801	419	283	388	183	375	710	697	815	993	634	810	3661	8050	1970	1764	4936	226	297	836	770	658
1258	2222	1989	2350	3437	1807	1657	1017	1697	1619	3280	3244	3077	4718	1430	1012	2356	1314	2493	3613	3287	1569	1323	2724	2522	2088	2463	1944	3863	1043	1143	1659	730	1005	1039	2583	1054	1172	424	2924	4919	2078	2309	1994	2433	545	774	904	1182	1470
1259	796	1144	954	983	785	866	292	409	950	1640	934	1401	1803	457	368	427	455	1104	1796	1493	668	657	2134	678	636	839	628	1532	192	230	386	122	294	359	659	392	232	36	1039	1356	602	429	396	1020	204	125	352	331	544
1260	6692	5814	5189	10915	1558	4055	2966	2429	2317	6006	11791	4109	1693	2683	1839	5451	2297	1522	4467	1396	2422	1752	4660	6148	5055	4292	861	4888	379	511	882	955	774	863	3937	1186	2107	695	4280	4731	3361	1467	3155	8281	1333	867	1807	1387	1657
1261	1005	1633	3259	1748	1005	586	283	470	314	962	1567	850	772	618	354	238	642	644	901	886	564	696	4590	459	1304	999	429	4803	365	1362	545	266	109	274	1071	427	779	108	822	4788	835	425	2125	713	141	362	1308	528	1097
1262	13752	13606	12278	16396	4302	15548	13054	28140	9706	28225	22735	17323	12401	4208	6088	26202	9664	15407	34417	9499	10185	6380	12746	6496	15454	8810	4521	15680	4305	3097	7187	3840	3539	4786	9397	5602	7367	3184	28275	19098	12173	11009	16044	26791	4358	4837	5918	5043	4383
1263	7278	5834	8809	8692	2890	10882	5610	8147	6375	16847	7476	14373	29762	5314	2869	10062	4519	14326	19220	10766	4547	6547	9064	7425	8598	13899	9768	10646	6322	9920	7919	4007	5353	5299	12110	10151	5716	2290	14865	10976	7447	31091	9163	8854	4344	5785	2145	2737	4177
1264	5585	527	135	623	426	275	54	100	54	193	2006	928	367	183	422	78	451	184	81	519	232	243	1291	673	345	720	180	414	74	642	178	84	77	235	110	152	389	56	180	576	632	170	183	134	26	290	359	907	169
1265	2823	3975	3905	5322	3083	2177	1325	1919	2107	2690	3106	3525	3560	2394	2007	2257	1877	2860	2082	6060	3283	967	2537	2522	2657	6333	2584	5867	393	718	1307	313	716	1240	2757	498	777	311	2359	7621	1633	2134	1684	4139	682	500	1608	1586	1994
1266	101425	96545	136005	213542	63708	91504	112592	288454	19819	298114	311200	535612	91496	39835	40658	149147	42012	237417	129266	75410	54077	47392	313933	68116	90997	138690	31112	178594	31936	32664	49574	70083	20484	76775	152866	155805	145369	65993	254690	174459	148774	244696	332341	219404	66594	72364	68496	38267	43338
1267	9	2	1	0	0	1	0	0	0	3	12	1	0	8	0	6	2	3	1	7	0	0	6	3	0	1	0	1	1	1	0	0	1	0	0	0	2	0	1	11	4	0	0	15	7	0	2	0	2
1268	7720	9112	7275	11625	1763	8122	6702	16185	3132	19638	16307	8890	11781	3429	3214	6201	4648	17087	85952	11106	2365	5534	12025	3216	11191	13130	2697	7872	7754	5809	12303	7658	6724	4776	12777	10809	6841	3032	32354	11738	9429	11944	13644	7841	4241	6588	2144	2740	4892
1269	2181	1606	678	2247	742	248	579	858	515	1146	3424	734	1062	1629	557	429	423	1915	2218	1201	496	646	1289	850	1547	1394	321	1579	112	296	336	238	330	355	1089	89	277	75	1941	1727	354	660	664	2400	188	337	375	261	734
1270	740	624	541	989	324	486	170	664	267	863	1072	846	609	218	236	588	246	936	1249	998	271	227	1018	651	413	545	229	744	350	440	312	294	214	159	584	540	458	193	2242	984	508	1059	434	1605	835	278	191	193	521
1271	3296	2355	1778	7228	1440	3552	2200	2496	1430	8363	6620	5620	3455	1861	1799	268	869	2329	1225	4255	1849	1006	4765	1563	2380	2048	1319	5253	766	1265	1215	806	552	1644	1664	1441	1427	441	2209	4779	1996	2077	3312	4559	1339	1095	1654	823	2204
1272	53	77	58	116	33	50	11	175	47	67	77	151	156	23	37	71	46	85	28	179	32	45	76	37	47	56	179	164	43	37	71	3	199	30	58	108	28	7	98	148	43	241	32	67	28	24	66	182	142
1273	17	50	7	542	28	32	0	11	14	12	84	119	336	14	7	1	19	7	10	11	20	39	28	8	49	20	18	88	1	12	4	10	67	17	23	33	14	3	20	33	179	63	126	158	4	10	27	24	74
1274	9	326	2	1	0	2	1	2	220	19	78	1	14	9	1	175	1	324	4	163	3	61	220	0	2	10	1	407	14	15	3	0	1	12	104	1	2	7	0	11	6	3	4	1	0	2	3	1	9
1275	66	72	52	109	52	54	48	32	58	38	256	52	140	198	33	12	78	33	50	177	42	60	41	23	172	578	23	105	11	29	40	49	24	25	76	148	109	23	65	91	60	103	35	296	5	35	8	27	52
1276	1632	1129	1157	1901	853	2231	601	1647	694	2280	1831	2398	1411	570	436	2575	647	2472	2510	1545	1237	901	1544	1065	1676	1849	307	2921	1107	1161	912	1958	778	647	973	1231	1563	1133	2970	1639	1478	1951	1332	2159	1827	640	485	573	914
1277	342	319	493	299	197	474	125	773	151	1577	414	412	443	178	92	691	136	418	528	333	135	272	610	279	306	287	115	626	178	162	200	191	183	232	370	360	282	133	1134	459	254	312	616	576	122	216	84	137	176
1278	8615	9263	13002	17996	3220	7191	6494	20829	3993	11120	18570	12239	24569	4508	4814	2666	1774	23494	17129	10260	6839	4020	6116	3313	8241	12705	2287	16084	12519	16301	10847	9802	8141	3146	10603	20471	14968	7343	20428	6709	8159	24947	9200	4581	13800	6635	3450	3321	6952
1279	5002	4413	3184	6266	3561	2645	1451	5734	2433	5998	5267	7153	3006	2588	2602	5926	2288	3707	9562	4056	3117	1216	7648	6176	3422	6474	2780	5076	953	940	1947	792	781	1522	4137	1084	2033	1022	4857	8020	2740	1797	2861	13107	1659	933	4217	1805	2248
1280	1568	972	1801	1155	627	2186	985	4468	537	5021	2683	2233	1747	343	341	2725	540	2653	3543	1392	975	777	1324	950	1503	1289	351	4236	1420	1045	1224	1693	1294	504	885	2875	2348	1257	4021	1365	1078	1478	1942	3058	2461	1020	321	440	649
1281	291	1888	3678	10902	96	774	2111	5670	244	87	496	3659	799	1983	200	10336	1022	1243	1129	116	752	66	203	1798	1621	906	594	757	202	220	842	213	227	215	98	663	3823	19	24031	1204	1579	3597	13650	523	427	50	1036	459	271
1282	399	264	1297	1084	79	708	482	1013	129	3786	2513	1035	288	181	317	2052	218	751	1661	625	470	280	473	785	414	870	236	2652	178	114	469	192	318	305	139	419	611	182	4388	430	311	374	818	3397	669	485	159	126	129
1283	2674	1574	20151	14702	863	2498	350	8732	852	4347	8203	7620	6802	2068	2820	11952	1245	4696	1521	699	1216	2843	2966	1132	2949	1374	1971	5062	574	1193	2911	1568	2553	1264	1316	4185	5849	300	3175	2948	12681	4231	7413	1090	3663	5364	4179	1252	3342
1284	1037	3901	1810	1855	1426	1648	1254	2619	892	2150	3205	2615	4373	1439	797	1592	1505	2078	1613	7895	829	1939	2095	1077	3012	2160	935	3118	1210	910	1392	538	3482	1543	3644	1410	1347	292	8142	3341	2087	1405	2153	1913	592	1775	644	881	1743
1285	1046	2938	2641	3135	2355	2157	1739	4039	3406	10527	1813	3571	2160	1316	1888	2533	1744	3499	8937	21193	2004	2439	1887	1109	2490	4759	685	5279	1282	4028	2255	2675	450	958	6578	2544	3544	815	6177	7443	2366	3526	4562	2907	545	2025	991	1051	1557
1286	1840	5861	4083	5311	4425	2874	7308	5047	2381	5054	9158	7087	3220	2581	3111	2029	3528	3505	4455	4537	2527	1428	3806	3027	3405	10398	1557	7090	447	1021	1512	495	1337	2548	3934	717	1268	219	3591	10674	2059	1669	2375	3007	997	1043	1517	1468	2358
1287	4740	15049	10338	16885	11072	3759	4748	7499	5340	5885	31363	21140	5730	6056	15290	10715	3019	4396	5834	10305	4685	4978	9989	3513	8851	26520	1382	15317	309	1743	2991	803	459	5555	8903	897	1419	295	9765	10728	2632	2906	9508	22844	754	1998	4734	2527	4726
1288	5	16	3	8	9	47	4	4	6	1	4	35	6	10	18	2	2	12	23	181	78	14	10	18	8	24	3	14	12	7	3	2	0	6	1	3	23	0	19	5	2	25	1	68	2	3	1	1	0
1289	8566	6331	5335	7329	4041	4421	2257	4406	3771	6577	7170	8349	4250	3615	2043	6749	3664	4846	5589	8325	5016	2535	7635	5727	3350	5529	2954	7812	1293	1495	2012	1091	1524	2346	5762	934	2006	909	4883	7272	2813	2370	2067	16189	1760	1085	2728	2254	4177
1290	1577	1360	1811	2340	802	1498	516	3603	695	9037	2922	1783	2408	624	616	1143	538	2035	1851	1596	728	910	2328	1039	1327	1640	804	2409	1149	1322	1551	1053	703	522	1190	1655	1991	790	1620	1637	1076	3071	1234	973	1917	1195	604	513	624
1291	1200	895	1025	1470	564	1433	1113	1144	507	4139	1777	1195	827	341	275	1110	398	1280	2908	783	526	464	932	339	1061	1280	230	1393	650	476	533	813	273	305	1532	902	979	499	2553	1296	817	1377	1322	2988	490	456	323	398	458
1292	40	83	53	266	40	122	8	37	66	26	85	450	143	97	46	29	122	26	2484	334	69	18	44	45	226	645	37	1630	28	11	25	1	9	1199	296	167	34	9	68	260	560	816	493	5899	8	10	104	238	58
1294	5094	2137	4438	4511	1108	1458	805	2591	549	1701	6568	2826	1714	1885	1065	1198	1291	1078	1280	1484	2417	1020	4051	1385	2770	1649	921	6126	472	481	917	550	903	748	1280	1133	2082	144	5565	3591	2086	881	3325	3517	291	1274	1295	778	1396
1295	912	892	1021	2071	1378	1137	585	3459	1191	3285	3032	1856	982	572	517	656	553	2045	990	1680	322	501	3145	838	1475	1474	866	3189	455	594	683	224	254	263	2121	639	823	260	1237	1946	985	1141	1447	809	389	440	698	414	1420
1296	1132	1495	759	1936	702	995	474	499	1008	1433	1627	1415	657	1475	763	1196	853	851	584	1608	783	687	1339	2439	820	1373	676	1436	249	179	345	118	192	257	1549	131	280	116	1513	1992	619	314	688	2497	80	202	1080	501	805
1297	3927	4582	3154	4636	2603	3977	3197	3068	1282	6215	5412	6629	1634	1519	1555	3404	2154	3119	3415	5883	2760	1845	5091	2455	3601	4624	1798	5881	1275	1356	1537	1290	1326	1488	3373	1324	4164	1390	8288	7015	3209	2816	6855	10439	1286	989	1840	1464	3356
1298	23895	22656	21023	22088	13730	31246	16438	60850	9039	45058	38433	34449	31451	7513	6289	28460	12867	41136	49634	26470	13360	10734	25777	12542	25103	38289	6998	45678	11228	9758	15795	9575	12792	8143	17881	20964	21591	8978	42452	36119	20845	34638	24633	51238	14836	9529	6640	9258	12378
1299	10642	8126	8811	25671	2572	6176	4822	20019	3480	20869	18035	18170	7923	5517	4463	11597	8020	8219	10760	5132	12624	5861	9781	7925	10610	16094	3705	14466	2042	2323	4079	1547	3768	2481	4315	5401	5744	4011	16247	14007	10268	7822	9065	16908	2910	3603	6418	2973	4433
1300	37165	5464	10670	15856	14085	5995	2861	27025	11492	12499	52064	12151	10569	7601	6632	17323	6689	16172	6675	10238	6629	4836	31608	11081	12236	8913	8419	22080	1426	2083	10636	4803	3503	2695	12369	4596	7189	1386	16212	46665	16108	4546	14602	18785	2042	4729	5617	7887	3663
1302	31	147	8345	12714	191	427	18	33	11	45	8903	2413	1422	150	62	35	37	169	7	235	2771	5	265	3635	6328	165	110	3431	5	77	67	463	22	43	22	225	27	607	108	227	1179	21	1806	249	485	584	242	176	435
1303	3182	2860	4883	2879	1797	1365	915	4685	1877	2179	3579	4048	5343	1402	1782	2827	1333	2463	1249	3005	2736	1472	4751	3392	2242	2627	3440	4434	807	863	1249	681	1725	1479	1950	830	1955	291	2325	4464	2079	2159	2903	3622	958	676	1698	1605	2482
1304	7960	5248	4716	9301	4279	6244	2507	3440	5270	10205	7282	8757	5321	3616	2763	7472	2585	4619	5237	5698	5888	2166	6306	4473	3973	10936	3587	7782	1035	960	3490	832	1683	2461	3904	1385	2499	1883	4165	7300	2736	4441	3951	9912	1065	1325	2442	2943	2942
1305	1371	4336	15290	6706	1722	3717	1345	39657	779	14323	11867	16108	3705	3351	1247	38711	3950	8386	9791	1626	3617	3034	5715	1720	23542	4531	4064	21288	893	1367	4471	1104	1462	1356	1479	4845	5189	1215	10930	6669	17138	4727	35519	3305	1258	10813	1937	2174	3310
1306	441926	360345	567190	848691	153280	307544	236058	407770	81665	578670	999361	645980	519845	278290	164572	360621	234554	319454	409341	353363	290188	194667	374545	260472	617570	288043	155661	560167	103532	178123	230848	103346	188889	183945	206626	441070	372993	73681	766454	670484	477446	752090	968286	93914	177031	233698	141942	231494	227882
1307	3625	1462	1187	1160	687	1237	1347	11053	694	2908	7009	1024	1493	812	762	594	286	2588	1964	325	190	520	327	303	2150	887	477	4931	429	597	1019	1123	405	390	1003	1923	1336	300	8766	2007	626	1414	1498	317	541	803	492	380	487
1308	664	516	966	2297	698	1042	1043	2421	354	6107	3165	3025	3215	657	905	2779	1317	1188	3405	433	1704	892	906	587	1301	1372	1440	3132	345	329	661	315	2763	354	678	1307	878	902	3406	1911	1169	1226	1575	1268	806	513	472	488	970
1309	35	103	92	5904	259	124	84	15	6	58	4	40	9	70	55	0	5	6	2289	168	159	85	35	48	127	14	5	127	0	8	7	3	16	809	4	12	14	9	233	105	90	3391	32	109	21	5	4	66	249
1310	613	348	1203	1779	105	777	952	418	70	5535	1201	556	206	335	486	1480	188	462	1251	483	648	284	371	524	274	757	296	1780	205	185	1129	206	116	167	89	962	311	201	1940	598	147	705	534	3023	475	920	191	149	173
1311	3650	4076	2231	4803	2471	5458	1470	3792	2295	18523	5550	6338	3943	1549	1880	1788	1340	2803	6083	2378	4441	2351	3127	3058	4272	2618	2232	5718	870	1404	2004	1166	2203	1091	3723	1205	1589	1105	3635	5390	3019	2947	2349	12248	731	955	1482	1365	2349
1312	14098	13258	23062	32916	10505	25628	7912	29285	8553	75613	30664	31652	28188	7924	8269	10950	12764	20730	25292	20380	17237	7996	20088	16035	17463	16654	10876	37098	7216	8658	11649	7728	9747	6689	14724	14930	16200	7481	37083	38837	17894	27505	21183	28567	13853	5986	6216	8286	9801
1313	3383	2287	6671	5334	1612	3088	1094	6957	1356	9266	9192	5243	4362	2512	2765	3051	1373	5944	7335	3010	1890	2034	3917	3184	4293	4318	1256	4784	2474	4298	3037	4317	1826	1512	3710	7826	8675	1987	15548	6637	3707	8101	12377	2456	8704	3065	1772	1650	1937
1314	635	417	81	452	444	116	88	155	174	290	505	143	34	126	112	157	58	334	336	1590	73	70	661	163	93	140	162	838	139	118	124	54	30	14	208	14	119	54	359	806	46	20	62	750	60	48	101	32	726
1315	3491	4851	4428	4766	1982	4428	2267	5731	1576	7952	7178	6297	3992	1723	1424	4786	1994	4482	6164	4056	2877	2060	4859	3621	3577	5516	1627	5626	961	877	2147	707	1118	1717	1526	1781	2030	688	7288	4611	2216	2225	2905	10153	1902	949	1429	1693	1973
1316	320	528	438	899	259	660	124	307	114	371	955	778	758	262	285	120	489	718	472	892	394	344	364	244	892	502	241	1136	1265	689	575	378	161	202	751	920	1120	412	756	1084	856	418	625	1434	135	326	163	1187	742
1317	18	16	5	38	19	6	10	11	15	37	29	12	5	24	14	25	6	94	11	66	9	9	20	12	9	34	8	25	0	6	10	5	1	2	16	3	9	2	7	27	3	1	9	58	6	4	15	24	3
1319	1517	2297	1987	1653	1074	1689	1236	3723	663	2320	1573	2508	3058	675	419	1351	673	1844	2383	2189	1372	1413	2535	1533	1998	1303	878	2828	927	794	1170	2396	1263	744	2763	2249	1111	447	4545	3335	1062	2727	2373	5032	945	1392	450	928	1429
1320	4432	3197	4405	4354	1281	3641	893	2293	1051	4947	2418	4381	1810	2326	1302	1417	1376	1710	910	3508	2238	1890	2994	1301	4019	5382	891	3380	921	1205	1287	922	1093	1217	2568	1221	3188	1041	2306	2677	3005	4248	3615	4827	959	1228	1095	1471	1584
1321	1572	1854	2030	2878	993	1411	849	1387	955	1726	3355	2837	2772	1060	709	1232	796	2271	2424	2471	1332	1023	3332	1830	2566	1496	1033	2901	839	721	1306	1401	1085	491	2022	1126	1587	540	4410	2466	1795	1839	1924	3817	883	872	521	635	968
1322	4392	1858	7790	4974	620	5731	2707	5914	1189	10882	7734	5526	2282	1664	1531	5907	1483	3806	4210	3298	3614	3099	5421	2047	5506	4307	1321	5510	1303	948	3270	2842	1552	1673	1303	3598	5365	3318	7617	3198	3035	5758	6203	10421	2543	2833	1494	1338	1041
1323	1006	2697	2953	4946	1256	2302	990	5850	1459	5070	1761	5467	3787	2004	992	1506	1150	5286	7224	2652	1716	2624	5521	936	3208	2631	626	6654	1612	2807	1763	2821	1778	1923	4392	2535	3240	1499	5175	4946	4393	3118	2861	2832	1724	1148	1536	1060	2184
1324	817	2943	2907	3129	983	1695	1053	3210	1195	3054	1262	3967	2940	979	663	1213	840	3405	5962	1468	1150	784	3662	992	2465	2977	544	3832	1108	1640	1379	1642	1350	902	3338	2538	2986	599	2415	3098	2437	1734	2209	3501	1223	654	978	794	1085
1325	4059	3401	3565	8375	3213	2928	1214	11015	2656	1793	5473	8040	6133	3800	2074	5188	1753	3528	4508	4119	3218	1288	7736	3713	4881	3535	2212	8518	467	1354	2738	431	850	1334	6339	1012	2073	313	4772	11788	3399	5359	2704	5402	1285	703	2167	1612	2430
1326	12717	12286	9271	14412	6373	10080	5399	20641	6335	11314	17368	14334	8911	5526	5582	13467	5084	12220	12164	10330	8604	3754	9551	11912	7811	13226	7094	13911	1378	1807	5978	1026	2312	2780	5279	1942	4782	856	11476	13201	2953	5130	3472	16803	3922	1734	5035	3830	3433
1327	4152	5444	4744	7570	3244	5029	2209	5335	3027	6426	9031	7770	6643	3504	3052	3346	2650	5372	5827	7641	5693	2883	6409	4506	4071	6181	3188	6785	673	932	1867	860	1503	1715	3847	1210	1678	326	7947	7546	2187	3187	4193	11905	1342	1601	1602	2215	2416
1328	2065	2615	2300	2980	1615	1727	1064	3610	1515	3246	3272	3405	2625	1013	822	1624	818	3057	3154	3054	1938	1633	3722	1339	2263	2023	916	3411	1432	1639	1379	1504	1066	534	4512	1938	2633	461	4501	3744	1926	2174	2839	4520	1528	1611	537	956	1441
1329	2458	3320	4658	2508	1418	4441	2628	5780	925	8940	4991	5474	2843	1113	1125	3170	1453	4776	8028	4719	4026	1764	3769	2009	4163	4637	562	5007	1887	1249	2303	1430	1517	1299	1678	4320	2680	2022	6764	1855	2141	3949	4239	9555	3755	1395	946	942	1261
1330	556	410	203	341	189	358	38	196	228	1253	248	575	359	245	131	99	103	143	245	277	337	187	945	85	203	235	181	389	94	361	93	51	158	184	190	144	161	372	241	422	448	660	144	554	63	99	184	113	233
1331	2359	2609	1590	2629	1369	1528	489	1405	714	2510	1474	2061	1739	1150	608	1205	741	1005	1399	1260	1013	944	2239	1021	1669	1683	666	1876	470	1152	886	708	830	1109	2245	548	1158	377	2055	2781	1939	1778	1193	2377	580	527	641	839	789
1332	2156	408	91	479	108	46	90	28	36	212	283	115	66	469	38	6	81	60	429	83	81	106	285	157	97	56	38	1083	16	36	37	11	16	22	92	24	852	53	1392	455	275	268	128	208	18	146	28	82	133
1333	1496	590	610	1195	485	1467	469	1605	574	675	1308	1925	724	545	509	1298	519	854	926	400	567	581	1406	735	966	1325	304	1456	138	407	764	209	55	470	1377	241	262	200	810	2278	536	1550	697	283	329	253	286	353	290
1334	1191	4250	1215	4293	3209	6265	1138	440	2246	2718	1866	9791	6627	2176	3731	584	4031	331	1892	1814	3046	4165	4025	420	3538	5306	4039	3067	159	2261	1136	513	2343	3752	4250	223	502	1171	5308	7671	1930	1668	1471	5601	101	174	2681	2100	3176
1335	2927	646	5499	2950	288	1969	1101	2686	747	11893	4307	2004	565	510	856	4244	735	2349	4129	1874	4325	894	1274	2607	889	3425	641	3018	388	297	1401	466	424	687	357	509	850	505	6514	1352	355	1165	2794	9756	1794	1203	385	319	364
1336	7511	8810	3329	6032	1990	4514	1471	2696	1865	10182	13899	7744	4005	3561	3524	1545	1245	4169	8082	7061	4811	2014	7139	3421	4144	6366	1386	6291	1100	2548	2250	1209	714	2272	1898	3345	5648	748	18617	8879	6039	7403	6384	4569	1228	1340	2254	2781	2771
1337	4365	7982	5241	6084	1660	5880	10093	7267	3957	8127	31784	10382	21513	2952	3047	5754	6590	5933	10083	8611	5481	4271	8321	3704	3749	10633	3425	6911	6156	5951	2314	2659	6744	3921	4132	4066	5265	2858	11957	6812	2717	7529	10533	8340	6082	6609	2084	2051	3186
1338	869	854	510	1125	844	531	82	180	384	3780	362	975	686	361	270	2566	308	917	887	1462	875	402	1267	133	558	1304	607	1269	282	226	207	79	133	187	711	113	148	145	553	1330	384	218	158	2537	360	80	372	430	920
1339	10083	12548	14260	10477	2730	7293	4207	23986	4684	9676	13090	11766	8093	3203	3842	4075	3134	19283	12561	10380	7532	3907	6853	3619	11426	9892	2913	10970	2055	3738	7581	6675	5121	4242	12930	5547	7319	2432	12888	6748	3133	16143	10913	21740	15549	3602	2479	2265	3375
1340	6522	2927	2355	6653	2578	1721	314	1721	1046	1828	12183	3763	3530	2249	4811	4147	1821	959	1040	2598	1607	2919	4835	1929	1930	2364	1199	3807	993	1868	1342	905	387	1051	1864	1265	6285	429	948	4175	1908	5608	2296	1266	137	2948	2399	1395	1563
1341	827	752	1155	1144	383	1362	439	441	183	1124	2456	960	767	412	461	777	372	670	696	734	622	296	1143	653	465	882	509	933	213	181	540	204	346	326	623	668	274	287	1793	884	405	644	484	4875	564	242	406	312	525
1342	133	452	146	645	67	350	98	155	26	114	503	363	365	128	211	60	221	551	263	528	118	123	238	70	363	480	109	474	372	174	211	43	47	46	145	396	310	42	301	262	264	180	391	89	131	140	48	657	216
1343	2463	5235	3082	3199	1563	3262	923	3239	1571	2595	6159	3455	3594	2034	742	2010	1231	5522	3120	5006	1978	1330	5073	2370	3201	3719	1990	4536	1910	1267	1937	1254	763	1030	3869	2793	2046	723	13502	4897	2424	3588	2518	3541	1002	1478	1562	930	845
1344	3336	2754	11006	10956	4003	2894	2611	14832	2111	28815	8330	7422	3293	2360	1258	4553	8479	2629	9743	3335	5957	1933	3438	3461	14228	9309	1103	12335	1192	799	3003	2461	1424	2566	3173	2697	9436	1053	9056	22081	14964	2849	14140	9207	912	5523	3061	2435	3157
1345	15635	6870	6175	22636	3168	3958	2729	283	1521	5487	6131	30242	8386	9095	7801	772	1932	2430	7355	2645	10525	4583	12344	5927	11889	14591	1931	6488	484	2583	3127	2811	2266	1651	4519	2486	486	4233	1038	15761	8844	5241	4086	3112	236	1210	4591	4568	3295
1346	267	599	1223	1152	620	2116	306	1246	1510	2162	1082	1939	3877	1180	936	128	665	1391	2081	1986	794	986	2129	657	630	916	1543	1743	588	621	734	467	1599	900	344	538	788	635	1622	2286	1342	1020	2102	519	1037	143	715	1898	912
1347	1459	2056	1045	1852	1181	1956	1552	1069	1380	3237	3615	2162	2921	2121	738	123	782	1055	6268	2721	1233	1199	2297	861	1791	3109	1001	1994	150	579	1329	372	812	1515	1773	412	702	103	4758	2902	317	1835	670	2366	261	292	1100	1009	1230
1348	613	9258	1753	6944	3756	22921	3557	707	3927	8338	547	9584	12556	956	7435	265	1726	2407	7115	8435	3051	6563	1983	1045	3381	5637	5617	6277	299	1406	2867	1753	853	3740	16723	887	467	1470	909	7349	2600	9076	427	3276	1721	852	3704	1295	3586
1349	3403	3923	2857	3544	1445	2935	1831	3271	932	6361	6369	3730	5165	1992	1027	2050	1254	2779	5294	2618	1616	2709	5388	1633	3511	4225	1086	4628	735	1338	1712	963	1080	1745	3760	1330	1386	802	12864	4463	3136	3433	3508	6013	1088	1005	1564	1937	2475
1350	8563	10493	9353	9918	7998	5225	2435	7195	1584	6088	9389	5613	8573	2746	5332	4445	2475	7647	3216	12793	2593	3739	6532	3669	5070	6484	4367	9896	2239	2564	5808	1835	2816	4963	6338	1279	4230	1132	8542	14006	3113	4601	6964	15659	3982	2231	2330	4543	6714
1351	5367	3997	2973	3725	1998	3210	1891	5001	1159	6620	11676	4498	7704	2792	1167	1380	1494	3828	7697	3445	1895	2263	5768	2082	3912	4382	1814	5089	1131	1773	2144	1207	1839	1773	4598	2502	2213	640	12730	8879	1824	4477	3168	3776	1267	1373	1360	1635	3685
1352	2853	3272	2059	2346	1177	1977	937	3223	638	3842	4171	2650	3576	1617	734	1108	950	2562	3404	1944	800	1282	4415	1163	2271	2514	807	3466	475	730	1015	503	1012	1155	2683	814	1241	285	7736	3785	1744	1922	1798	4212	502	706	960	1215	1663
1353	1	1	0	1	3	0	1	0	0	3203	51	1	6	4	0	3	0	0	0	1	4	1	8	0	0	1	24	4	0	2	14	8	0	1	0	33	3	0	2	2	0	4	2	3	0	6	0	2	2
1354	4538	5994	2588	8112	4053	1854	1869	4348	2145	5286	5371	4549	2067	2668	3137	10711	1522	1855	2248	7225	1886	1256	7501	4159	2710	7286	1901	4402	253	1300	986	3864	252	386	8147	831	2067	332	1494	7061	1488	929	2262	3642	422	1015	1079	1085	1366
1355	32	80	146	81	101	115	35	28	171	45	77	228	98	123	45	14	52	12	46	304	154	24	62	105	121	44	31	200	15	224	23	25	24	39	53	223	50	64	64	297	174	35	46	3893	9	250	104	75	167
1356	1	0	0	1	1	0	0	7	0	3	2	0	0	1	1	1	0	1	1	0	2	0	5	6	6	0	0	8	0	0	0	2	0	0	0	1	2	888	5	0	0	0	0	8	1	0	2	0	0
1357	163	337	534	845	189	257	167	94	389	287	1568	935	539	105	156	908	280	2913	385	1452	1149	215	271	162	896	402	260	687	506	165	491	82	552	104	190	384	451	351	1930	362	1033	620	579	559	1011	272	113	291	474
1358	6455	14201	5250	9584	5955	4814	3916	1935	7353	6350	8984	12880	8788	6616	4860	5630	3527	6486	6779	7800	14425	3023	8552	13264	9471	9149	4445	10378	1292	2164	3067	1880	2322	2698	7960	1792	3626	803	9661	11915	5907	5086	4610	25202	2899	2040	2477	5195	4797
1359	11776	21841	15788	26192	8926	15446	8135	27573	12793	11886	16926	27657	44005	8227	4695	15630	12270	16992	17226	33366	12690	9399	17092	13671	16996	20701	21913	26961	8006	5553	12063	4633	9029	10744	16161	10547	8724	4548	22307	21343	19086	15264	14576	26590	5358	5578	7629	7100	14135
1360	3756	4402	3642	8287	1396	4075	986	15566	2007	3692	7637	4170	3425	1994	959	14699	2104	16904	2389	10028	1641	2669	5376	2380	3932	7080	2378	11873	2683	1399	3565	838	1155	1007	2856	2210	3243	616	7101	5158	2426	2211	3824	5756	3331	1740	1405	2365	3282
1361	1410	598	2267	1430	159	2223	1025	2345	294	11707	1773	1254	538	337	294	1942	419	1759	3043	592	1136	451	888	720	1514	1853	275	1724	994	967	936	2598	955	709	555	2535	1759	1604	4828	608	357	1396	2136	4055	1635	1600	188	199	196
1362	9746	10038	2084	2367	3083	2379	523	601	2523	6562	2826	3044	2581	2823	1982	972	3837	1017	1150	3770	1907	660	2570	1317	2869	2304	1666	5167	392	1650	820	395	1941	8504	2722	378	448	405	1512	6734	4123	718	1425	1610	243	942	1610	2780	2684
1363	7547	8032	10694	23053	2907	11767	3803	17738	7045	10658	11352	20818	8129	4815	5011	17699	11000	11460	17512	11555	8765	4528	5313	8020	11430	23749	5674	9342	5126	1959	7395	4529	3574	4340	7910	5352	5303	3075	9729	11125	11062	7040	7710	36747	6490	3928	4324	4758	5530
1364	7801	9732	5795	12992	3632	4407	3589	6369	2078	11843	13481	11479	5739	4145	1930	7100	4032	4316	13004	5875	7252	2747	6988	3019	7213	10567	3003	7621	856	2382	2865	813	1183	3393	3742	1901	1612	1002	15172	9421	6314	5524	7004	18824	1827	1307	4484	3118	3332
1365	10262	8389	8097	10028	2536	3821	4872	16575	2751	8619	13242	7857	9407	2955	2361	5938	3149	8491	14333	7142	2321	3885	12954	2201	8868	5213	4180	13853	1796	2560	4513	1663	2127	1824	5415	5614	3392	689	15375	13635	7908	5470	11057	1621	3828	2387	3045	2296	5206
1366	3862	4488	3060	4781	2236	3341	1627	3711	2516	8962	6600	8780	7249	1813	1619	2796	1526	6412	8170	3037	3438	2500	5492	4428	3869	5285	1684	4136	2020	2220	2139	2761	2877	997	4606	3473	4788	1832	6987	5369	3071	4453	2789	7603	2422	1889	1454	1361	2575
1367	98	34	672	66	52	17	1388	7	879	10	93	36	28	24	17	4	860	15	159	637	30	54	1273	8	47	62	40	506	43	75	355	16	17	8	2039	31	22	4	398	122	192	28	687	182	50	27	26	97	65
1368	21	36	84	3	20	166	170	7	74	4	10	54	204	18	19	18	10	94	6	115	330	13	1753	10	38	41	109	81	5	23	21	4	1124	554	1200	25	4	12	27	110	195	6	1138	2095	115	21	14	183	485
1370	3160	3120	3941	3844	1637	3158	2015	4634	784	7831	6162	3906	3578	1266	999	3447	1645	3550	4228	4706	1989	1661	4777	1970	3072	3895	1221	5315	1219	1200	2048	1159	1236	1169	3573	2447	2691	1144	6492	3651	2120	3182	4022	9129	1928	1999	1076	1535	2135
1371	632	388	246	501	26	2	0	22	13	116	463	706	249	244	334	4	38	21	24	16	136	337	25	7	2992	134	46	785	5	61	13	321	224	35	84	403	363	4	21	190	471	35	30	14	176	108	24	74	1869
1372	1402	1407	3364	1613	517	2266	784	3616	175	1918	2502	1398	1597	565	1008	914	366	1417	1840	2765	750	986	1903	808	1273	2191	337	1393	1358	845	2850	1373	639	427	3214	1375	1107	1604	3713	1201	789	2608	1866	5861	1691	1848	653	465	503
1373	5267	6918	9692	12198	2787	5980	2149	7449	2826	8918	12107	10448	9766	3300	2230	5966	3842	6677	7986	5476	5032	3759	6307	5641	5059	6363	2541	8357	2005	1947	3972	3224	3849	2465	6349	4803	4443	2037	5539	7229	6937	6458	7202	18704	2739	2790	2079	2360	2626
1374	1005	1637	1167	3081	942	4102	332	524	1005	6634	2681	1736	1698	596	624	3506	853	1244	485	2728	1150	1022	1712	572	1107	1051	913	2607	657	634	769	209	469	588	501	849	1191	220	929	2999	862	508	1447	408	226	401	213	1932	1287
1375	1843	1629	1243	2093	1409	851	412	6974	862	1248	3991	2080	2300	886	925	374	440	1144	2166	1913	688	460	1665	746	1260	1376	1152	2111	260	954	998	320	286	480	1001	544	877	170	1223	2928	773	1474	1396	2318	494	349	891	758	934
1376	1425	1710	965	1640	582	461	504	749	501	2066	1368	1367	760	428	514	668	380	680	1481	1998	542	625	954	619	947	2980	322	1662	480	678	341	654	635	222	1163	399	913	322	1222	1281	513	951	615	1383	620	373	421	310	864
1377	1085	1469	856	1392	501	1027	552	1613	271	2442	2406	1241	2040	708	217	450	443	1246	1895	966	373	783	1632	603	1192	1052	451	1352	547	491	640	501	693	615	1398	752	802	540	4860	1612	988	1276	1373	1194	359	531	397	502	1048
1378	2186	1553	1896	2619	702	1899	498	1619	901	6654	3090	2646	1385	660	722	1576	650	1458	2445	3073	1281	1119	2117	798	1578	4542	567	2783	729	687	1478	670	1348	600	1241	908	1110	365	2943	2237	1113	1411	2055	3298	1057	441	755	524	898
1379	33	25	18	52	31	59	7	5	2	14	18	17	29	28	23	2	37	9	5	4	31	5	12	8	27	38	20	44	1	8	8	12	6	4	16	8	11	4	35	130	28	5	14	79	1	2	17	23	97
1380	11208	17977	13126	29045	6390	11684	8516	20316	3451	33782	24196	35439	27117	7401	8392	10917	8690	15972	18494	10509	13986	6747	12913	13787	20206	23838	8465	19629	5359	7174	8748	8671	4912	8916	9805	15500	16427	8169	20626	26601	20727	21160	28106	20785	8098	8467	7265	9194	10005
1381	1628	2789	1614	3788	794	2463	389	1379	155	5430	3215	1533	2972	927	427	532	1376	1102	760	1332	1593	621	1856	2120	2456	4623	1566	2773	923	612	972	382	711	1074	791	1598	1082	547	2525	4714	2459	1925	2021	1834	345	533	388	665	925
1382	52	60	26	211	51	12	14	63	26	39	44	280	40	43	64	51	19	34	53	152	41	16	21	29	85	258	22	138	18	32	43	23	15	4	62	32	32	7	85	102	43	81	21	43	24	5	20	34	60
1383	1666	1508	1617	2419	2668	1343	2688	1188	5123	6220	2540	2610	2032	1064	938	3514	1880	2196	2101	8450	1243	1723	2790	1646	2409	6036	1095	2585	494	646	1836	787	781	575	3151	1250	1059	299	2243	2675	2104	1225	1624	3693	246	1018	1082	1628	1781
1384	3871	961	3061	2707	709	2107	1120	2586	1042	6708	3193	3045	1424	1807	1437	2086	1346	1772	2836	2294	800	1069	3101	1301	1381	2093	589	11242	558	1363	743	1131	923	633	1353	1971	2222	591	3815	2188	2175	2358	2628	1799	968	961	831	1097	868
1385	10763	4262	6443	4623	2321	6748	2171	4882	2163	27116	6760	8296	7476	3762	1686	3371	1548	9910	9506	6357	2763	3258	8816	3353	7347	6077	1966	22727	3861	6969	4288	4258	3436	2092	8574	8548	6175	6504	13919	7109	5661	8043	10256	5715	3538	3856	1864	3060	2740
1386	1255	5062	1822	10340	1025	1275	2404	1148	1304	7108	3130	4151	2677	2584	854	9069	3076	2165	2138	865	3841	7686	4794	883	5088	13732	669	6322	474	1310	1311	464	736	1048	1825	1749	1365	870	4897	9238	10413	2981	9518	27354	824	427	1354	2274	1819
1387	7	6	1	5	2	2	2	5	0	8	18	4	2	2	3	1	1	0	1	6	1	0	13	1	7	4	0	14	0	15	1	1	1	3	4	4	1	0	0	3	2	4	0	0	0	13	1	0	7
1388	336	17	10	368	3	133	4	7	100	1551	63	142	3	254	19	44	98	7	25	16	255	114	18	7	13	393	6	1110	17	169	11	91	2	3	6	84	298	12	12	21	38	139	8	653	106	2	88	8	14
1389	2509	7413	6111	19175	3902	4473	3785	1790	943	17318	11785	13312	8175	11648	3690	4383	8967	4370	5785	1472	11237	6080	3748	3081	23460	6348	3074	19067	2262	1988	4078	914	1265	3253	2383	5357	6458	2585	11524	22447	49623	9209	11519	8478	3469	1380	5151	14311	8528
1390	467	1362	447	1291	1119	261	97	107	341	163	1123	1570	1302	1034	820	111	1466	292	701	546	1491	117	487	261	2302	813	545	1217	244	334	317	164	188	325	557	390	390	105	616	3083	4653	1318	631	94	74	144	458	1047	1353
1391	218	637	1274	575	268	738	71	503	83	444	622	407	487	107	296	212	371	930	322	777	301	432	280	243	926	631	378	1076	370	346	826	709	95	64	219	893	1490	226	814	821	379	133	1332	606	214	5115	91	1146	696
1392	1385	291	1420	5406	3330	10778	1912	927	272	818	3138	3928	894	1224	596	1240	703	340	4129	3543	1136	390	703	1505	930	4802	456	6135	32	874	228	4344	169	148	8326	299	748	2204	123	1884	3425	1855	853	1336	243	79	1345	427	728
1393	1416	1511	953	2385	931	1710	1523	837	1048	4962	1496	3064	755	548	599	1305	589	730	2204	981	1179	474	1831	606	1125	1722	380	1585	594	339	372	552	97	387	1599	713	1886	479	2018	2401	1014	1143	934	4753	386	281	576	570	722
1394	360	112	45	104	2220	17	641	1329	21	63	123	74	37	62	8	7	80	25	125	23	16	44	403	11	238	31	11	112	30	81	16	12	21	7	208	13	47	10	81	129	406	54	52	379	55	5	41	34	23
1395	5360	7092	7670	7040	2920	8613	3630	4681	2869	17742	6187	9953	9096	2030	1874	3593	4241	8203	6903	8524	3669	2833	8806	2203	6488	7048	2732	8374	1716	3695	3647	1119	1934	3007	6035	3069	2890	625	8934	9851	4961	7024	5946	8795	2292	2364	2090	2496	3370
1396	1443	2097	974	4326	2925	2300	730	2859	1059	12271	1421	6594	1652	861	2067	814	583	1908	3272	2170	2311	1442	2423	1768	1541	3664	837	4024	680	2733	1228	982	825	384	2612	746	1563	1397	3568	6720	1015	2207	1508	6192	1412	303	1090	543	1276
1397	3558	7944	2467	822	5656	3994	1609	1465	1171	7660	3390	8849	13107	2821	3421	2626	2490	5096	1251	1691	9737	9977	2727	2603	20594	6052	9401	7875	2863	8597	5241	215	214	959	3148	2965	1219	353	10240	130456	1479	2951	1349	3808	754	1119	1774	7374	5309
1398	1369	1024	2300	4309	285	586	1021	561	167	1199	3162	2514	1636	900	318	476	1495	1402	1155	215	908	1215	1190	1194	3269	1215	159	3198	1184	612	636	835	920	1023	819	2110	1555	525	874	1324	7173	1908	3041	1787	480	974	816	371	441
1399	5519	736	14073	9999	5563	4984	29	3204	1081	5274	8509	8006	9981	711	707	2599	1624	2500	6148	3770	6863	2193	7055	2577	2060	2186	4741	5505	473	1332	1007	688	1180	892	2421	2032	1572	141	857	9321	2761	4198	3361	119	450	2397	1247	1405	2863
1400	1914	2059	1890	4578	1204	2275	571	1314	1052	3932	3707	3618	3086	1529	1247	2908	1065	1547	3236	4288	1707	1674	2171	1366	2185	7425	935	2909	1162	1397	1168	1090	1347	1490	1633	1943	2205	654	1779	4374	1728	4265	2912	2212	1223	660	807	998	1628
1401	6456	5016	9326	8055	3024	5283	3901	16481	3243	7553	7161	8816	9467	2307	10047	5464	6357	8631	8156	7352	3553	3034	6843	6287	5737	10157	3368	11404	2640	4339	3612	3951	2745	2624	7226	6924	5483	1492	10519	8677	5210	12315	9557	12341	6599	3510	2901	2183	3064
1402	2292	2389	1978	3291	1233	1610	1623	1441	1367	2921	3162	2590	2783	795	921	2189	817	2017	3667	1573	1155	944	1478	1262	2018	2264	789	2541	1114	773	800	939	664	495	2253	1136	1409	490	5034	3085	1828	1280	1389	5057	575	554	689	984	1047
1403	1319	1290	1475	1253	571	465	765	1168	987	753	1392	1279	544	341	1561	2162	2303	1277	554	2033	1508	745	885	872	717	1576	467	1488	803	616	679	302	234	323	1052	493	856	239	765	1436	909	1314	1290	2526	1191	407	682	420	366
1404	1164	736	584	1539	508	1181	486	2581	282	795	2698	1686	1171	382	376	1298	857	2302	2147	958	529	685	889	434	956	829	404	2372	777	449	515	509	511	430	1289	1366	1262	462	1450	1688	810	1448	1104	838	625	698	275	295	899
1405	2434	1769	1439	4460	872	1267	486	4616	1067	3027	9694	3167	1406	1006	752	2195	1158	1584	3893	1521	1559	677	2364	1700	1843	1540	592	2542	365	562	677	613	498	821	1330	1063	1430	436	2742	2408	1504	2285	1299	2737	567	1078	726	636	946
1406	1331	3052	1686	2240	919	1504	876	1155	858	2691	5417	3379	4077	748	907	489	1313	1201	1346	571	1803	493	1277	985	1405	4393	2010	2084	326	313	471	301	438	857	539	884	908	437	1876	1931	2246	1444	4240	1644	380	657	931	673	847
1407	39	38	14	90	60	40	22	9	15	160	33	47	49	43	38	0	22	40	34	185	5	40	66	6	108	207	11	149	5	20	11	7	17	3	165	13	51	28	15	57	427	25	47	34	16	3	32	30	124
1408	6785	12166	6975	8611	5923	9555	4631	8753	2987	17183	13883	13999	12974	5075	3096	9420	6030	10087	8656	10419	7639	6216	16949	5670	9970	8916	4751	10358	4218	7223	4760	6589	3625	3779	16901	5441	9286	4800	12144	20270	9184	7389	14012	12762	3989	4494	3442	5224	5236
1409	458	428	588	443	255	599	190	4001	248	1054	1946	721	528	232	293	383	138	649	1279	581	306	345	763	356	653	525	163	639	376	736	410	859	290	167	633	1336	1181	649	1132	499	404	720	1631	1351	1334	734	188	191	234
1410	7	9	1	1	0	0	288	0	0	0	2	0	1	0	0	0	124	0	1	0	0	677	3	0	1	1	0	14	0	2	0	0	0	1	0	0	0	0	2	4	72	7	0	0	0	1	0	2	0
1411	13434	23737	27132	59238	14274	21749	12121	40398	10616	28804	38453	72949	40079	12670	12896	29430	14627	38842	47499	36009	22025	13718	36545	30068	32372	61629	16006	33495	6483	8242	14060	7760	12750	12140	27381	21715	22724	7881	30848	41644	30501	43304	35805	51636	8833	12498	13056	12003	13713
1412	10	20	10	16	8	16	8	42	6	90	126	27	67	26	12	2	13	63	12	7	4	1	7	30	20	10	0	34	2	2	14	2	6	1	8	13	8	2	14	43	18	18	27	9882	491	16	8	7	17
1413	1258	756	4267	8583	3869	679	112	4876	227	586	5513	2116	3309	902	140	175	174	676	474	548	1130	1934	599	486	2862	1098	352	1743	99	364	849	781	2676	414	1827	1668	873	282	774	7636	2398	2324	437	574	218	706	814	876	1284
1414	1914	2386	2042	3082	1496	2245	830	2076	861	3637	3043	1973	1670	1022	718	2063	808	1649	4740	4507	1004	1003	2327	2304	1920	2344	918	3327	1143	894	1385	1132	863	312	2648	1383	1936	466	4239	3576	851	1010	1391	2901	534	1158	460	639	997
1415	181	210	178	532	277	130	20	1263	59	849	443	603	319	304	154	43	92	132	355	323	149	150	358	111	185	290	120	550	61	207	109	359	47	66	473	251	329	127	712	350	227	341	504	1487	215	38	98	122	396
1416	25	37	23	83	39	4	30	20	42	139	31	20	45	18	17	14	36	5	173	4	71	9	3	13	169	48	23	57	3	5	18	11	2	18	20	4	9	1	27	570	81	8	71	56	4	6	9	33	39
1417	4	8	6	3	4	17	2	0	10	0	12	11	36	12	2	17	28	0	1	17	0	0	21	23	2	5	23	4	2	8	2	22	20	4	3	6	5	3	1	8	1	10	2	3	14	0	7	15	30
1418	98	252	177	272	28	734	49	131	36	67	410	207	143	82	172	64	238	347	63	433	144	154	90	86	199	268	93	566	377	208	258	37	52	38	121	342	449	56	257	183	161	38	247	133	52	119	35	636	148
1419	937	1124	1111	618	1077	1212	142	712	675	531	1848	725	1727	331	315	258	817	1660	453	1541	968	483	2036	413	2121	738	474	1979	1795	1401	1144	282	231	847	1066	2280	4432	434	1142	2296	2112	838	1571	365	272	985	307	1668	1568
1420	9292	6180	4803	13798	4867	7888	4349	9956	2858	13301	12965	15618	7535	4317	4113	17653	3980	7274	15652	5626	4088	3191	11514	6595	7531	13133	2277	13310	2667	2540	5245	1955	2930	4322	8383	3678	4491	2598	16950	13336	7133	6387	8749	17187	3588	2710	4596	3695	5093
1421	6109	4821	8458	7498	2385	27701	6423	11487	2057	17639	7824	6501	8282	2243	900	7405	2695	14385	5316	5906	5020	2277	6671	3501	6480	7974	1933	10275	4024	4228	3795	15841	4395	2743	8643	9922	7932	8767	21542	6745	4789	14853	12708	9898	3037	3491	989	1795	2913
1422	5618	14002	6955	8631	4960	5362	7383	2525	6018	9975	6031	7778	6568	4542	2026	16606	19356	7920	6346	6692	7455	2249	12261	5669	5696	15354	3058	7933	9585	2379	2154	976	2013	3557	6873	1222	1982	1690	14579	8119	3938	1935	2588	16019	1064	2275	4237	2830	4776
1423	752	1784	869	700	851	838	544	792	417	953	1261	1184	955	751	421	728	694	717	488	1076	936	452	1120	993	876	2026	564	1134	153	166	298	55	161	418	653	112	327	102	621	1773	625	457	402	4205	115	127	475	959	908
1424	2514	3254	1517	4412	1722	2408	916	995	1911	5879	4106	3124	1929	970	1956	741	890	1506	2971	1734	1991	706	2492	2661	1250	5128	1063	3171	328	741	1764	381	286	599	1863	491	796	729	2231	2734	873	1261	1232	9936	1098	493	1009	700	1008
1425	4359	45	71	14	690	6	5	3	0	39	662	131	24	1322	380	11	25	22	6	323	11	3	3370	84	31	26	2	915	17	389	125	3	3	402	32	14	258	0	1568	70	509	27	969	3	3	220	216	9	23
1426	9113	6851	8264	7182	2318	4931	3162	5517	2412	6673	18846	6187	6092	7653	3245	2738	2282	6455	6531	3556	3581	2970	5633	7127	3234	5883	2474	7805	2155	3437	4978	2609	2346	1276	4350	3738	5944	1765	10359	6959	4338	6320	6140	13454	2418	2711	2389	1929	2075
1427	31	12	6	16	9	3	3	6	6	8	31	7	4	1	3	4	3	7	7	26	2	4	3	3	4	11	0	17	9	14	2	0	2	3	16	3	2	12	9	24	6	7	9	20	0	1	4	4	7
1428	3022	2796	2006	6797	1962	2127	1678	2416	4285	5754	6121	5129	5256	2974	1119	382	1627	3433	4318	1465	2687	673	2497	1956	2988	7906	2875	3156	2440	986	1399	218	824	1807	1485	596	1075	376	2038	9280	2767	2795	2686	4377	596	592	1502	1926	1761
1429	5305	8555	6898	23023	4792	10224	4588	19381	4632	15044	14104	28118	17610	4061	4582	5789	4055	13629	47257	15624	7087	6480	15526	4411	12709	27843	5416	11772	2955	3726	9230	4215	6501	6054	12224	7316	9779	3006	13799	14948	13272	20498	12388	18158	3179	6897	5835	4067	5834
1430	462	77	42	428	74	99	17	102	40	211	263	75	17	88	20	12	13	53	105	69	22	22	155	73	21	165	18	140	3	29	35	11	16	6	81	6	12	33	100	240	16	24	13	317	30	7	32	12	178
1431	47	22	2	1	243	3	2655	23	515	0	33	770	23	18	29	0	3255	11	5191	24	36	69	2	0	502	183	3	281	0	6	6	8	12	2405	12	1	1	0	1	240	3523	154	6	2	1	15	2	10	384
1432	583	437	669	232	81	124	27	408	149	1125	438	759	324	113	169	49	75	678	43	186	122	243	1435	376	877	233	239	844	21	68	169	31	129	147	172	76	82	230	391	287	114	316	218	514	13	79	163	112	542
1433	3314	5276	4126	5190	2206	5882	1770	4908	2408	9264	6509	9065	7842	2229	1660	1606	2432	4501	5080	6059	2608	3241	7974	2732	3773	5438	2580	4405	1650	2364	1427	877	3353	2679	3328	2305	4772	613	7699	6970	4759	5921	4776	5386	1347	1187	1583	1837	2564
1434	1593	837	1236	1849	579	1498	723	1373	593	2587	3487	3776	1781	1270	1152	1926	681	1285	3625	1678	709	922	1838	394	1555	1881	380	1552	511	877	547	859	372	726	1543	1178	1968	307	2288	2025	1644	4038	1499	1275	805	852	855	652	807
1435	85	93	13	300	25	149	259	3	18	94	38	1349	59	141	33	213	7	24	135	66	30	37	184	25	93	543	28	379	37	126	43	218	17	67	254	85	41	23	39	165	47	2181	50	965	180	12	71	62	59
1436	124	266	196	501	317	74	64	28	96	54	233	438	299	572	117	40	236	110	187	118	257	174	115	107	419	164	154	485	107	76	63	24	56	84	208	93	171	50	152	529	609	138	110	229	26	19	117	264	321
1437	15	102	140	157	55	531	1635	31	109	361	89	47	3275	8	336	278	78	8442	28	11125	23	7	5	34	35	48	327	109	3885	37	7064	11	4762	4526	71	3063	22	29	21	15	17	51	20	27	7577	214	51	71	256
1438	1744	1070	839	2229	664	1027	484	846	510	1931	1737	1820	795	628	475	1618	560	1103	2329	1438	867	364	999	731	1103	1102	425	1853	586	499	564	972	408	249	1229	904	1134	456	1859	1610	532	1251	979	2675	655	299	470	345	1340
1439	372	496	656	1387	262	482	334	517	644	919	1269	1006	649	493	227	439	555	372	2671	833	347	525	881	285	1893	881	209	805	241	402	861	922	303	374	1181	832	607	304	722	1186	2639	1627	1175	3008	175	810	439	437	327
1440	255	263	427	170	170	348	97	123	179	1923	167	2024	310	91	180	58	122	162	28	448	384	36	467	54	563	211	111	857	32	128	69	37	89	68	252	119	44	18	1177	944	386	54	314	511	38	45	281	235	1078
1441	657	692	1531	5018	611	941	244	866	127	1810	1294	2002	2647	459	780	111	396	658	462	1816	1656	1045	662	371	1253	806	1074	3340	2003	445	1099	207	196	886	573	1461	663	155	2033	2424	1608	761	1496	2633	190	269	498	1027	591
1442	21361	25319	28922	33605	9814	23744	8655	31981	10705	39458	30507	37124	33141	11142	8520	32222	11004	31231	30253	23874	16401	13813	23233	13836	19749	37091	9377	32329	10088	8160	18163	11589	12510	5823	25390	17843	14100	10853	29469	25365	23080	28055	23108	61894	13461	10433	10768	9553	10323
1443	825	958	1531	1720	758	1217	604	1119	391	3036	2040	1724	2148	400	397	430	985	1737	872	777	565	679	1645	658	2558	1002	520	2760	1118	656	679	519	1056	350	913	1471	1137	1253	890	2968	3209	906	1893	821	739	567	379	899	1206
1444	196	480	238	801	107	381	98	210	56	2371	952	1130	317	176	297	194	419	637	194	883	360	180	130	204	314	557	229	1417	371	159	337	31	53	102	183	953	402	71	1471	527	262	87	473	230	77	144	110	1442	622
1445	2338	2291	1397	4068	1475	2455	794	2921	630	3220	4371	4359	2371	1273	880	1528	803	3426	2131	3554	1453	1055	2959	1637	2777	3197	820	4970	719	1091	948	701	578	810	2170	1393	2210	568	2729	6817	1791	2290	2066	5864	587	709	719	736	1748
1446	13096	24267	6251	55695	16683	9582	4908	4769	13321	15956	29829	39985	16668	12147	5770	2416	10218	7241	4372	18338	20463	5811	41543	5492	22104	23589	8201	31164	999	3320	5282	2096	1814	5274	8574	2174	2507	1272	5623	61080	21957	8666	8888	7879	981	856	8636	9709	11222
1447	1843	1763	1911	2725	787	1713	1240	2228	638	2504	4506	1695	2503	1228	814	1257	859	1677	3699	1870	667	910	2723	1273	1769	2357	839	2694	305	423	957	268	608	766	1071	768	905	196	5694	3197	670	1051	1591	2764	524	639	961	1057	1273
1448	5309	9216	6590	8639	4043	6833	4078	11263	5469	7302	17029	11415	9516	5065	2062	7148	4403	8483	11350	13548	3943	5716	10499	5182	14096	9696	3463	13362	5049	4448	5980	5889	3670	2540	10092	8821	8560	3740	22117	18050	8625	8386	7716	13299	5216	4163	3093	3554	4447
1449	374	699	340	661	225	432	202	430	357	681	512	1416	762	155	194	254	195	358	542	266	503	559	504	290	638	547	260	734	246	343	191	277	359	84	205	265	472	254	598	723	457	422	288	838	240	235	329	277	598
1450	362	750	158	1374	1079	503	368	1209	889	506	1339	1040	1196	658	160	102	393	393	1336	1055	411	814	985	124	1268	647	899	865	119	141	520	143	796	716	310	149	276	50	675	2358	776	1103	261	1432	202	148	412	249	1996
1451	6165	6232	10542	7381	611	7102	1623	950	815	2601	2891	3386	9949	2458	7146	794	2219	1221	520	9525	2599	2603	837	993	2430	7601	5035	1017	3004	4747	3982	490	4730	7556	1366	750	2524	1817	2111	2530	1786	6380	3174	870	13491	1815	1905	1258	1606
1452	1394	1723	1024	2427	665	1764	730	2786	871	4802	2190	2252	1207	569	481	1386	718	1664	3020	1558	1007	787	1446	1295	1595	2272	730	2460	640	601	1248	391	685	548	686	922	1152	589	2632	1821	1305	2089	1353	4724	1090	485	684	672	514
1453	16	0	856	6	355	973	3	201	1	799	791	172	3	1	24	20	136	48	18	16	30	2	275	21	49	107	6	161	49	56	7	679	0	0	6	2717	345	28	46	9	1	3	125	2	94	1640	26	2	0
1454	4843	7356	5697	10381	4017	4846	2975	4824	2551	5020	9463	8438	5953	3665	3901	3954	3415	5494	4183	7115	4506	3029	13110	4077	5401	11904	3828	3744	1016	1195	4054	767	1433	2222	4068	1042	1979	478	3821	9621	3788	2698	4445	55472	1332	2075	2956	2784	2709
1455	287	691	326	153	202	161	424	42	76	187	147	199	585	297	196	105	189	100	474	694	298	149	273	156	335	2472	193	168	72	94	276	101	200	296	106	71	151	79	147	324	150	798	140	909	317	201	138	215	142
1456	9204	11933	8035	16523	4657	7672	3134	6469	7102	19400	19369	9178	28893	6137	1591	7589	4786	7657	8674	12218	11551	6171	12103	2746	9285	19433	3611	14027	8685	6688	3861	3338	26597	8553	10881	7470	3977	2484	5785	18701	5648	8548	6259	54658	4631	8275	2339	2819	3992
1457	2166	3397	4828	4824	731	2404	2930	2530	363	2810	4332	3503	2096	1688	1549	1728	1429	3215	3566	2146	2141	1324	1882	1331	4050	7307	386	458	1913	647	4252	1702	865	1414	3006	1592	2788	2072	4332	1051	1279	4798	2757	21450	2712	2763	580	572	717
1458	735	1694	853	709	768	1115	408	359	1639	1119	767	1295	834	490	442	481	503	518	817	2255	761	828	1679	1594	983	1430	494	1554	320	841	962	123	175	551	1712	175	172	154	1961	1274	1212	1602	891	1710	472	227	717	289	232
1460	4061	2629	3549	3075	841	2179	2297	2758	729	16520	7347	3665	2429	914	821	2338	880	2331	8964	3621	2753	1518	3472	1850	2594	3538	1147	5507	1244	3948	1929	1864	1189	1180	2091	2759	1632	1885	12610	2557	1457	5067	3453	14023	2659	1425	929	984	1184
1461	0	0	2	0	3	1	0	0	12	1	1	1	4	10	2	0	0	6	0	0	0	1	1	0	19	40	0	4	1	4	1	2	539	0	1	0	0	0	0	0	51	3	0	0	0	1	0	36	19
1462	2693	2781	2680	2620	806	1375	1033	1365	1174	2698	2216	3211	2851	1288	1328	2194	1191	2301	1344	3222	2072	1756	2003	1571	1590	1452	1334	2456	455	563	1670	524	1337	1440	1834	843	1096	755	4326	3613	932	1437	1211	3267	1221	585	1603	937	992
1463	22292	4381	4975	10059	2200	4585	3144	22626	2983	16215	14521	18660	7560	3664	2503	7364	2249	15130	13107	2623	3727	6038	12802	3345	8153	5215	2157	18616	1617	2973	4791	4585	10019	2469	3897	8451	11157	1724	11471	9220	5375	10942	9417	5859	2815	4565	2635	2137	3449
1464	7319	8316	6803	7238	3880	8038	3389	13013	3170	10668	10098	10460	8596	3649	1588	10182	4006	11460	12515	8008	6953	3553	6731	3312	6137	8234	2611	11033	3271	2946	5072	5837	3915	2563	9100	5843	6744	3911	16325	8677	6147	5965	6967	22755	2955	4617	2684	2535	3379
1465	8407	14932	7473	12437	5314	8340	4554	9577	4651	27413	21913	12925	42128	6670	5552	3704	4488	7503	9946	14983	5402	9054	19553	5137	10833	9701	10616	15533	2758	4020	5174	2597	9911	7826	11357	5127	4874	1539	25382	33532	7159	9877	11111	17734	2608	3159	3993	5027	10312
1466	1491	3329	3971	6467	1804	2831	856	2343	768	5573	4804	4623	3921	2271	1142	1068	2338	1570	1102	2763	5252	1958	1777	1449	3804	2262	3177	8279	763	935	1201	572	685	1163	1429	1772	1460	461	7871	5706	5862	1448	4222	6689	675	500	1122	2256	1913
1467	830	138	18	21	109	5	286	18	928	16	67	198	8	33	239	0	31	4	126	16	27	2	31	20	60	26	4	117	6	8	10	17	4	16	83	14	14	142	5	93	39	2	44	1	4	54	0	7	43
1468	716	4791	2191	7009	1304	1211	931	415	718	1666	3849	6362	3544	4020	1125	147	3608	1736	1693	1073	2281	184	2472	1883	4630	2781	928	4117	1450	1433	1806	464	1952	1577	1251	4230	5548	795	2262	5580	15683	4726	2759	1581	1289	716	1590	4226	1990
1469	2749	5126	5444	7663	2597	5983	2196	4537	2065	7107	6553	6513	10295	1787	1692	2414	2694	6529	3314	6993	2180	1865	2941	3445	3630	6281	3464	8707	4235	2832	2352	2146	2561	2282	3644	5342	3962	1127	7634	7264	5998	7459	5168	6452	2134	1490	990	1976	3268
1470	919	1165	1189	1617	853	732	168	914	467	836	2430	2624	1018	756	696	209	419	961	1236	1573	701	485	1540	617	1403	932	311	2297	254	476	363	179	442	388	1532	453	665	176	2091	1433	672	425	821	1652	526	281	301	379	1988
1471	4457	5317	3979	4755	2810	7455	2089	5172	1566	14195	6382	4890	7700	2428	1456	308	1715	3194	4690	5862	1880	2989	6957	2105	5312	6403	1600	7640	1714	2148	2851	543	2515	2893	2196	3120	2258	2035	11334	6790	5174	5731	5793	9859	2910	1519	1790	1899	2825
1472	22	77	598	612	15	180	9	7	14	643	35	476	27	3	9	778	11	861	9	37	106	17	12	9	16	769	28	559	127	217	198	9	17	14	40	104	19	9	35	72	39	17	9	1766	235	3	202	12	208
1473	2159	674	849	953	315	999	118	1571	734	2023	1271	1471	8398	585	654	3741	273	5424	786	260	197	589	118	1202	498	688	4250	2626	583	206	1185	103	3006	1424	29	847	844	186	657	261	174	618	1025	17	2406	335	359	129	1183
1474	25	4	2	45	7	2	3	3	3	14	26	7	5	22	19	4	4	3	12	27	1	2	28	0	7	2	1	29	0	6	1	5	0	0	3	2	4	0	5	16	8	17	2	7	18	1	6	4	5
1475	2713	4717	4852	5883	1928	3887	2131	6185	2022	11292	6560	6030	6323	1363	1160	1404	1411	3707	7635	3653	2192	2575	5470	1807	4841	5979	1869	6213	1544	2637	3377	1815	1461	1090	4674	3253	3393	1868	7450	5557	4397	5302	5762	6549	2725	1794	2253	1419	2705
1476	837	1448	1516	2699	1116	706	684	1025	1853	1389	4158	1818	839	749	1187	1073	1145	609	1533	1809	1195	212	2085	1959	893	1628	908	1818	155	270	465	408	298	318	1124	322	503	116	2393	2198	784	290	1115	810	94	226	877	522	254
1477	2	11	56	85	1	17	58	113	17	15	4	9	4	4	1	295	1	15	33	12	60	246	122	8	54	9	1	5	0	5	0	15	0	5	4	6	110	2	71	2	10	4	53	34	4	0	5	6	23
1478	814	3295	137	1576	398	1297	55	43	549	134	107	5330	1045	2366	709	108	141	124	19	1440	307	793	521	102	3280	803	291	2134	199	1231	1239	26	546	1829	920	1102	22	26	340	4601	87	3617	17	21	8	127	1640	1085	827
1479	412	1058	598	774	301	472	466	727	229	585	604	1392	693	250	481	902	384	292	1049	935	406	99	530	1885	1062	582	224	905	160	111	150	259	253	157	527	179	428	312	324	864	436	230	580	2504	190	175	202	275	1128
1480	3891	4000	5665	5106	1754	2818	1585	3615	1956	5943	7002	5589	2294	2644	1968	5548	2504	3232	3245	3422	3482	1864	4080	4368	3710	5387	1822	4647	696	757	2304	1025	1174	1297	2887	831	2028	1082	4174	3648	2501	1959	2239	9679	1270	1169	2120	1652	1681
1481	3713	4461	3548	4972	2406	4720	1873	6079	2559	7861	4363	7649	5592	2026	1658	3100	3336	5585	5032	4102	3256	2351	5906	3510	4800	6773	1811	7027	1090	1475	2267	733	1449	2104	3574	2345	2707	1432	7697	7948	4539	31563	3619	4863	2066	1040	1758	2474	2691
1482	4226	2444	231	561	380	1425	1357	101	4076	646	1735	2583	2174	1426	1482	69	365	517	1394	5853	569	3605	3649	237	1472	11030	1371	3877	296	823	1104	910	3209	3783	2344	379	447	545	489	3405	4499	318	1745	187	45	1904	861	599	1291
1483	3223	6206	2681	5804	3073	2543	900	1822	2760	7834	7720	6383	8058	4960	1622	954	3311	2557	2546	4626	2783	2704	8971	1273	4980	2582	3147	7524	781	1244	1289	284	1821	2382	4791	953	1065	428	6062	9897	5120	1937	4487	3384	322	660	1824	4499	3870
1484	756	2231	843	1034	1105	1330	348	642	777	2683	1487	3447	2701	515	605	299	482	976	1089	2575	1124	396	2346	459	1525	1066	666	1836	808	897	785	518	550	640	1024	1058	492	342	1389	2577	2052	4034	768	1393	235	401	517	1306	1735
1485	1146	1082	409	378	245	696	262	412	428	2241	614	1058	425	450	281	78	295	412	444	278	738	334	1563	716	778	410	132	589	72	332	159	56	43	331	467	344	113	128	218	1052	690	541	1327	460	134	240	306	400	136
1486	60	48	23	1	0	0	0	6	2	1	8	109	60	11	45	4	2	4	7	2	10	3	43	0	226	3	4	108	2	34	6	7	63	3	12	7	0	3	4	16	66	21	3	2	17	18	4	4	261
1487	653	442	1537	1822	436	490	799	473	255	1431	851	707	646	796	71	184	2702	504	2079	395	423	360	395	492	2634	872	93	1146	145	88	376	167	314	653	344	148	746	124	1897	6082	4683	1075	1437	9201	59	320	358	341	580
1488	15569	19440	11240	22255	8253	15181	4768	19395	15793	20370	23017	21170	12691	6384	5747	9170	5320	8954	20013	17191	8186	5683	16795	7795	11377	17046	7630	20800	3415	12051	5781	5485	4791	5815	10286	12263	5203	1767	23968	18274	6094	13773	12212	24129	7943	3664	7298	5703	5920
1489	1096	1489	2494	1722	654	1454	1326	2376	697	2690	4575	1827	1628	1743	1454	2939	1272	1702	2852	3019	1438	1242	2113	2800	1974	993	474	2432	539	567	977	1042	1056	524	3497	1776	1900	699	9229	3453	1092	988	4155	3641	518	763	606	756	842
1490	39	15	32	27	399	1163	2	5	10	3	6	18	302	22	24	4	16	88	27	1452	449	1999	9	17	372	122	44	23	959	76	63	7	0	271	28	37	0	0	491	835	38	8	16	43	2	0	23	141	255
1491	28	9	33	47	32	14	67	22	34	65	78	27	76	15	4	50	9	15	84	46	18	4	22	12	24	340	32	35	15	26	8	3	8	16	2	21	7	9	17	15	24	79	31	50	26	2	4	35	21
1492	203	76	131	69	95	72	1363	34	80	10	323	57	83	31	12	32	176	28	51	23	82	29	319	66	215	162	23	327	7	46	26	10	10	66	39	61	90	9	36	92	168	65	56	45	2	27	125	37	61
1493	1418	1632	1638	1886	862	1524	691	1356	686	2020	2875	2565	1786	1055	642	1293	715	1304	1748	1685	1184	830	2542	1112	1625	1562	740	2178	376	545	630	566	571	755	1479	810	1221	354	2542	2086	1194	1432	971	1475	431	537	815	678	744
1494	7158	9607	8553	16393	3641	8012	5489	9104	1862	8012	8920	14405	14568	2681	3357	6229	3428	8031	5742	7277	5655	4050	7670	6586	7481	8576	4716	12120	2345	2849	3557	2767	3720	4284	5844	4709	9819	3066	4384	10068	8890	17590	8500	10483	3203	1967	3380	2573	3935
1495	2264	1917	2086	5442	680	1404	1023	2520	748	4294	3234	2120	1207	737	930	1664	662	1407	2947	1668	1856	1814	2179	1046	1246	1658	518	2997	408	665	1329	1533	529	504	936	1180	1583	7019	19876	1790	1022	1467	1873	2036	580	575	879	455	1014
1496	4294	3236	5535	11298	1863	2809	2395	9468	1469	24323	8761	5335	3715	1611	1339	6928	2015	7017	9042	4524	2093	1952	6392	4062	4560	3803	1116	7245	3346	3529	3814	6878	2288	775	4788	6432	7367	9270	15072	5100	3787	6059	6290	5036	1877	2909	1400	1720	2200
1497	669	633	276	629	266	1452	133	222	233	747	1054	1493	357	201	123	308	140	491	343	728	235	623	923	240	396	422	290	647	237	183	119	180	453	110	538	204	391	292	27718	578	319	225	582	907	185	143	324	98	940
1498	79174	74757	104693	68263	29262	115714	98518	87135	13752	109816	105326	189297	116446	25138	26290	84804	52617	95064	54603	115855	127466	31459	77136	45063	70523	72824	56242	101115	22214	39446	47233	34675	44830	34302	57468	41421	66668	52822	149556	75310	90133	138666	184428	129671	42355	24544	29422	23038	46172
1499	1592	758	1859	1251	197	1159	787	507	315	1336	3513	786	430	353	507	681	311	774	856	634	839	403	1039	812	404	1744	303	941	291	310	833	345	158	203	264	492	802	671	2010	961	227	1265	1282	1223	392	439	323	363	314
1500	10946	8859	10097	10560	2830	9187	3689	6164	2386	11076	21582	8113	6333	5223	3766	3658	3103	5602	5282	3395	4868	2426	7882	4777	4846	13848	2247	9266	981	2126	3467	1005	1254	2556	3465	2334	4865	1167	6446	8287	6943	5954	8542	14710	1853	2487	3930	2643	3563
1501	191	738	47	6	143	4	75	3	79	400	144	170	11	336	237	7	26	53	2	31	37	60	199	18	304	99	19	357	7	127	1	22	3	138	299	7	35	36	16	105	155	59	29	6	20	11	637	50	120
1502	371	134	68	337	154	79	50	55	101	246	280	181	29	129	55	84	51	124	170	298	68	31	161	164	74	171	84	258	19	54	26	14	15	11	189	11	65	26	79	183	17	29	44	344	33	14	100	17	222
1503	723	199	795	845	80	719	838	720	144	5804	1069	1268	422	130	219	1613	256	614	1780	595	862	228	356	391	489	1058	286	1394	422	193	712	457	417	119	190	716	807	336	3024	332	293	616	866	6700	784	648	151	124	161
1504	920	1062	745	1169	523	489	314	617	393	1577	1171	1290	1127	690	467	1455	458	884	1399	814	724	632	1236	857	899	1040	523	1467	338	376	308	230	264	297	809	300	420	108	1203	1707	709	403	727	804	183	367	376	499	524
1505	1731	2502	1249	2617	953	1278	666	1555	1008	1061	2653	3708	2500	934	911	1001	813	1454	2947	1297	1397	1250	2656	2198	1910	1826	658	1845	610	978	893	1152	1053	502	1750	1583	2738	482	1918	2437	1925	2263	1714	3181	621	975	1192	1128	943
1506	5987	6173	1612	2025	1782	2089	758	1519	1414	838	2091	6482	2992	1934	2555	1012	578	808	2187	933	4062	4575	3713	7913	2651	1918	931	1465	195	1570	962	1781	942	1068	4136	570	1997	479	1512	7361	935	1717	1765	2949	298	851	2014	1995	1145
1507	3809	807	3017	1145	2395	381	1925	431	391	2420	7544	354	886	306	186	590	1311	700	1823	2063	1432	767	1546	2933	1817	3109	524	1042	358	926	1537	579	299	81	3463	3991	1815	76	846	11023	237	181	589	630	1089	2853	170	830	3325
1508	0	0	0	1	16	38	7	3	4	3	1	22	4	0	0	0	0	12	0	7	0	8	3	0	1	0	1	31	1726	4	3	0	18	23	41	11	0	0	1	1	18	3	0	1	6	0	1	0	6
1509	2569	1634	1110	5696	1059	1285	670	239	600	461	1864	7368	864	2583	1265	1335	293	1611	323	3324	2040	1409	1085	1761	1537	1253	394	1613	101	1180	2883	751	52	211	1735	115	403	193	314	2407	684	3890	203	257	35	593	1965	1174	1001
1510	310	826	568	598	556	2088	146	2107	378	732	1365	1211	962	196	370	1600	703	2672	514	2107	599	1002	602	402	687	857	889	3052	370	367	671	76	358	160	534	357	785	126	2466	857	576	318	831	606	302	350	359	2233	1031
1511	2603	2772	2416	4605	1493	2158	794	1390	716	10475	3268	3574	3143	1082	967	2704	1691	2391	2087	1829	1178	1319	3018	1980	2982	3665	1054	3039	2764	1904	1609	1653	645	1257	1787	3639	2060	1277	5714	6198	3701	5419	3544	1747	2215	1257	598	1177	1413
1512	2	2	8	18	0	69	23	89	2	18	0	121	3	0	0	4	1	3	0	0	3	0	0	0	5	28	2	2	0	2	0	0	0	0	0	32	5	2	1	2	8	0	639	0	0	1	0	13	2
1513	13	8	18	49	7	15	6	17	10	15	24	18	8	15	3	2	14	9	22	29	15	7	28	3	11	34	6	19	8	3	4	4	13	4	17	6	6	3	14	29	46	10	13	102	9	7	5	5	22
1514	8368	6865	10046	12392	4850	5752	3710	14214	5026	19849	14855	13097	10594	3045	3052	4591	4071	11137	16812	9321	5337	5010	14051	7645	8822	9891	3086	13791	5116	6652	6585	9202	5108	1744	13259	11209	11461	9807	15983	10120	8498	15671	8857	13995	9641	5591	2720	3573	4367
1515	1436	2633	3236	4250	1198	2824	3175	3958	556	4006	2792	4172	2556	838	672	1310	1087	2385	2221	2949	2014	1097	3184	1774	2286	4027	760	4185	708	703	1089	595	807	1380	2468	1510	2571	821	2017	3046	2586	3410	3307	5222	668	870	824	764	1213
1516	403	66	212	193	83	2557	965	345	119	863	663	299	204	112	21	187	270	3808	859	229	795	61	210	918	434	734	53	535	124	488	364	108	104	55	326	283	270	320	598	374	903	573	540	558	109	320	499	86	34
1517	5163	3124	1260	3536	1106	841	340	975	552	1169	2957	3785	2072	1659	1302	359	1770	1284	1185	2023	2068	1975	3362	4165	2868	1503	676	5473	774	1707	997	909	346	753	1330	1582	1925	411	1460	5855	5039	2043	2446	633	190	944	1476	2878	1424
1518	3699	6471	4438	11074	2019	6173	1019	2874	993	3232	11392	5366	5308	1872	3429	1826	4646	5797	2244	8418	5278	4122	3868	3427	5309	5681	3744	14408	8570	4250	6197	1440	624	1261	2711	5621	8103	1429	6412	12499	5290	2726	7576	2808	944	2523	1285	12252	3939
1519	1	1	1	6	13	129	0	0	1	18	0	1	0	4	0	0	5	0	4	9	17	0	2	0	5	4	5	5	2	0	0	1	0	5	0	1	1	0	5	10	9	0	3	16	3	0	1	0	4
1520	36	39	347	683	3338	15763	159	82	18	12997	22821	1606	424	43	4434	5	344	19	255	33242	86	5	223	2	229	21813	42	1173	13	42	1025	527	32	45	12	54	15	2	7	881	308	66	389	412	6	145	136	18	395
1521	2782	1920	2315	2923	1478	1877	1149	2848	2474	4590	4279	2753	1929	1110	1561	1878	1573	2559	3088	2894	1423	1277	2441	2052	1429	2236	879	3581	948	929	1474	881	874	570	3810	1270	1303	944	3576	3429	1610	2406	1794	4169	1932	686	607	794	1591
1522	3779	5212	9809	9503	3196	5630	2895	13951	1956	4988	7344	7464	8337	4090	3158	1558	5050	5813	8816	5456	3918	3586	7531	2849	8826	7672	2902	9458	5328	6836	5246	11012	2453	2319	15468	9703	10291	2269	5867	9756	8306	10818	6901	3120	1345	5218	2514	7780	3031
1523	1049	1018	843	2344	965	9758	166	2522	1420	3440	1619	1597	2492	789	488	1014	492	892	1835	4842	683	1049	1565	1229	1868	1163	1329	1979	262	845	578	408	1043	328	1320	339	814	524	2292	1566	1405	825	1000	979	322	454	449	539	763
1524	614	1158	447	1019	447	605	261	656	680	1110	1051	863	848	466	350	469	365	388	1228	674	435	537	842	1125	725	749	416	1222	292	345	252	247	270	242	1106	235	528	185	649	885	571	627	446	957	205	223	280	369	353
1525	120	1273	154	532	857	161	3014	14	416	1064	192	1408	1388	1763	52	297	2056	24	16	2287	2051	4	161	318	442	1519	888	714	80	689	244	8	0	832	222	71	4	7	344	10363	121	81	34	4921	1	139	136	410	381
1526	450	1163	775	2164	207	191	318	891	608	1344	2010	511	1380	250	330	97	505	294	1222	614	561	591	175	793	957	706	336	1987	483	497	661	115	482	168	327	427	730	257	952	919	684	1051	524	2106	272	357	412	302	727
1527	1793	674	1549	861	609	2983	587	3302	431	3293	2525	1794	1233	704	408	676	513	1142	1279	1366	777	487	1329	537	1794	1847	360	1590	631	1087	800	725	482	598	1923	2145	1029	291	2775	1042	1312	2342	2496	1539	1094	1035	490	548	492
1528	1587	1493	1354	1986	626	1142	514	2842	402	1660	2791	1309	804	604	384	973	423	1151	1142	1867	581	479	904	449	1428	3446	264	1705	477	847	1024	1069	436	618	1509	1128	1441	448	3376	1065	729	1582	1391	2570	564	626	437	398	538
1529	2812	3558	2535	4985	1293	4545	2674	2928	999	8823	4132	5906	4393	1702	1446	1482	2059	3639	5990	3626	3238	2290	2791	2002	2551	5705	828	3366	1021	745	1544	979	1272	1742	1025	2304	1841	943	4105	3673	2910	2650	2197	5833	2485	1600	1064	786	1506
1530	5204	4451	2939	4416	2864	3087	2122	4735	1225	7804	4826	4892	5384	1150	1497	3500	1374	4772	2803	7085	1843	1721	5937	717	3106	3455	1786	5910	1812	2453	2218	818	1708	824	13768	2166	2868	980	2700	7061	3332	3383	3067	3159	680	1560	1742	1227	2613
1531	2216	6332	2262	3492	1693	4257	5600	2443	3601	6953	4386	6521	4191	2522	4247	576	1991	2328	3941	4960	4549	2793	5147	1583	3688	5205	2063	4675	1146	3842	1941	808	872	2996	5919	1401	996	432	2304	7999	3506	12398	7100	815	521	278	2263	2362	1586
1532	47	122	101	334	73	32	42	60	96	115	99	102	129	87	123	37	87	78	28	179	126	377	1120	73	179	90	51	165	23	31	55	8	28	59	1052	48	20	47	39	210	380	68	79	282	19	22	121	114	137
1533	234	17	202	1008	13	1	10	4	3	1	18	74	12	10	1	0	5	34	2	7	473	2	273	13	14	15	3	158	40	1	4	0	6	136	4	2	1	5	12	44	44	14	19	25	53	0	7	12	10
1534	28	61	41	1350	50	23	15	168	94	63	203	277	89	61	143	21	59	268	68	274	263	25	59	27	353	428	36	129	283	23	477	4	9	23	80	127	23	4	23	108	186	49	65	53	50	127	110	80	44
1535	904	559	768	1272	430	746	429	1882	200	4380	1810	2243	1552	428	419	1183	408	1344	2514	569	408	484	2044	573	1326	1212	347	1945	680	1001	591	1298	874	430	893	1439	1712	1243	2439	1080	750	1459	983	1900	766	874	293	345	1466
1536	1965	1894	941	748	918	4476	2019	1045	856	2031	2010	1608	1710	439	743	448	609	859	2067	844	575	110	1190	764	1230	2029	581	1935	157	297	514	311	471	396	540	263	801	186	2495	1334	594	1873	1210	1869	224	446	424	504	594
1537	3857	7928	2611	5984	4003	2570	9265	3230	7715	5125	5806	4029	15739	1253	2282	263	4122	2980	13623	2454	5729	2039	2446	3687	4707	10259	6023	3813	1364	763	1600	1222	3373	2087	5913	1146	1641	608	6274	5156	3483	3313	3970	1698	2043	752	1094	1232	1845
1538	30	17	40	114	7	156	63	57	3	58	624	59	19	4	40	24	243	66	120	57	29	14	45	31	34	105	8	144	52	11	58	18	4	1	13	160	407	6	52	58	59	0	66	131	23	21	8	26	25
1539	1674	3728	564	1475	1497	789	738	535	624	5444	1256	1449	1742	1669	913	214	1164	809	6675	2167	2062	449	3113	473	3007	1337	391	2617	596	1493	926	252	299	836	2262	1192	905	396	3914	3483	2603	6373	1366	1333	750	1468	483	668	1626
1540	2578	1809	1854	2038	910	2257	774	2783	964	3193	4461	2017	1851	1041	763	1271	649	1781	1881	2474	2459	1083	5058	1060	2906	1631	587	2460	987	1445	2111	2929	925	845	3035	1290	1952	1369	2359	2181	1659	1403	2161	1883	930	1142	880	784	977
1541	1142	1671	1551	4239	880	2647	347	6723	439	1745	3875	2140	1761	897	1367	624	1710	2632	1096	3591	2614	2182	975	1255	1695	2021	1324	7353	2071	894	2231	459	177	641	1014	1378	2322	493	4416	4805	1503	501	3628	1188	266	691	554	3173	1629
1542	8	1	1	16	5	6	2	2	4	6	10	6	6	1	0	4	1	4	1	12	0	2	9	6	9	9	6	13	3	2	0	8	7	2	3	0	4	9	7	4	13	3	8	30	5	2	2	1	5
1543	2326	1475	1481	1761	367	1302	537	930	627	4008	3338	1832	982	1495	1984	2038	329	1063	1210	1485	936	272	904	663	1006	823	295	1751	624	652	805	1495	374	445	1328	2283	788	554	400	1598	590	2138	1683	1009	427	924	417	484	656
1544	16161	11363	14182	12672	7114	11525	5488	66233	7327	11299	41131	16908	12536	4490	3474	14965	7135	22913	19990	7905	6679	3947	12721	9564	16772	11439	4737	20740	5846	6688	11471	13691	7800	5835	15664	14564	14236	2761	13982	12216	13587	11639	14766	11754	9848	8386	3340	4200	3580
1545	65	96	135	200	127	26	29	32	40	358	140	328	112	89	108	5	134	49	52	52	193	76	58	38	195	84	65	203	14	76	49	16	50	56	125	37	55	24	70	481	752	157	208	67	12	16	118	111	149
1546	502	323	251	361	83	85	64	29	176	131	552	382	131	185	79	18	245	286	480	296	97	176	655	163	2184	482	51	272	88	190	59	108	180	374	199	169	531	36	252	382	7989	1626	223	337	82	167	325	60	204
1547	5479	3562	2471	7718	1477	4632	2002	2628	1086	7278	5589	4433	3713	1700	2734	4235	1085	3625	5123	2075	1952	1711	2980	1844	3557	3880	1325	5414	1866	1433	1811	2549	692	1274	3390	4792	4499	1095	8900	8483	2607	8342	5316	3946	1358	1640	1702	1556	1308
1548	3094	1714	1668	2618	1092	2541	793	3198	1884	2634	3233	2685	2244	1404	1398	2043	898	2694	5449	2483	2587	1018	4365	1614	4245	2328	923	2628	666	1043	2447	2101	672	1633	3329	1610	2160	1148	4533	2990	2000	2984	2427	3575	1298	1258	1551	970	907
1549	3794	4471	3028	4326	1888	2697	1313	2959	1693	4157	5667	5337	2777	1604	1282	1635	1411	2679	2520	3648	1502	1075	2994	2669	2787	3181	1514	4209	1404	1228	1754	2476	1375	879	4715	1629	3661	989	1807	3403	1808	2397	1344	9350	1358	871	1372	848	1807
1550	1721	2660	2338	1807	836	1851	359	783	903	1230	3661	2042	3140	631	931	1720	726	1761	2435	1094	1094	1595	2492	2387	875	1589	1271	1841	967	631	1537	733	467	763	567	1007	1097	549	4761	2431	809	1822	1301	1340	2438	656	480	432	850
1551	0	6	5	10	1	7	3	0	1	5	9	7	3	2	6	3	7	8	3	9	4	3	0	6	13	14	1	44	4	4	3	1	0	1	4	1	6	1	11	3	6	0	1	18	0	4	3	63	22
1552	1393	1313	990	3921	857	1196	532	650	1063	1719	10552	2057	1890	807	561	479	932	1244	563	2849	3353	721	3403	769	1765	3055	750	3323	722	395	1017	267	111	523	4356	894	685	104	2579	8006	1734	1153	3695	1032	383	394	396	1390	904
1553	1766	2977	1850	3387	2943	10313	746	1399	2982	982	2411	3849	3262	1849	1711	498	2093	1786	1623	5003	1939	2029	1780	1075	2080	3373	1824	2679	309	750	3336	462	798	961	2099	847	583	254	1401	5808	1363	1774	1261	943	416	914	2283	1622	1631
1554	5112	6594	4295	4833	2152	4187	1370	3321	2908	6695	5377	7740	6071	1539	2200	2983	1895	3920	4396	4814	2421	1671	8009	2617	3233	5849	2561	4828	739	2799	1564	530	2749	2283	5633	1108	1436	636	4781	4834	4080	3143	2602	7055	3569	1622	2086	1215	2581
1555	4	969	44	71	12	4	2	13	0	10	20	39	3	8	13	1	25	22	9	0	59	100	8	1	47	8	3	28	6	2	2	6	6	47	79	21	4	2	709	15	233	19	48	78	2	1	2	12	27
1556	488	3425	809	2322	706	956	110	858	2023	2112	874	3111	824	1341	1291	96	381	526	1435	1843	513	203	876	634	501	1104	340	2230	43	1811	261	365	453	1539	728	387	494	21	93	966	2099	1951	1015	405	74	36	753	891	677
1557	5497	1189	2057	2064	424	5463	984	1113	421	4307	1923	1274	991	916	1253	1093	810	773	1054	1829	705	488	1067	689	1024	1945	613	2158	422	569	592	593	461	639	415	505	1449	488	2262	1579	1135	1561	865	1233	254	479	570	1031	2144
1558	1995	1215	1900	1564	614	1219	1106	2463	215	4404	2146	1522	1760	405	338	1467	544	2854	2124	2039	536	973	1578	572	1185	1377	410	2445	1191	2123	1224	1373	1303	373	3462	2779	1832	1372	2576	1553	1072	2548	2085	1709	1188	1540	529	311	673
1559	2628	2668	2698	2119	937	1535	814	1805	446	3355	3570	2531	1019	1088	1013	3722	861	1350	1602	1520	2034	1119	2332	933	1824	2326	619	3079	451	717	908	491	495	786	2556	924	924	487	3417	1884	1800	1846	2346	3412	445	501	1215	818	614
1560	4	16	5	16	15	471	180	1	1	15	0	229	2	57	74	0	1	0	3	60	384	19	22	0	6	8	3	6	0	12	0	0	0	1	1	1	1	398	2	13	364	55	111	179	17	0	10	16	2
1561	15783	20521	30449	40179	8769	15656	6431	26045	6933	47155	18061	35056	23939	6279	12111	12974	8993	15774	10901	18821	16142	10904	31257	12707	14572	33941	12139	28797	3541	4502	7174	1608	6230	8932	12020	8030	8069	2083	18086	32491	17643	13173	21228	31211	4742	6120	8139	7753	9691
1562	264	30	65	844	14	75	69	125	34	608	2410	360	53	63	22	16	147	81	118	134	137	14	120	39	148	561	9	698	11	20	63	29	5	30	33	433	319	75	175	260	484	705	128	610	61	17	30	6	56
1563	2611	5604	5883	7681	2593	2640	2219	4136	2226	10428	4889	6805	4301	1790	1874	3706	2980	2664	5018	3732	4903	2265	4397	4115	3810	4706	2064	5754	648	929	1650	736	1863	1283	2815	1652	2671	977	7188	6195	2863	3820	3305	12109	2134	692	1781	1632	1992
1564	8274	10354	11223	28944	5032	14001	3873	18381	4410	31155	13746	19902	26102	6315	6791	10339	10246	10143	9651	6287	8776	11537	16392	7438	16498	11282	6492	14534	1588	3000	5847	2851	8819	5445	8919	6656	8593	2075	15837	11641	47194	23987	18575	14796	8197	2318	4389	3226	12897
1565	2735	2414	2501	6941	1666	3629	1192	3562	1251	3310	4911	6146	2501	1626	1235	12644	3511	2859	3199	2142	3747	1346	5601	3765	2892	3756	1430	5989	433	627	1020	492	782	1580	1785	861	1276	368	3886	6250	2879	2024	2187	8096	613	1142	1603	1607	1201
1566	13940	9834	17662	20891	6777	10278	4730	20446	5791	27202	26991	17642	8255	5728	3819	13984	5279	13378	21199	12795	15750	4682	13547	13481	10304	11054	5791	18028	6302	4765	7239	6337	4213	3271	9676	8085	14514	6356	18734	13272	7098	9934	9269	42673	7895	5012	4551	4185	5753
1567	10	3	6	10	7	21	0	2	3	59	3	41	1	5	5	0	7	6	6	24	20	0	1	2	45	16	3	3	5	51	2	1	0	0	2	12	0	4	1	10	19	57	7	8	1	3	10	0	2
1568	3937	4548	6680	12046	2930	6798	2490	9355	2482	12526	6416	5950	9450	1821	2486	2322	2729	5499	6109	7527	3679	3796	4619	2572	5693	5905	2641	9651	5692	5686	4529	5210	3706	1693	6985	8057	4498	2659	7120	12072	5487	9386	6947	4684	3914	2844	1348	1979	2793
1569	7	8	12	17	15	17	89	7	9	47	10	93	4	2	4	7	26	0	4	15	37	4	21	4	12	10	6	11	6	10	5	2	1	1	3	11	8	3	10	86	17	37	3	9	0	3	12	4	6
1570	1234	1257	1319	1647	502	1063	484	1456	178	2400	2283	1198	1382	527	464	849	369	837	1029	1131	586	743	1244	725	888	973	660	1748	507	715	602	524	671	411	973	594	668	467	2727	1073	752	1138	1103	2822	751	394	682	361	574
1571	1158	2544	714	1484	670	813	411	307	623	1647	1482	1869	1171	798	489	283	638	723	1401	2027	1289	442	1626	1252	583	1126	739	976	278	417	705	136	203	499	583	256	439	135	1057	1522	796	575	389	3192	253	220	441	410	726
1572	1704	1920	1988	2456	1670	2184	684	1845	1065	6677	3346	4602	3669	914	1390	2077	1294	3804	6257	3627	1641	747	4413	1591	2018	3207	1272	2241	2239	2296	1269	1709	1089	1369	2648	2713	2621	1877	5524	4127	1798	4101	2300	4912	2454	1337	592	749	1107
1573	799	1123	1100	1309	1021	1166	243	1347	843	3349	1562	1836	1136	609	269	1149	544	1569	3384	2408	795	389	1619	755	870	1295	550	706	462	1036	1120	759	347	344	1239	597	856	513	2453	1875	686	1528	730	2135	362	450	445	301	504
1574	4704	5563	4387	5834	2714	9324	4041	4084	2736	5794	6181	4788	4102	2127	1217	3566	3107	2999	7078	4561	6493	1255	4707	5091	3202	5633	3137	4943	630	809	1975	857	1132	1725	2450	928	1232	642	11084	6175	3021	3382	4233	9064	543	643	1377	2644	1286
1575	1541	2868	1392	2632	1287	1310	500	3780	1161	2158	3240	1974	2231	1289	933	1210	1115	1307	1950	2189	1304	1200	2381	3295	1648	1583	1576	2846	609	630	850	384	1153	542	1669	487	925	300	2305	3489	1123	536	1490	1402	438	459	677	925	906
1576	1057	1683	1049	2219	1484	993	708	1047	599	2647	2149	3105	1378	1158	454	1878	597	2342	1685	2307	899	615	723	919	1366	4478	480	1973	459	714	518	575	165	393	2898	628	890	101	673	3101	1358	2114	1316	2054	286	352	395	403	998
1577	2957	5159	3534	7681	2305	4269	3178	4878	3133	3594	7069	9110	3402	1858	1645	105	1755	3275	5094	10709	2853	2476	3949	2637	2404	5489	1846	13223	960	1795	1565	812	1088	2051	4882	1632	1886	2137	4639	3310	1348	3893	3110	7244	1353	509	1540	964	1267
1578	9012	8315	10761	8673	4917	8102	3352	17020	2396	14252	8589	11253	11484	3245	2869	22567	3963	17540	9728	8149	7426	2029	9222	4905	8544	6809	4603	14745	3685	3019	4689	3072	3451	2971	11404	6517	5116	3023	10380	10492	8504	8598	8311	10574	3849	2457	5139	3735	2832
1579	7727	7327	10084	25787	3082	5918	6265	17725	3420	73499	17712	37545	12112	5442	3844	15169	6507	14565	29241	5119	11456	5104	23752	7798	19775	17261	3865	13605	1937	2540	6712	2898	2024	7238	6965	10974	6563	7131	25488	17904	17876	25888	21464	50108	2582	9129	6738	2947	5797
1580	50	31	270	142	24	131	122	503	26	43	256	90	28	100	84	66	55	318	46	225	30	21	22	17	69	66	19	358	60	21	88	2	10	6	71	76	144	124	824	41	29	4	90	45	16	80	67	334	269
1581	1020	558	2123	2152	666	1686	441	2268	354	1034	1624	970	1050	576	771	655	429	2162	1742	2692	666	541	1044	418	1270	1866	482	2069	1165	1020	1452	998	403	580	2046	1206	2461	1663	1075	1563	1198	2579	1750	1082	989	647	287	675	939
1582	2340	4186	3088	4643	1758	1879	1195	3470	1937	3954	4694	3306	3452	1351	1542	4276	1230	3336	3315	3573	2042	1293	4334	2673	2428	2486	1581	5763	1273	1009	1659	1578	1528	1710	3740	1520	2149	495	4360	4593	2850	2368	2114	5292	1831	812	1066	1356	1678
1583	744	1531	906	2141	821	664	363	1489	596	1606	1790	1379	1102	539	620	917	510	898	1567	1737	484	559	1612	959	884	733	501	2590	649	772	563	789	901	830	1516	654	998	201	1398	1717	1205	1062	767	2206	866	395	386	479	854
1584	594	1532	642	2139	743	515	296	480	674	875	860	906	1423	548	405	972	476	881	844	1844	448	876	1481	587	837	660	547	1574	845	361	680	343	566	514	1751	350	489	377	953	2399	1164	732	825	1561	348	182	293	584	1499
1586	392	964	575	1190	319	534	366	462	235	645	850	836	508	254	244	457	267	707	806	721	448	265	462	493	491	558	202	994	195	205	309	380	238	323	727	375	390	182	1240	527	572	525	433	4546	548	197	200	237	322
1587	1279	2700	1674	3168	1522	1574	1117	2348	1344	3110	2250	2711	2587	900	707	1678	1200	1853	2079	2422	1840	1091	2059	2046	1936	2204	1141	3218	720	603	1018	773	939	1077	2082	787	1103	753	1802	3437	2304	1710	1427	4902	2432	473	734	1282	1126
1588	2967	498	1530	1217	1074	1948	421	198	174	20207	683	4856	4042	1011	667	607	663	585	941	1827	3099	321	6286	811	3391	1857	1469	2685	389	823	1450	709	496	479	317	293	1458	4684	2613	2758	1565	2421	2323	1114	377	586	532	965	810
1589	592	801	420	890	337	655	277	184	303	1760	775	725	873	272	202	324	289	497	955	757	282	471	1404	693	774	732	211	736	475	799	544	298	428	239	1007	677	392	567	2264	989	891	855	580	2339	412	282	330	219	637
1590	6	2	24	1052	0	5	8	10	0	7	77	36	2	97	16	0	272	5	3	14	6	72	4	3	227	8	0	8	17	2	3	18	21	26	127	20	324	20	57	7	191	261	540	33	5	24	33	11	5
1591	2795	5747	2299	4040	1829	2721	1080	1775	2213	4445	4943	3729	4652	1755	1882	1135	2409	2365	1463	5569	3088	2691	4906	1868	2812	2988	2464	5779	1534	2171	2049	658	774	1018	2580	1485	2087	683	7041	6913	4303	2218	3615	2230	793	867	1531	2816	3190
1592	333	145	85	308	171	361	326	42	60	451	401	342	185	95	56	197	101	490	466	1355	122	276	802	37	466	602	44	407	251	290	215	1123	223	59	927	557	747	660	438	334	229	691	476	459	185	300	96	101	202
1593	453	475	334	510	356	545	216	190	192	353	942	1084	708	358	181	232	237	375	448	807	600	225	924	469	624	838	357	602	74	141	171	125	159	257	621	240	368	108	336	820	402	426	361	705	168	115	381	235	320
1594	165	830	164	624	114	514	85	85	54	109	600	925	265	158	185	146	181	468	188	362	133	406	878	91	500	361	245	455	201	334	173	83	192	84	171	224	573	50	341	504	388	408	311	101	33	135	226	205	435
1595	61	460	251	435	192	441	162	274	121	468	781	747	648	140	122	263	182	366	189	280	223	197	542	290	484	474	248	221	127	251	170	122	179	241	661	361	574	126	483	295	281	621	413	223	16	139	210	135	220
1596	223	779	134	767	112	288	155	476	56	560	1197	648	737	80	125	337	206	630	477	744	391	555	615	110	584	655	256	314	243	380	211	221	394	190	1018	340	648	357	389	526	550	560	377	282	90	155	206	196	379
1597	472	477	300	498	420	486	314	396	218	674	834	863	498	205	200	230	181	501	537	881	538	217	793	308	548	886	249	627	74	161	176	84	156	271	630	291	245	135	257	568	306	428	313	541	247	133	228	212	465
1598	1892	2706	1155	2270	1140	1446	227	1073	826	1290	2871	3017	2312	1294	902	1167	1237	1958	846	1942	876	828	2068	2317	2092	1006	1360	1375	360	558	581	284	512	849	2272	703	1385	553	1663	2910	1326	1806	1099	1569	76	438	1520	1112	1422
1599	49561	53608	42236	47170	17845	63922	41298	130816	5631	28161	76068	41966	85386	10188	7753	42111	17311	106836	84635	61456	20251	27306	72807	14843	58424	71493	10823	53760	52000	40653	34099	134335	36630	14804	205144	175002	101511	74912	41849	41939	43187	143535	103190	51233	44156	60825	12857	18356	15111
1600	13090	10132	15831	5244	7123	28769	13515	2648	5718	734	7679	12037	15195	3607	585	10071	5278	18023	5755	10483	11471	8251	8697	2614	4351	19470	18687	16569	668	735	5405	196	8135	4421	10108	3515	5312	437	17736	10037	10362	5402	10989	2414	1525	2833	6485	2737	6901
1601	4067	5807	4124	5859	2846	3780	2604	3979	2575	5992	5121	6645	4390	2184	1987	3396	2484	4023	6231	7933	3540	2330	6218	3833	3422	5395	2393	7412	827	1769	2054	1121	1481	1865	4156	1195	1929	810	5462	5724	2577	2511	3414	8914	1432	950	1755	2369	2924
1602	3711	3714	5901	6130	1859	3598	1629	10912	3093	5598	8315	4412	8757	2072	1836	3843	2044	7367	3955	4913	4202	1489	5631	2747	4314	5522	2308	7809	2674	3131	3097	3990	4073	2076	4423	4329	5018	1424	13648	6308	3784	6362	8038	4328	4154	2038	1619	1571	2686
1603	3616	4669	3769	7747	1944	5633	6504	3374	2159	6976	5745	7265	4923	2173	3241	1424	2415	4377	13247	4436	3848	2318	5578	2952	4499	6688	1965	7137	3077	2058	3594	731	996	1688	3167	2425	3182	547	6156	8587	3831	6179	4800	5610	1412	1847	4708	10826	3134
1604	3642	2687	2684	5057	1709	4279	1096	5385	885	6216	5391	5781	2920	1034	1197	2147	993	2970	5726	2560	1151	1465	4270	993	3378	4686	1038	4988	1201	1909	1498	1308	1613	1462	3635	3600	2970	425	6004	3308	2796	7493	3768	8962	1762	1230	1648	993	1866
1605	5857	5092	3571	8638	2080	7332	2528	5071	1913	9081	9107	10240	5859	2469	2134	3535	2232	5895	15066	4107	2821	3038	5295	4022	7991	10053	2628	8300	2630	2821	4801	3789	4682	3413	4346	5066	3780	2220	19074	7958	7077	9312	6766	10240	2703	2806	4294	2332	2932
1606	14170	10970	10083	12741	5180	18598	5807	8232	5717	28397	14658	25290	13281	6567	4935	9949	6426	13382	15801	16856	10059	5834	11882	6401	13415	15207	5243	19287	5443	6738	8892	6500	2993	5132	11005	10414	11307	9216	18310	18719	8799	14678	11146	24949	4901	5502	4316	5936	5830
1607	1888	2329	2132	2075	1189	2039	1030	2992	807	2258	2643	2566	3295	676	746	2342	1088	1601	4703	3918	1273	1392	2896	1197	2271	2635	927	3634	641	1174	2136	928	1300	917	4499	1132	1273	353	2611	2130	2236	1681	3188	3614	814	703	943	913	970
1608	2495	4060	2697	3652	1815	2301	1093	1922	1714	3930	4346	4847	3177	1440	1640	2258	1525	2285	4211	3816	2524	2039	4020	3125	3324	3909	1717	4315	947	1195	1555	693	1075	1064	2421	1020	1758	448	3149	3676	2690	1584	1907	11659	1027	788	1378	1276	1776
1609	918	207	32	624	937	762	1635	17031	1111	662	158	522	22	309	214	1524	797	5350	3867	445	94	29	441	26	160	848	93	156	3970	35	1419	189	11	28	493	42	30	7	87	339	312	29	6	68	91	35	69	12	193
1610	3254	4044	4224	6285	2551	4015	1378	5041	1821	3801	7927	5834	3203	2324	2967	6676	2747	5019	3898	3700	3150	2085	5521	4224	3743	4917	1499	8575	895	775	1551	606	743	1104	1972	1790	2921	346	4558	8275	4173	1461	3713	4499	1102	732	2510	1928	1905
1611	17787	49995	16280	36796	35177	101320	24126	54344	22529	56751	35837	76030	82105	12520	12451	21084	18976	66979	113866	107974	25505	39354	50333	10749	41180	79577	17203	70050	25960	16211	81705	43900	34446	20505	122942	35756	25079	26432	26063	40463	38601	92875	20531	49816	42532	27276	11229	11569	25617
1612	34265	157837	79728	143706	31821	46482	16272	121302	32083	67763	115969	138696	102501	48413	52180	18101	19947	59325	80005	41162	73542	90973	161606	34791	82476	93194	29279	113668	10723	52123	23237	21664	35312	73691	46532	22251	40225	11485	74085	121527	51257	98385	60831	38441	6992	19815	53403	25800	33701
1613	1912	687	568	1719	283	1121	342	984	171	1105	817	2112	486	274	149	1006	233	413	819	145	1030	442	1346	322	496	531	226	952	116	273	175	107	68	430	323	236	512	275	1186	1571	563	1285	825	1127	113	227	379	344	358
1614	3	0	0	710	57	27	2	19	91	32	71	598	15	2	0	18	6	850	439	370	77	1	1	8	5	42	1	6	261	4	131	0	0	2	102	40	0	11	104	1	12	0	1	279	23	0	2	7	15
1615	6628	4760	14112	8357	3010	8883	3301	23061	2762	8679	12185	13001	7150	1894	2154	8444	3750	9383	9348	7115	5661	2450	8652	3755	5677	5463	3164	14032	2141	2202	3688	1991	2064	3121	3636	5446	6386	1408	13417	8272	4595	6774	6367	15277	3263	3653	2454	2921	3260
1616	10869	10247	12123	14773	5472	15128	5920	25148	4419	27896	23224	28448	18709	3773	4491	13164	5030	24321	26551	11906	7574	6616	16444	7036	14434	18234	5288	21990	6727	7498	9349	13208	11300	6701	19456	22264	14812	9951	33703	16085	14411	21415	23366	23289	10632	8223	9150	4849	6086
1617	59	26	35	164	4	222	5	11	42	87	380	24	5	5	3	84	17	52	34	78	20	33	56	5	39	59	1	140	4	4	4	0	1	18	13	37	21	407	16	12	54	14	49	482	1912	21	4	2	5
1618	1527	2138	1328	7012	833	2525	833	1400	913	3286	4149	3505	1552	3006	873	343	3573	1438	4477	804	1143	1777	3748	1511	3333	3299	544	5097	339	519	1092	230	1035	1399	1055	556	1263	359	1727	6783	7590	1763	2125	4975	343	625	2156	2004	3291
1619	6491	6290	4342	8739	4262	6278	2650	7984	3755	13204	13495	17042	6809	4590	4031	4258	2917	5916	7410	8097	2786	4723	10718	5655	5879	11433	3617	11181	1370	1950	2492	1365	2031	2660	6442	2133	4319	664	8619	10360	4585	3443	4050	11342	2038	2117	4622	2176	3662
1620	7	1	10	21	1	534	330	1255	21	14	5	130	1	9	6	2	11	7	6	3	110	5	4	2	10	547	14	7	3000	2	1	3	57	0	9	2	0	2	12	78	20	99	3	0	2	0	62	35	49
1621	3697	3554	2051	6485	2841	4077	1579	1858	2615	7143	4119	5966	3080	1995	813	1897	2856	3665	5108	4364	5655	763	2936	2070	3523	6217	1883	4061	867	933	2176	666	769	1197	2553	1019	891	511	2228	6667	3104	1883	1902	7370	1356	408	1377	2413	1807
1622	2200	1738	2800	2658	1391	4905	1112	5812	1169	9265	2599	4174	1816	800	1040	2115	1130	2058	6560	2804	1576	1220	4165	1090	2052	3330	1051	3124	757	867	2451	2887	581	749	3721	1731	2554	727	1325	2209	2048	3100	2151	10310	1415	1153	746	801	1096
1623	2606	1716	71	1336	260	443	274	24	34	69	2385	562	140	848	38	672	217	42	718	69	1052	308	172	572	1387	1232	81	489	10	225	91	149	14	231	198	63	81	17	52	582	296	1181	212	1302	49	240	153	175	93
1624	751	1776	2666	3830	304	2221	887	471	114	2959	5728	1502	836	887	129	725	643	461	2538	558	2048	1145	971	2582	3701	6276	161	3431	86	90	311	112	177	193	261	1444	835	222	5826	1228	2031	1677	1363	5426	600	1725	278	407	342
1625	12987	13976	14394	15786	6299	16646	9206	21184	6000	21669	22284	15751	15164	4887	3112	10774	7727	21024	35635	12519	8747	6724	18079	8893	12642	18371	6750	26842	5405	4360	9713	9371	6005	5244	11951	13832	13363	4421	25664	17425	12886	15023	13546	22305	10014	7280	2706	4710	5585
1626	3	19	50	40	80	25	9	290	0	25	206	23	84	8	0	23	3	191	78	56	5	15	69	66	25	12	252	191	10	3	30	88	556	10	8	18	31	32	89	34	26	14	13	24	4	32	4	6	274
1627	16232	13865	16248	21670	7192	16883	6144	21961	5341	29875	19383	19897	19296	5767	4740	14054	8062	15155	17357	18643	13556	7598	17368	7727	12376	16363	7200	21047	5303	4708	10227	6578	6584	5714	14926	10821	17565	3522	14653	23324	13770	11819	15772	22446	5702	7353	4022	6410	7484
1628	1974	1636	889	1690	738	2142	370	1962	585	1989	1768	1965	1297	773	240	175	566	464	1884	1468	661	556	4401	676	1183	940	470	2519	132	570	404	441	239	561	1541	1037	826	465	1172	2660	1051	1219	1240	921	522	659	327	416	1345
1629	5076	3321	5262	5846	1271	4476	2332	9782	2125	9557	9111	4917	2114	2654	1871	12478	2131	3516	8045	4105	3924	1522	3675	2791	3375	6482	1839	6369	713	547	3279	1293	630	1518	3353	1112	2414	772	8422	4194	2181	2963	2557	30068	1265	1473	2249	1865	1231
1630	29286	23673	48450	26323	15275	20621	7225	51247	11516	85685	28284	58087	78464	9625	9987	11878	11415	16300	30182	46710	12278	50601	92272	10317	32849	28101	26604	63004	13247	37989	17397	16146	77041	17154	54981	34830	40220	5837	34527	60569	59334	46375	29537	18943	9268	11042	8057	10646	40982
1631	3968	7274	4278	5522	1644	5406	1298	8717	3103	9583	6275	12607	42055	2714	4371	779	1849	3304	2957	3436	4324	4312	9920	1532	5231	3933	9081	10634	1018	2165	3336	659	5040	4207	2498	2655	2680	1170	7281	11187	5669	8198	5378	6647	1239	911	4112	5635	7461
1632	2055	1562	1722	3366	1189	1274	551	418	1333	2165	2157	3651	1077	1257	784	3667	773	1556	3793	2239	2241	356	3094	3050	1538	5282	1061	2522	149	282	717	310	240	560	846	402	478	370	1406	1904	902	798	827	3774	733	438	1126	1024	619
1633	6878	5292	4764	5552	3081	3498	2081	2313	2648	4104	6210	7872	3354	2604	2373	6521	4099	2377	4672	5383	4691	2256	9884	4549	3818	5704	2914	5594	743	1899	1808	513	1243	2062	4421	1004	1504	694	4647	6734	4095	2437	3232	8792	1150	842	3132	2775	2271
1634	1115	588	930	1070	444	545	397	965	231	1548	859	1093	977	288	384	1154	452	1366	1219	1311	426	505	1072	474	869	800	359	1377	520	788	448	624	571	357	1029	675	635	500	1343	1088	795	893	972	823	433	319	383	367	605
1635	2283	854	326	495	376	714	314	336	111	616	2983	541	2225	105	221	139	937	1042	509	275	345	560	1649	726	1360	828	346	1909	661	896	560	145	85	188	241	1194	970	45	1168	7666	1258	896	1086	366	183	410	62	812	773
1636	1267	1254	1565	1884	640	1961	595	1854	644	4997	2417	1921	1563	452	502	596	606	1524	2676	1360	585	796	1631	908	1949	1404	512	2169	1627	1262	1047	1459	1347	285	2806	1711	1784	1207	1841	1588	1178	2019	1000	4895	1651	1003	455	455	701
1637	2283	2442	2168	2741	2356	4054	1492	2243	8260	2686	2055	6755	8380	1144	3021	434	2140	2819	3240	19198	5210	3598	3124	5694	4752	1195	4913	3864	354	2214	5030	538	2521	942	11423	1350	482	890	4664	12065	2166	498	921	38089	649	1315	459	1190	2562
1638	5902	4280	4962	4555	2089	2383	948	7554	1750	5613	3814	4968	6612	1358	1287	2680	1734	2971	8159	6727	2508	2962	6792	2912	5228	3856	1957	5439	1439	2358	1736	1877	2419	1067	7490	4409	3687	3198	4961	3785	4859	3730	4814	3995	1332	1505	1885	1483	1563
1639	1865	4810	2592	3563	1634	2142	1324	2102	1025	4193	5581	4395	6502	1308	908	2333	1418	2713	2081	3785	2952	1334	3986	1633	2455	4647	2221	2972	1000	963	1295	519	1726	2408	1358	1478	1542	1208	6896	4107	2414	6231	2637	5726	843	648	1165	1042	1468
1640	658	1081	613	1002	313	485	188	487	642	2258	1043	958	311	355	287	639	393	487	629	600	649	262	1063	666	577	1352	294	591	279	307	240	247	130	307	421	255	463	469	1478	1009	564	979	572	1530	372	259	278	176	339
1641	2641	3279	2626	3522	1377	3748	2055	2928	1121	5864	3340	4558	2732	1422	1740	3660	1319	2803	3900	3600	3363	990	2038	2898	4816	3556	1085	3791	1329	1259	2315	2658	1101	741	3662	5025	3815	867	6405	3917	1806	4155	2865	6774	1546	1272	1244	1170	1304
1642	937	1653	936	1953	485	621	417	460	372	715	1617	1717	1141	411	438	990	530	836	1208	742	701	919	1857	1686	1110	1424	336	1226	275	480	478	320	561	319	952	490	1095	349	1299	1539	1276	783	830	1616	309	461	454	494	616
1643	3119	5412	6306	7072	1814	4106	1342	3996	2428	5161	3986	7095	6874	2428	2500	2418	2720	4262	5000	4041	3572	2780	4865	5439	4358	4660	3200	7087	1437	1195	2794	1015	1940	1431	2953	2183	2589	1782	8456	5567	5717	3916	5720	8815	1621	996	1738	2326	2737
1644	182	475	130	375	219	569	175	217	361	37	112	364	507	191	83	46	79	811	288	527	57	108	183	71	79	92	59	176	178	221	132	117	63	144	1822	180	143	14	172	209	44	1592	46	1163	65	226	116	43	219
1645	2296	2082	6519	7940	2132	2265	1235	3390	1544	4133	5249	5135	7499	1814	1121	3344	1505	3318	5626	2287	4109	2435	3744	4600	3672	4901	1720	3651	1832	1720	2042	669	6240	964	4109	5686	6945	1037	4075	6778	3531	3487	7556	6673	2574	1817	2100	1406	2398
1646	1319	2846	1395	1493	942	992	689	1839	874	2107	1737	2037	1651	692	544	953	758	1650	1308	1973	945	554	1277	919	1144	2412	725	3653	364	385	651	310	316	608	779	438	617	291	1847	2552	883	1092	1522	2264	236	308	619	724	973
1647	705	615	611	3544	436	830	248	669	60	1075	1497	1288	2127	404	308	184	388	1037	740	814	758	619	516	487	1419	1133	524	2313	1199	648	1088	326	76	423	479	1398	647	85	1966	3579	1078	1267	1990	1161	291	383	184	501	591
1648	1512	1098	1359	16074	1740	2757	1834	2408	948	2985	10022	5420	1923	2309	372	82	427	280	3439	2148	2387	696	1022	75	2899	3752	1113	1790	80	391	666	38	961	1264	930	461	262	245	1138	1144	560	2319	886	13001	445	722	779	1127	922
1649	62	95	288	142	128	389	77	122	74	133	159	135	99	81	132	955	133	166	95	382	225	104	161	71	160	246	90	350	43	48	256	4	37	37	131	99	152	22	130	184	452	38	154	157	36	25	90	381	326
1650	3013	2838	968	2782	1309	1752	1221	1349	620	4192	2176	2573	1696	843	582	515	725	906	721	2294	1149	616	2489	771	2072	1929	889	2530	255	977	649	172	333	1013	1371	390	929	213	1181	1923	1395	2116	1967	3442	382	427	858	641	733
1651	3329	4126	7238	6813	4498	12279	1286	5949	305	22871	75383	8145	6438	988	1002	806	1484	5094	39648	8975	5170	2713	10039	946	9393	4856	1783	5119	2435	3845	3684	18236	915	1621	4489	12872	2062	5183	41758	5173	12483	6998	21756	10939	2444	6069	785	2199	2941
1652	10794	11544	10023	6657	5238	9521	8780	12844	5184	11500	18224	20186	13516	4560	3622	4861	5249	16219	10841	7158	8649	7213	12836	6669	9133	11171	3486	13742	7818	11571	5519	6688	4198	3224	12438	8762	9897	6048	26155	11532	8321	20238	18732	7184	4495	10254	3637	3617	3330
1653	4309	4418	3801	5654	1841	2470	1482	4765	661	4155	6940	4598	2987	1598	1204	2979	1756	2506	1769	3315	1654	1837	4303	2310	3477	3522	1290	4481	1195	2408	1643	1442	1157	1502	3391	1505	1694	564	4341	3879	2770	3843	3964	6514	1206	806	2166	1315	1364
1654	21451	22572	18205	19811	18353	17279	5683	33763	13416	21075	33156	34517	22489	9428	16355	13557	13359	17273	23651	26108	9283	10951	25996	10099	16465	25908	26090	28579	4004	6079	15570	4296	9066	9321	20527	5428	10030	1168	17607	24016	11739	11378	26555	15061	4960	8673	9282	4463	12325
1655	24	118	26	72	105	1002	4	12	161	61	34	2454	1444	55	21	38	22	54	61	843	61	24	41	8	67	316	90	373	13	53	19	45	133	48	116	22	21	223	49	185	199	127	80	1194	7	10	70	105	227
1656	3130	2294	2579	3110	1212	3073	847	3680	1281	5099	4387	2950	1870	858	718	3556	1014	4645	4910	2947	1962	1208	2959	1351	1437	1969	1093	4064	1121	839	1723	1107	753	893	2689	1795	2129	556	7103	2961	1598	1688	1694	9484	1388	1175	1330	763	1236
1657	1090	2591	2760	6447	1335	3530	3097	1782	1780	5043	3540	2364	1820	932	926	3139	1542	2999	3987	3337	3291	1012	4421	1855	2063	7631	962	3946	855	934	1900	1687	744	620	2542	1754	2179	1251	4968	3508	2253	4208	3099	5400	619	761	752	826	1022
1658	1329	3809	1504	1835	466	10100	3212	2606	2260	15006	1668	2538	4763	1177	751	134	4146	2693	8087	2600	946	2014	1086	1971	1752	5169	902	4376	390	1718	2854	2598	1846	3136	2780	5103	4583	787	639	4687	516	13211	1569	1592	1871	3824	884	316	1222
1659	3760	4848	4431	8493	2846	5180	1684	4181	1754	7728	7783	8163	5579	2594	2482	3605	2702	5515	6202	4562	3260	3917	6838	4699	4138	4825	1873	8656	2603	2182	2807	2145	2577	2312	3904	3861	5283	1607	7469	8503	3820	3684	5098	5828	1755	1956	1844	2908	3226
1660	569	195	529	580	60	627	472	935	65	2036	1409	650	182	146	149	2042	117	944	837	334	198	251	554	492	338	587	80	1241	178	85	449	304	232	167	93	450	449	204	1657	310	147	403	638	1775	598	483	164	85	61
1661	1794	2497	2304	2288	1045	2801	1231	2758	878	6804	2008	3515	10845	657	532	847	1046	3958	2630	3335	801	2077	2494	604	1996	1146	1979	3273	1342	1375	1596	1449	4838	2517	3364	2214	1694	2003	2215	3500	2593	3448	2487	1860	1271	1085	704	959	2968
1662	2393	3754	2513	3819	1185	2505	1593	3350	859	6064	6430	3161	3270	1948	1151	2016	1124	1913	2240	2036	2599	1567	3729	1749	2572	3448	1212	4407	410	604	1320	466	909	1691	1945	815	998	383	5359	3284	1564	1787	2487	10057	902	642	1757	1327	1265
1663	2969	3088	5325	4527	1581	2802	867	3190	1056	2863	5003	3858	5035	2243	1004	3208	1562	4596	3669	3119	1317	1398	3149	1991	2759	3867	1473	4054	1030	1025	1776	2562	1263	1246	2897	2284	3170	1990	3773	3094	2103	2467	2993	4384	1383	1830	992	870	1602
1664	7850	2685	3709	6633	3702	3677	1022	6810	1989	5792	5860	7814	3510	1909	2492	4478	1598	3778	3605	6008	3102	974	17125	2001	2934	3627	1583	9203	772	1593	1499	3377	805	1421	3283	1292	1258	1568	2786	5551	2690	1721	3101	8765	472	908	1042	1300	2208
1665	5083	5002	3457	5930	3144	7508	2222	10804	2201	17804	6233	11198	4511	1979	1912	5113	1818	13651	14934	4453	2843	2410	8147	3455	7278	11216	1165	6653	1967	2796	4180	2781	2406	1674	11973	4593	4253	2106	10788	6385	3820	7924	5930	8517	2480	3064	1994	1302	2914
1666	498	101	480	450	34	466	393	366	74	4851	1164	637	99	89	111	513	83	325	1527	268	488	182	407	639	272	674	80	923	41	49	258	157	184	111	43	466	302	123	1703	195	80	156	469	3092	265	246	93	66	67
1667	3352	2421	3063	6168	1794	4554	1349	2833	999	12776	8493	5700	5653	2017	1942	3183	1352	3054	6474	2208	2409	1465	4915	4274	3164	4289	1440	6143	445	788	1086	879	2339	1326	2877	1235	2682	1070	6090	4543	1999	2405	3342	14187	1233	1184	1452	752	2559
1668	15069	11369	10337	20520	7154	20524	14593	20280	6710	22866	27146	24577	19908	5194	7101	15956	8261	15480	17622	16762	9721	8114	13639	19215	14384	26707	5013	16679	6670	5278	6230	7862	4866	3710	18990	10152	13212	4727	23311	16272	10533	17280	16063	26873	6217	4614	2938	4270	6342
1669	17402	14388	19996	40823	19292	30502	14923	83513	17632	35630	52369	36472	21493	7633	11056	42273	9786	27862	30286	15068	21039	9754	24487	26110	23701	65805	5346	37408	3561	3341	12832	3922	4681	5813	26416	10421	14146	4627	37388	33711	14942	15468	34551	26226	8826	7558	8432	10659	6006
1670	8781	6464	7856	12643	4540	9375	3545	12668	4468	15631	10528	8491	14946	1472	4329	4176	2827	10388	11132	9355	3242	5605	7378	7072	9629	12094	2148	10105	6910	6630	5255	10116	7043	1593	14416	12948	9109	3497	17464	7822	5368	12394	13140	5828	7636	6818	1687	1848	3734
1671	4117	3766	2548	5257	3447	6190	2008	2979	3212	6126	7081	3717	3630	1420	2538	2312	1935	2746	3783	8460	1937	2167	6214	4353	3023	6982	1399	4509	605	678	1583	759	948	890	4346	818	1856	598	6045	5024	1897	1385	2622	6213	606	847	1222	1446	1373
1672	16	468	1	21	2	20	122	5	5	35	13	20	21	10	4	1	14	0	969	5	3	25	9	1	15	22	58	76	2	14	106	3	1	82	12	2	8	7	8	16	54	28	5	77	1	2	20	2	60
1673	2623	1660	2264	2540	891	1919	906	3632	549	2405	1947	2072	1805	865	682	2013	705	2430	2935	3100	1030	1053	1885	1062	3450	1855	637	3703	1142	1498	1161	1301	826	541	3473	3448	2159	1396	3077	2520	1935	3174	2155	2543	1187	1170	967	1140	1030
1674	2473	1632	1835	1997	840	1372	900	1956	518	1919	1725	2257	1823	689	505	1816	570	2018	5393	1601	1436	1189	2452	951	4073	1508	651	2972	809	1047	1204	828	775	504	2584	2177	1211	766	3322	2403	2387	2133	2103	2597	688	699	827	918	731
1675	34	28	42	463	85	183	224	83	193	636	104	291	41	241	14	8	267	100	1244	1021	151	71	110	40	319	230	10	171	387	10	37	100	34	229	154	32	124	24	152	100	373	95	346	2926	73	46	88	79	33
1676	21347	11382	17718	29557	9440	20760	12599	33927	8653	21067	33622	31185	16158	14041	8457	19825	7758	13945	31110	16124	9395	5856	16912	7877	15821	22084	6654	20004	4504	7804	13700	7577	5199	7562	13796	12231	10253	2082	19737	15945	9996	30280	14176	11616	7251	9473	9231	6433	5505
1677	17	37	8	31	10	13	1	12	5	19	46	21	22	20	7	0	12	17	51	34	18	28	4	21	29	14	7	63	47	15	11	12	5	4	17	24	35	3	19	24	21	10	12	34	7	11	8	4	66
1678	4042	1904	4222	1870	5920	10450	3494	4135	1008	6671	1208	6922	3698	4083	7170	2979	1643	1544	1690	1933	697	3543	2475	598	6218	1238	1050	2996	486	3295	1103	2411	1048	596	8747	878	2846	144	647	7136	3237	14291	3395	771	1108	7057	4578	1270	1640
1679	3830	1026	3784	5567	1219	3334	760	7750	430	7808	5043	1762	1937	927	926	3071	960	3671	505	1935	1109	1701	2134	1198	1357	1492	990	4556	8033	2042	1788	623	376	886	1508	7875	3496	643	3355	3535	1412	4152	3946	885	1879	1001	691	1029	1049
1680	2553	4300	3059	5028	1578	5332	2895	6337	1983	13710	3660	4784	3878	1506	1862	2741	1801	3315	8458	6268	3145	1432	3777	2058	4070	4887	1198	5824	1463	1336	2293	1052	1123	957	4535	3471	3025	1943	8067	3940	3111	3855	5408	11767	2199	2053	785	1179	1676
1681	3622	3116	4672	4136	1542	3423	3223	5309	604	6834	5082	6181	3350	898	788	3219	1371	5254	2166	3813	2730	1619	4804	992	3812	3503	873	5687	1749	2679	2977	1298	1093	1475	3806	2626	3138	2043	7610	4067	4070	7181	6540	4348	2157	1647	1796	1060	2073
1682	2	1	57	11	7	1	24	0	0	3	1	0	2	1	2	24	17	31	3	11	10	0	2	1	10	10	0	10	6	7	0	214	0	0	1	5	476	0	2	4	2	0	67	24	3	25	0	1	0
1683	4637	4315	14731	3646	3522	4229	2860	15694	785	1786	5839	4101	4737	1452	1561	1390	1525	5367	2146	4712	2402	1624	5675	2380	4428	6634	1615	5965	944	1234	5174	1663	1613	1262	6088	8778	2664	1080	3612	11936	2512	2426	3559	5237	3504	4061	2363	2546	1923
1684	94617	193709	47476	249224	142472	132621	19633	10668	16296	5373	21870	316421	430545	117705	88664	2139	64739	123757	21411	14130	162846	66256	30098	11335	105535	90668	65896	39877	35852	126859	59326	12720	115280	242210	143290	4411	1899	5891	3146	107499	152321	261919	52555	416	37865	30134	16010	35806	36859
1685	82	25	238	41	221	34	7	25	6	143	415	623	24	62	116	6	33	15	11	65	14	8	770	52	234	19	23	1646	11	14	5	9	8	7	23	141	8	50	18	104	355	12	96	1294	1	29	483	9	103
1686	4736	3914	3788	3503	1708	2427	1789	4701	800	5326	4876	4431	4600	1341	900	2415	1212	4493	2949	3758	1711	2151	4507	1929	2623	3258	1545	5332	1327	1857	1901	1250	1585	823	4790	2045	2199	1242	4589	3695	3151	3203	2735	4499	860	1277	1437	1323	2161
1687	26211	30432	28798	39304	10893	34909	25827	67351	19298	41113	48968	51232	34158	10220	8973	15608	21858	58873	105456	34843	22961	14919	26832	18297	56951	47540	6161	34992	23422	17663	24308	27500	14507	16443	22222	61724	27966	13286	62925	34021	32191	34216	36295	47718	29075	34877	8401	9008	10209
1688	1700	1731	332	1333	1499	1452	740	360	1218	1612	1190	838	327	358	347	1829	3581	748	1088	7632	934	511	1324	744	791	10085	170	1042	623	2240	707	191	135	431	2729	734	273	3128	323	1291	703	2965	347	1468	329	182	371	455	511
1689	5943	5920	5776	6103	3660	6104	1607	16473	2777	9352	7340	7195	13998	2476	1654	2743	2104	7480	12693	5620	2355	3389	10831	3676	7627	5358	2311	8437	5188	4853	4733	6315	3989	2722	9830	4922	4104	1334	7377	7212	4399	10328	6318	4070	5099	3993	1114	2235	3322
1690	15	689	17	101	12	93	23	3000	267	92	20	26	14434	10	31	31	2	13204	22	71	38	236	29	2	103	54	516	345	178	22	64	4	11385	1680	20	22	1	1276	2427	129	401	165	26	22	46	17	16	17	2918
1691	1487	2009	2382	1282	786	1615	926	952	629	2702	1935	2020	1320	977	718	1483	651	936	2330	1634	1447	765	2699	1539	1620	1574	639	2692	521	764	712	327	449	896	1305	401	525	455	4523	3161	890	1916	2052	2627	791	467	699	787	635
1692	13	17	64	197	41	30	119	110	11	21	93	44	31	13	5	20	85	69	183	1730	17	39	21	22	136	30	6	37	20	49	19	126	31	30	111	77	144	41	56	13	271	110	179	73	31	61	8	9	32
1693	1079	1253	2600	3602	460	1722	371	3192	155	884	4058	2602	1695	1144	487	376	655	1151	816	1655	872	1044	1623	622	2282	1219	525	2530	1289	1236	799	1011	230	535	791	2470	2788	366	3738	2123	2142	2715	3435	582	260	2732	229	1089	1158
1694	16909	17900	21758	21691	10532	16703	8365	12009	11193	35311	28807	27015	13838	7570	9070	30152	10843	13443	16160	23143	27825	6620	24994	42457	13089	26767	11439	22658	2119	3255	6591	1244	3130	8582	11774	3501	4734	1530	30253	23697	8621	7464	10773	52232	3397	2862	10334	7726	6164
1695	556	1614	1556	2255	630	1057	480	1366	626	3344	876	2533	1462	705	418	843	551	1256	2452	801	1360	1096	1737	719	1436	1806	403	2222	422	720	868	566	824	716	1140	748	863	384	2733	1684	1384	981	1592	4236	558	372	824	492	633
1696	235	412	303	1074	279	393	696	547	340	1076	368	941	409	259	283	347	349	419	3539	421	272	345	733	395	464	1577	148	703	132	187	424	158	111	149	624	193	526	89	441	747	356	319	502	1528	145	559	227	138	269
1697	73	293	50	75	29	23	6	4	4	258	67	70	90	22	24	35	51	28	31	17	44	130	232	15	113	60	156	135	51	25	54	8	0	46	11	92	23	6	34	157	17	4	25	19	9	84	61	334	252
1698	154	81	545	1762	70	94	277	383	63	139	568	753	263	148	79	106	261	415	305	225	162	430	199	161	941	356	5	463	128	97	131	241	166	165	147	445	529	222	119	145	1401	481	536	465	208	141	285	75	205
1699	806	1583	747	1610	1154	2180	559	2080	1046	1304	1192	1686	2040	386	385	623	631	1022	667	1841	696	719	1173	959	1055	2111	706	2073	425	1013	445	629	511	540	892	831	592	440	1278	2414	905	2445	1017	1777	358	324	354	500	781
1700	2137	2091	2593	4387	1533	1990	1229	3423	1504	5587	3924	5256	3961	930	1011	6568	1259	2931	4336	6190	1777	1748	2221	1321	3055	8661	879	3334	626	772	1336	960	3216	709	4038	1822	2446	906	3286	3545	3620	3694	4353	3555	1231	1070	1231	982	1574
1701	5089	5169	9901	12329	2273	3880	1575	3432	1098	4063	10230	4541	5317	2173	1320	3132	2910	3249	2542	3241	3185	3052	5471	3752	4330	4961	3806	6070	1009	2205	3506	1304	4301	2018	4820	2662	2753	748	3680	13062	2980	3367	8238	4237	2412	1655	1753	3508	4904
1702	939	1135	590	2768	231	3772	337	177	47	4869	986	900	747	371	172	526	469	590	539	752	1737	355	639	319	761	2435	270	803	559	966	574	318	61	900	230	853	429	1874	519	1427	1140	2175	1702	1856	2101	356	239	376	357
1703	3940	4026	6488	4591	2996	3888	1508	31091	2327	8373	25680	6710	4756	3692	2735	923	1038	870	8817	6094	2360	3374	11281	2765	6262	3963	1840	9522	560	2196	2571	4445	3215	2752	6849	3200	6000	1893	8318	7435	7181	7156	17029	3635	543	1355	2308	2259	3450
1704	5086	1604	101	413	71	1480	2436	187	2391	189	6426	353	4063	1117	45	37	3608	445	242	200	1195	69	125	64	766	2198	2516	1886	115	965	891	16	529	237	125	257	679	175	133	1663	520	3188	149	56	472	73	225	747	294
1705	244260	151565	181611	713314	164073	1118491	92472	266099	31054	225726	421062	328328	488531	84847	80778	206118	128861	340940	224065	401534	268850	134157	317061	87181	339821	378114	187195	488825	391223	250768	269354	378283	54671	232865	927317	544684	262216	527143	395170	1343629	374964	871844	649823	161333	923254	201467	53711	133037	144662
1706	5911	5995	5462	8934	3209	5856	2963	10988	1941	12649	16331	9278	4286	2722	2415	6118	2352	5685	7328	7656	3474	2504	8043	3860	4144	8435	2581	9892	1460	1606	3720	1759	1994	2425	4494	2836	3526	1752	11173	8424	3308	4257	6484	18049	6626	1594	1944	2240	4240
1707	3123	2851	2767	4467	1258	7099	3292	3278	504	6248	6498	4036	5206	1256	822	1942	2026	4049	3715	3945	2342	1837	3099	1756	3734	4851	1533	4878	2190	1485	1928	1908	3017	2026	3237	2918	2606	1718	9062	7033	3210	7156	5605	4019	3689	1478	978	1628	3474
1708	2117	1961	2661	2326	1140	2621	637	1945	1458	2633	2372	2443	1398	905	1007	1066	1159	1563	2087	2178	2617	1172	1285	1364	1880	2911	404	2299	638	604	986	459	545	926	2486	734	1029	376	1685	2472	1403	1419	2259	2883	1158	381	592	639	913
1709	6695	10269	7599	8872	2157	7814	1182	10329	2323	10671	5408	15220	10769	2327	4456	8374	2432	6702	9796	5982	7623	5624	5555	5183	5947	5934	3237	6415	1234	1844	5450	1182	2438	4086	3885	1997	2974	807	9305	8239	5352	8838	8341	8990	3268	1991	2386	2214	2321
1710	736	1981	6201	6192	638	736	1817	1103	292	1660	4944	3197	2015	1764	742	399	4009	1571	2063	525	2446	2030	1737	1495	4190	1789	413	3377	399	378	737	273	2326	1889	826	944	2216	349	1738	6615	8997	2628	3419	9923	301	700	1433	780	1161
1711	78	9	5108	492	512	131	80	2289	279	11	47	7128	15	19	181	48	335	6643	192	60	14	3	95	80	87	44	0	60	417	429	27	8	0	155	152	2689	1730	11	6	16	2501	319	1278	3	2655	1	166	61	21
1712	6284	7943	7075	9852	3434	5472	3846	8740	1985	6294	7851	10334	6804	2661	2135	5307	2500	7036	7263	7434	4052	2901	6947	4486	6392	10745	2759	8208	1167	1251	2455	1129	1525	2500	4180	3315	2971	589	5385	6941	4052	6359	6376	35688	2855	2131	1966	2288	2424
1713	2998	2810	1928	3494	2155	2068	1114	3674	541	3150	6473	2585	1133	1106	853	1082	716	1621	3782	2919	864	868	3094	1491	2110	5118	679	3608	570	866	1237	600	425	467	2587	767	1415	462	3154	5959	1081	1809	1553	5061	658	1112	832	723	1387
1714	9219	6243	12034	10288	3932	10018	2662	15833	1936	17493	14262	11869	9043	3296	2733	7952	3440	10997	8097	7137	5492	4742	8891	3631	6275	9880	2731	11155	2480	2033	4036	2802	2655	3220	8765	4207	5921	2228	11309	10545	7031	8496	9736	13868	3815	2947	3298	3707	6062
1715	1663	1104	1483	1772	596	855	685	2275	687	3644	2266	1378	1567	416	368	1537	503	1765	1207	1970	583	822	5411	757	1250	1288	567	2553	780	819	846	638	762	454	2209	800	900	601	1691	2051	999	791	1417	2181	680	502	512	570	988
1716	83	78	91	147	86	81	28	117	26	624	120	75	113	32	22	42	86	116	158	282	51	44	48	34	214	117	58	181	69	18	98	34	23	47	70	46	46	43	119	377	211	39	170	79	6	40	44	61	87
1717	4628	18810	21631	70468	6086	4939	10253	8011	4954	8157	32914	37666	29359	28148	9826	1493	26631	17165	15798	3916	14153	10186	11286	11036	45320	18115	5226	39815	6384	5716	7423	2535	7764	8263	5970	10760	17806	3639	15226	55083	45850	13556	33084	27292	3679	4251	16896	21360	15147
1718	10	2	10	102	0	4	10	7	4	108	47	25	22	0	5	52	5	14	6	24	9	6	69	1	38	19	5	57	1	18	1	11	4	2	2	30	37	15	1	1	61	22	90	8	0	88	21	6	18
1719	1788	3476	1218	3863	720	7315	259	468	579	1109	2505	2531	3965	957	591	206	851	714	594	1144	1351	973	3859	867	1648	1666	875	3412	1409	1047	633	473	563	2064	2001	1565	2112	1222	780	2888	2968	2907	2677	1038	711	466	1293	766	1683
1720	218	1587	79	65	474	234	18	198	43	2332	350	291	148	387	119	79	160	108	29	231	179	305	360	45	421	170	122	923	27	170	71	11	31	33	158	47	44	22	73	225	251	116	57	61	69	183	83	362	246
1721	2564	3922	3490	3241	1329	2151	937	3751	1028	4637	5810	2992	3013	1442	1138	2621	1317	2436	2235	2686	1892	1856	3692	1759	3366	1810	1336	4251	1199	1212	1812	818	989	1368	2756	1629	1812	692	5156	3554	3050	2110	3081	3098	782	1399	1807	1176	1305
1722	3120	3023	3078	8224	1847	3379	1387	8387	1521	5146	6142	4143	4012	1377	1411	836	1326	3635	3432	3116	1542	1401	5996	1763	3787	4096	2563	8296	1088	766	1597	756	1032	1139	2739	1299	1925	411	2556	6976	1809	1850	3496	12072	473	726	1905	1021	3232
1723	2646	3049	3847	4210	1732	4072	2513	8635	1361	3148	4430	4082	2854	1187	1146	3531	1351	3483	2925	5811	1973	2255	4765	1900	2719	6289	1501	5878	1609	1444	1565	796	1412	1665	4315	1568	1821	419	8091	4900	1376	3178	4197	6505	2373	764	1728	1383	1361
1724	12485	14838	18829	25276	8488	13390	6618	23480	10043	13129	13386	25274	20385	5769	4193	8468	6674	14232	11612	16916	11266	8157	21460	11865	16362	22959	8070	21554	3347	4900	6998	2562	5056	6884	11349	6728	7404	1346	13476	23717	15938	23099	21360	19714	5305	2812	5494	8076	9572
1725	805	627	604	640	492	951	761	735	283	1523	992	1086	533	240	477	881	271	617	903	1118	891	603	1096	584	534	768	273	1109	388	323	563	483	279	321	897	232	977	606	620	812	326	777	488	2673	250	233	273	166	190
1726	742	1312	408	984	303	1122	776	130	183	3876	1007	1273	662	243	264	370	274	237	709	867	1022	554	1673	434	953	1270	361	770	302	337	360	249	295	457	646	443	349	746	921	885	802	1211	462	4422	198	205	327	312	238
1727	6166	6269	7262	7426	2956	8522	7957	12016	1489	13217	8489	10303	9198	2129	2364	7413	3848	8232	11400	7564	4508	3944	7597	3499	7492	7019	2201	14385	4090	4133	4093	5562	4621	3446	11113	9210	9269	6852	9333	8110	8492	7584	10822	22122	4059	3247	2376	2518	4520
1728	512	455	1734	2104	372	361	514	423	279	850	1186	1344	534	729	124	1743	2019	540	1094	357	966	515	449	534	2014	849	139	1127	142	52	328	182	225	425	307	280	465	117	903	2351	3230	592	1315	2515	59	302	624	277	198
1729	3397	3599	2468	3281	1481	2505	1201	2584	1367	2857	3088	3767	2608	1655	748	1681	1397	2525	5985	2688	2093	2330	3314	2834	2890	3362	944	2631	1417	1385	1654	1405	885	1085	3212	1112	2029	1742	2831	2760	1935	3504	1352	4148	1348	1894	1308	929	971
1730	13542	18111	16485	19019	8749	19149	7520	22630	8885	29958	32617	30287	21005	7463	7916	15133	9024	18649	18460	16815	12560	11903	18790	8689	13489	27856	5180	23190	4788	5753	6321	5427	6541	8565	13616	6819	9289	2547	22779	19842	12009	16227	18887	36933	7011	3877	8260	7039	8833
1731	1607	1006	3055	2126	1206	2335	1143	4523	1357	4274	1386	2048	1269	565	725	1649	1691	2577	1882	2605	1323	981	1115	1059	1890	3348	790	3058	392	429	1001	261	394	403	2230	1022	800	353	2902	3079	1932	1695	1319	1806	887	600	544	620	1199
1732	40543	56809	80639	96187	29997	60386	11209	56600	22360	229488	83659	92770	80542	19023	29624	49522	27610	59715	118047	193288	68350	32488	91452	28278	97984	166349	24990	87763	15548	33571	25534	23311	21146	26870	62888	40631	53101	47596	83547	81875	74088	77689	91703	98902	55576	26518	27237	29148	37747
1733	3552	4515	2378	6001	2033	3362	3247	9669	2057	8383	6257	6106	3576	1599	1262	4159	2816	5817	6253	4057	5589	1698	3268	3029	5198	6523	2445	20503	1877	1261	4011	1003	1552	1598	3406	3293	2985	1358	12200	5787	2849	3099	3201	5767	1154	2139	1231	1190	3128
1734	65	37	3600	269	18	68	1006	174	39	77	120	267	715	25	12	39	468	5152	206	62	24	103	57	40	502	4960	15	4875	112	28	53	24	298	44	62	76	306	269	150	93	745	66	1019	103	1370	54	51	48	529
1735	25	106	2583	2018	3498	312	1234	90	44	23	9	1320	2972	168	8	61	343	57	2609	19	239	314	227	7	3212	1484	179	62	18	20	240	42	100	440	176	363	12	4	39	364	1382	425	161	19	13	21	684	96	897
1736	3439	3017	2749	4927	1487	5010	2682	17201	1973	7363	6241	6874	3792	1308	1177	2738	2364	7145	10686	3346	2807	2302	4226	2539	4602	4264	1609	7444	3100	2233	6388	3011	1586	2270	4166	6137	4611	2538	8469	3876	3766	4555	4029	4974	2334	2228	1358	1274	1895
1737	1588	2560	1159	3201	876	1248	544	1381	893	4296	2763	1633	611	575	284	2624	290	1754	1580	1397	1862	1293	2025	85	836	801	265	2296	91	1122	226	465	114	888	460	200	307	508	1451	1363	724	1815	698	1263	1048	133	590	508	354
1738	1143	722	6048	1457	225	1756	1038	2128	280	18400	2211	1209	701	151	312	3788	424	3237	5365	5399	828	626	741	953	1048	2358	500	2782	1155	1259	2298	848	549	339	330	1803	2010	825	7375	895	481	1161	3537	4478	2230	1579	241	212	203
1739	215	721	245	795	524	343	115	338	111	426	760	667	457	382	208	101	310	293	362	310	832	245	328	153	967	474	322	847	347	480	386	135	78	198	153	278	292	43	617	2778	1337	662	501	337	152	128	279	625	311
1740	484	314	209	807	796	3000	344	1100	472	10640	514	1604	402	136	177	5661	875	2918	443	2486	889	507	220	84	421	1930	325	3196	772	698	659	714	429	460	5388	506	86	3060	442	1890	583	1340	906	548	3236	229	224	333	283
1741	679	305	873	1124	359	956	158	641	311	2119	1688	1438	1458	380	262	177	380	616	873	967	427	574	1684	414	910	1631	195	755	144	310	281	318	372	440	1086	380	1137	361	645	984	1077	806	749	1513	191	826	299	282	769
1742	878	1329	455	1029	307	527	206	354	185	812	802	1268	683	437	370	290	253	356	897	158	416	440	1402	303	1063	920	309	1727	83	333	420	168	257	459	378	132	321	162	715	2185	560	613	577	964	242	180	686	382	1483
1743	1619	1346	2755	2273	618	2709	744	2983	373	3236	3524	1864	1620	792	557	1305	503	2093	4412	1576	967	1309	1583	1466	1338	2018	470	1844	1025	975	810	2307	1152	654	2041	2332	2029	933	2946	1345	924	2422	2091	2584	1358	1563	461	457	469
1744	1035	191	633	1255	267	1834	528	1193	235	484	1489	1643	1016	109	48	1315	218	7661	726	31	2230	482	1035	138	962	991	66	1362	515	202	456	150	275	464	304	362	362	710	88	541	120	371	2332	67	236	745	119	252	407
1745	1205	788	571	1278	414	1030	484	1576	435	4860	965	2159	1069	407	319	601	399	1060	1830	731	487	498	906	540	818	1034	242	2001	327	343	663	445	653	795	1207	590	782	589	1497	949	582	3388	770	2271	568	519	336	385	576
1746	2588	4545	2260	7335	2488	3042	2180	4711	1386	3232	6199	4762	3035	1373	1180	4391	1777	4355	2382	5521	2725	1910	3497	1859	2450	5786	1752	4120	490	692	1555	655	926	1902	2142	858	1612	636	2821	4051	1199	2325	2213	4854	1571	749	1216	1497	1799
1747	13	10	3	31	8	2	0	2	3	11	69	36	24	18	1	8	2	20	4	7	3	11	57	1	20	2	3	37	1	1	3	1	10	5	3	5	4	1	10	11	6	5	3	3	6	1	2	2	25
1748	1350	2075	848	1400	1110	1214	555	1395	1425	1673	1260	2302	1596	755	580	1085	859	1472	1630	2155	667	1031	1722	1259	2119	1503	618	1765	1094	844	752	656	754	402	1546	597	1236	370	4254	2821	1152	997	1033	2993	438	392	557	792	799
1749	5621	7502	11117	9949	3026	7865	3704	12964	3068	9447	14656	10509	7124	3453	3478	8333	3355	7917	10033	7491	5137	4154	6643	4900	7920	8967	2875	9738	3007	3146	6695	4699	2988	2632	5913	5472	6860	2048	50561	7507	5320	5873	8334	16444	2394	3507	3481	2924	2405
1750	9693	14531	11309	10051	3810	11199	6191	11737	2858	23736	23378	11940	11797	8661	4016	9269	4876	7383	16095	8111	6807	5732	16227	7030	12245	13088	3652	12381	1901	2453	5966	2166	3325	6118	6287	5030	6370	2058	40912	14290	6550	10933	10693	15954	1212	3204	5504	6119	3810
1751	11469	6344	3525	5615	2192	3663	2416	3504	1971	10768	8929	5799	10601	3243	2075	2355	2480	2905	8783	3782	2137	3002	11090	3095	6540	5741	3446	5135	570	1325	2312	684	2020	2459	3555	1916	1632	511	13172	9371	5288	4437	5456	5091	968	1619	2080	2301	3374
1752	1163	2720	529	2216	939	2148	555	1730	1811	8904	1330	4544	1950	1411	1232	395	725	422	4279	1989	1687	934	2898	620	1919	1490	832	3955	147	701	1290	462	167	1356	1873	457	1168	602	861	4985	3035	1947	635	6405	149	419	1287	667	940
1753	4959	3729	6203	8337	1705	5343	1741	7076	2137	7544	8534	5274	5116	3025	2615	3462	1449	7250	9868	5155	1731	2652	5095	1520	3245	8020	1376	5732	4329	4510	11324	3814	2145	1102	7193	6355	4267	2487	6092	5869	4290	7395	5448	7388	2515	2540	1291	1307	2154
1754	624	357	287	493	86	646	262	326	120	545	731	357	119	106	131	2418	112	251	262	263	407	183	139	222	439	400	109	743	91	51	373	61	54	62	158	161	177	123	5764	218	114	150	507	6599	206	127	106	41	110
1755	33	92	30	186	52	41	32	27	20	37	91	111	107	49	26	12	78	42	139	45	45	9	42	21	176	67	19	136	20	24	51	14	14	17	60	60	56	26	117	151	191	67	89	92	14	10	26	72	140
1756	3087	951	8714	5492	320	3831	2820	5373	880	23030	9350	3712	1386	548	1457	6408	1392	3233	7689	1476	7366	1493	2163	5638	2666	6485	1379	7018	942	403	4165	865	1368	972	438	3295	3041	1957	20112	1575	1305	2355	6584	35496	3964	2282	744	576	370
1757	1870	224	1123	1101	113	67	216	1218	58	172	14809	769	445	284	430	354	123	5771	842	1145	94	90	2035	733	115	632	1530	1949	605	65	192	108	733	13	109	77	1089	326	1582	221	46	44	275	841	183	144	199	29	3321
1758	1076	1678	1537	2663	544	3096	1242	1493	465	4234	2820	2043	1653	307	481	675	491	1539	2852	1172	1193	893	1616	1404	1828	2270	459	2028	1321	1474	1108	1159	894	589	2113	3058	1672	2544	3988	1260	889	2219	2063	7495	3942	889	558	429	787
1759	5618	4160	4985	8812	3350	4801	1447	1314	1929	4593	11016	6381	10973	3372	3716	1373	1585	3893	4072	4381	4388	2331	8552	2294	2971	4924	5906	8465	794	2182	3068	1074	3185	2580	3581	1461	541	948	4283	5529	2981	4101	4173	5375	1997	1011	3018	1400	3868
1760	3	54	189	124	239	44	54	5	0	405	861	531	2167	12	14	6581	12	2819	820	209	736	1	39	133	49	235	405	455	272	9	345	222	405	5	2	112	2	164	26	36	66	567	1	501	736	2	34	3	1510
1761	4291	13098	4302	8352	4169	1954	3326	2429	2384	8156	5019	7560	4938	3844	3778	3198	3830	1358	5573	2642	4183	2555	12506	12130	4028	3467	3978	5240	554	972	1465	982	677	3515	2789	636	1163	470	4644	13401	4504	4030	2352	4346	532	924	3023	2591	3213
1762	3213	6106	2146	7974	3232	1729	1819	2221	3134	13305	6449	3776	6129	1991	1472	1672	1821	3779	5356	6361	1493	1230	6110	2488	3006	3113	2768	11022	1613	1817	2053	2489	2204	2415	9859	1519	1652	1015	3366	6526	3417	3657	4150	9454	3441	1174	1362	1161	7359
1763	650	1504	1107	1550	350	803	405	1060	438	6378	1678	987	1268	345	378	993	406	1329	2785	1208	368	505	1419	609	937	720	401	1863	1043	725	613	2671	929	484	1278	1161	1327	438	1666	1160	841	1602	796	2020	1526	725	253	338	601
1764	137	57	24	1568	55	97	8	249	179	494	1395	496	54	74	104	34	11	257	120	546	246	41	854	145	32	178	99	243	32	114	40	83	6	42	161	192	17	9	35	136	23	176	64	557	58	154	231	17	101
1765	992	453	363	649	471	475	321	157	286	1577	745	713	364	393	150	417	167	596	834	785	217	466	1249	527	597	952	133	630	158	369	106	231	79	80	1228	297	219	38	1070	552	714	749	953	1813	197	133	133	157	285
1766	2850	3073	2545	3964	1737	2889	1657	5081	2291	12597	4742	3505	4179	887	1103	2761	1581	8207	3303	5599	1449	1637	3965	1112	3381	3829	1191	5263	2039	3013	2986	1505	1684	1595	4504	2181	1705	1070	3282	3890	2738	3595	4132	3574	1042	1468	1634	954	1815
1767	42	57	250	75	33	325	2	78	1	254	28	1012	54	254	52	6	111	176	52	1189	136	0	239	24	409	102	29	852	3	53	42	157	42	19	17	288	25	433	158	28	186	486	130	71	28	27	36	2	184
1768	292	509	511	554	290	184	143	596	277	242	654	1012	641	249	287	186	110	743	626	648	362	293	532	286	1127	484	209	594	181	303	186	423	296	209	1050	263	151	75	662	553	303	390	324	564	364	256	109	137	593
1769	297	243	336	795	244	220	114	37	131	379	434	756	260	268	68	298	405	210	2350	158	603	27	268	99	584	504	98	533	135	142	168	78	59	94	261	528	376	38	415	1113	1160	1090	202	1228	143	58	281	357	154
1770	12584	14623	6768	3323	2000	5285	1294	2641	2068	5263	6269	7348	4313	2366	3955	1062	3264	4641	5068	2150	2509	3475	4636	2679	27995	4635	1780	5014	2155	3658	4892	2748	3119	2032	6345	3682	3583	3143	6289	14044	4531	9385	3794	7942	1996	4116	2800	1799	2988
1771	4220	7767	2129	2661	2087	3135	5230	583	2115	5081	5089	6671	2950	1643	2151	551	2127	1347	2403	4563	4449	1731	5156	3117	3579	7492	1472	4818	271	1128	998	598	788	1773	4198	566	3120	497	2476	5970	1298	2325	1959	11288	447	544	1836	1598	1578
1772	6227	8425	4157	10506	2756	6204	2455	2032	3321	5718	5982	11447	4563	2714	3176	3547	3765	4517	6513	4646	8866	3003	7982	3824	7981	7352	2685	5953	1098	780	6356	571	1384	2749	4340	1084	1763	2222	5672	8295	4962	4800	2784	15969	835	1234	2595	1966	2077
1773	704	1023	976	1813	165	1140	482	6557	333	1727	2465	643	2262	258	269	3067	447	2602	823	363	315	401	1155	272	1080	995	550	2366	562	102	1112	114	1036	452	607	519	734	551	1757	1908	1186	219	1176	5191	738	550	242	254	1408
1774	2278	2299	1526	6024	1704	1791	127	1206	352	4707	4368	5742	2648	1220	1176	942	1061	1417	827	2205	3327	980	1192	1605	2752	1563	2965	5345	695	931	1766	328	40	1554	1447	1563	1558	107	5256	23566	1364	835	3494	2748	139	777	585	702	1715
1775	9064	16377	23107	17173	7181	16615	5465	19232	5631	21337	16551	32211	17945	5485	3812	5718	7743	15775	17259	8591	11863	5655	14337	14555	26767	13124	4999	22907	6495	3832	14047	6143	5478	5775	11286	12812	19979	6592	26918	26855	16337	18137	16009	18761	6659	5491	3320	7010	10155
1776	5750	8087	7664	8317	2956	7135	2169	6062	2386	13679	9948	12861	6700	2481	2428	3238	3123	9138	4633	4779	6048	3007	7364	2448	11047	7613	2369	7507	2129	1457	7484	1849	2082	2909	5327	4786	3413	2732	13568	7086	5354	6873	6753	13022	3339	1957	1884	1893	3692
1777	404	1107	211	940	617	202	24	224	128	640	373	2538	2114	600	77	25	155	548	1039	116	130	452	104	249	754	82	412	650	41	23	192	213	323	1096	86	168	50	382	937	326	1537	439	116	1390	224	103	114	212	1610
1778	1438	1632	1473	2732	1269	1330	208	753	767	2865	2235	2405	1456	777	636	778	779	666	1218	1638	1543	731	2116	1098	1384	1349	1207	2467	274	421	727	229	216	730	1283	442	833	560	1861	4196	1536	753	780	4300	261	254	556	589	1251
1779	522	666	622	834	278	595	254	273	365	562	903	734	421	336	233	288	292	449	473	449	544	310	750	456	582	514	264	723	153	70	338	76	210	184	588	106	254	172	800	830	469	214	238	2888	121	138	308	193	454
1780	277	966	377	2330	753	196	572	214	117	1076	875	993	630	567	164	41	522	302	833	1594	1311	504	608	89	1362	3381	269	1513	75	247	373	57	93	413	160	299	223	468	202	773	1885	1538	605	2461	207	88	339	356	748
1781	312	438	1491	886	114	243	483	238	197	825	1717	811	544	786	217	255	1800	559	2049	209	402	202	638	328	2744	779	128	1346	624	129	615	186	303	190	511	823	978	215	1374	2493	2471	353	1614	6448	101	219	715	686	303
1782	10608	6433	3622	7246	5578	7898	3500	4853	5698	9873	9010	12097	6358	4733	5246	3844	3473	6896	9010	5647	7201	1909	9266	7970	8371	8058	4408	9602	1067	1225	5750	861	964	1597	8656	1672	2755	1133	7452	13152	2313	2381	3299	12801	1826	1476	2777	2301	3009
1783	1599	8143	3228	5822	1650	9087	2219	810	3547	3312	3098	9420	3786	2797	2974	216	1794	1644	9312	3866	6745	2014	3742	1852	10744	6708	702	2227	496	829	6150	860	2083	1892	4112	697	574	755	1954	4875	2910	4814	1103	10276	1012	835	1391	1482	1956
1784	13	7	9	1	82	11	0	0	2	8	9	38	93	24	4	0	9	14	0	26	27	66	60	4	74	22	57	16	13	143	17	0	5	89	1	22	0	0	58	368	0	215	1	0	3	1	8	30	36
1785	7100	12483	9360	10352	4263	8085	4419	8424	3575	12304	11191	12301	8684	3132	2554	6538	3951	9080	10605	4896	11013	3979	8386	5918	11888	14452	3155	10718	4844	2075	11236	2632	3152	3383	10829	6163	6611	3598	18765	10146	7823	5846	7278	28242	5145	3423	3024	2976	2769
1786	930	1137	636	842	328	892	235	545	381	868	792	1203	1051	388	241	294	333	678	643	621	844	438	1200	532	974	1089	219	1485	276	189	763	172	1084	335	1563	272	523	564	1010	955	741	575	436	4949	380	222	410	312	612
1787	4295	9053	10797	14229	4019	8446	7834	14903	3597	18229	21007	16968	25135	3649	2974	8139	6498	17802	21970	11483	4198	4588	8488	5022	15697	14867	3932	14497	6405	5109	7880	8646	7296	4269	10449	18981	13740	8554	16873	10084	12943	15734	15209	21154	9045	6168	1996	3038	8927
1788	253	4300	967	1013	3542	7886	1823	816	13983	136	248	2073	12293	914	108	2762	1512	27266	5760	22277	225	5939	143	106	974	5399	3078	4598	4093	288	5460	588	9655	3887	3795	693	516	37	189	483	921	484	124	126	5551	2300	300	353	5949
1789	6197	7300	10305	8531	3373	10957	4078	7113	2303	11704	9119	12108	10501	2444	2205	3568	2951	7683	7525	7430	5818	4779	13159	3605	8388	11569	3381	10683	3576	3280	8218	7412	3728	2354	10638	6600	6446	4923	14053	9623	5870	7914	7665	17746	3325	4462	2230	3049	3912
1790	24265	30682	29469	29075	15956	33181	14369	101326	11756	24618	42391	33125	26669	10883	7999	34606	19376	39550	77250	39974	17641	14745	42527	19588	39198	29903	7204	44065	19971	12994	23796	30791	14308	12170	41695	29845	26894	29797	37097	38754	39739	23639	37317	32332	15166	9763	11874	18917	19962
1791	112	149	415	289	34	442	43	156	49	142	526	174	151	41	188	141	219	406	46	648	117	98	112	95	197	233	83	636	249	145	256	15	18	32	110	269	796	111	214	125	106	13	447	147	26	161	58	547	240
1792	2606	2224	2820	2999	1563	2952	1461	4105	1533	4120	4206	3511	2839	1037	1064	1665	1164	2940	6130	3084	1256	969	2776	2192	2403	4122	873	3904	1216	1227	1590	1457	1066	713	1704	3031	2600	756	4729	3040	1436	2084	2369	2771	2230	1133	784	698	1447
1793	846	595	728	3277	543	1501	90	295	59	5454	2341	1106	1195	293	414	131	311	491	185	1381	820	673	752	408	617	630	605	1983	587	338	372	148	48	367	352	870	587	82	2557	1557	802	760	1396	473	29	179	226	333	422
[truncated: 29,912 more rows]
[truncated: 486 more columns]
