# Supplementary material for: Choice of library size normalization and statistical methods for differential gene expression analysis in balanced two-group comparisons for RNA-seq studies
Source: BMC Genomics. 2020 Jan 28;21:75. doi: 10.1186/s12864-020-6502-7 (PMC6986029; doi:10.1186/s12864-020-6502-7)
Supplement: Supplementary file 2 — Additional file 2. Contains datasets used for the analysis. This zipped file folder contains MAQC2 and MAQC3 raw read counts, cancer raw data files filtered with zero counts (AdLC, OC and TNBC), and description of these data files named Supplementary Material.docx. [file 12864_2020_6502_MOESM2_ESM.zip › MAQC3_GSE49712_rawcounts _hg38.csv]

ensID	A1	A2	A3	A4	A5	B1	B2	B3	B4	B5
ENSG00000000003	7280	5987	3893	8788	5010	1044	1207	1165	1013	683
ENSG00000000005	141	122	101	197	70	9	4	2	7	4
ENSG00000000419	7830	6051	4424	9432	5279	2337	2247	2633	1987	1500
ENSG00000000457	1709	1403	972	2063	1061	1419	1448	1435	1171	786
ENSG00000000460	3350	2776	1940	3981	2304	438	477	490	370	206
ENSG00000000938	6	8	2	8	7	697	747	765	662	395
ENSG00000000971	2138	1926	1486	2745	1653	2705	2729	2950	2404	1590
ENSG00000001036	14140	11792	8008	17214	9629	2041	1972	2082	1786	1325
ENSG00000001084	6186	5227	3779	7518	4498	6590	6620	6885	5772	4039
ENSG00000001167	7073	6115	4360	8728	5493	4162	4331	4286	3317	2449
ENSG00000001460	1379	1364	901	1709	1058	3871	4113	4083	3447	2126
ENSG00000001461	5377	4856	3113	6278	3859	33981	35757	35991	29949	18890
ENSG00000001497	11059	11094	6892	13874	7745	9041	9475	9224	7697	4565
ENSG00000001561	863	776	484	1157	624	9411	9848	10444	8450	6185
ENSG00000001617	2032	2492	1682	2680	2295	1243	1368	1227	1061	807
ENSG00000001626	103	84	48	98	90	228	229	247	192	109
ENSG00000001629	11076	9159	6321	12193	8394	10511	10702	11153	8799	6368
ENSG00000001630	242	338	269	349	910	446	364	427	399	493
ENSG00000001631	5743	4996	3568	6982	4391	4725	4638	4924	3936	2876
ENSG00000002016	1959	1749	1159	2431	1334	1724	1707	1794	1508	909
ENSG00000002079	18	18	16	29	16	5	3	0	6	1
ENSG00000002330	466	587	354	624	1592	1142	1153	1117	1031	2064
ENSG00000002549	11581	9472	6303	13990	7272	6048	6569	6586	5556	3367
ENSG00000002586	13413	13800	8290	17315	10255	3659	4141	3703	3648	2095
ENSG00000002587	53	78	50	99	86	3307	3466	3593	2838	2414
ENSG00000002726	36	57	28	39	33	0	0	0	0	1
ENSG00000002745	21	6	18	28	8	180	149	222	172	116
ENSG00000002746	196	165	132	250	182	8454	9186	9418	7223	5228
ENSG00000002822	3061	3421	2212	3887	3597	1767	1873	1819	1588	1286
ENSG00000002834	29469	28431	18204	36478	21624	13821	15020	14264	12449	7592
ENSG00000002919	3132	2764	1876	3694	1966	3051	3454	3290	2555	1683
ENSG00000002933	43	46	6	50	32	1201	1300	1267	1054	831
ENSG00000003056	13290	12198	7631	16061	9294	5615	5526	5581	4760	2995
ENSG00000003096	2313	1928	1338	2769	1598	1448	1492	1508	1240	883
ENSG00000003137	361	378	230	494	358	7283	7672	7675	6303	4266
ENSG00000003147	1492	1318	955	1873	1072	4394	4671	4687	3886	2352
ENSG00000003249	3519	4314	2812	4698	3622	7964	8559	8293	7077	4612
ENSG00000003393	4628	4107	2722	5643	3502	21604	22671	22410	18303	12190
ENSG00000003400	2983	2515	1622	3395	1865	434	411	433	417	227
ENSG00000003402	7786	6499	4651	9388	4907	12167	12799	12648	11149	6689
ENSG00000003436	13262	10495	7742	15524	9774	429	410	458	373	240
ENSG00000003509	2990	2426	1782	3459	1976	1744	1818	1791	1471	1063
ENSG00000003756	13970	12097	8058	16864	8838	16478	17633	17585	14515	9412
ENSG00000003987	421	260	205	418	254	4842	5000	5305	4179	3013
ENSG00000003989	20633	17299	11152	23651	16149	4770	4665	5268	4103	2823
ENSG00000004059	9015	9946	6374	12082	8470	12350	13200	13489	11173	7460
ENSG00000004139	663	590	423	740	563	2220	2301	2381	2023	1322
ENSG00000004142	16849	15845	10139	20873	10951	10466	11451	11290	9398	5458
ENSG00000004399	9490	11130	7093	11867	10876	7552	7924	7759	6437	4762
ENSG00000004455	30663	27913	18396	38406	21551	5603	5713	5930	4960	3100
ENSG00000004468	4126	3501	2416	5040	2477	893	937	996	815	433
ENSG00000004478	46335	42280	28455	58475	31567	25238	26922	26613	23376	13822
ENSG00000004487	26426	22595	15093	31998	17831	8060	8357	8500	7278	4818
ENSG00000004534	15320	13638	8848	18843	10209	12225	12801	12986	10543	6660
ENSG00000004660	1517	1818	1133	2209	1317	18900	20588	19581	16861	10654
ENSG00000004700	6056	4958	3404	6871	4896	1299	1339	1409	1035	757
ENSG00000004766	3285	2752	1878	3867	2416	6055	6197	6467	5120	3700
ENSG00000004776	2300	2147	1428	3031	2073	1428	1543	1181	1232	935
ENSG00000004777	1994	2749	1816	2726	3186	7040	7341	7289	6192	5087
ENSG00000004779	9751	7803	5720	12306	8308	5243	5173	5749	4437	4113
ENSG00000004799	4886	3922	2889	5589	3823	7008	7313	7953	6218	5029
ENSG00000004809	8	1	2	10	4	12	17	15	9	5
ENSG00000004838	277	307	171	346	182	358	434	369	354	186
ENSG00000004846	855	627	431	855	524	0	0	0	0	0
ENSG00000004848	4	7	7	4	16	572	580	630	488	582
ENSG00000004864	9463	7624	5444	11067	6578	1557	1570	1677	1325	963
ENSG00000004866	5250	4694	2866	6303	3721	3778	3892	3959	3406	2102
ENSG00000004897	13379	10890	7761	15855	10404	8886	9195	9803	7675	5811
ENSG00000004939	142	171	91	216	125	57	80	47	43	21
ENSG00000004948	228	134	98	191	113	17	7	17	19	10
ENSG00000004961	4403	3839	2666	5502	3072	2728	2496	2579	2166	1393
ENSG00000004975	5597	6690	4382	7592	5805	4013	4453	4070	3561	2332
ENSG00000005001	105	139	106	161	150	130	178	151	101	89
ENSG00000005007	11393	12671	8057	13285	13083	14930	15930	15340	13339	10523
ENSG00000005020	4476	3716	2552	5484	3638	3876	3964	4177	3245	2444
ENSG00000005022	62983	56722	37364	79872	41167	18289	19497	19434	16301	10178
ENSG00000005059	2291	1881	1289	2846	1497	407	469	377	352	237
ENSG00000005073	797	743	453	888	543	0	1	1	0	1
ENSG00000005075	3820	4544	2868	5284	3705	2226	2347	2331	2040	1336
ENSG00000005100	9061	7566	5112	9772	6548	3849	4047	4025	3416	2343
ENSG00000005102	103	112	63	160	81	2	0	1	0	1
ENSG00000005108	212	207	148	309	211	2106	2201	2319	1951	1364
ENSG00000005156	7111	6279	4080	8144	4577	3701	3649	3622	2986	1747
ENSG00000005175	6356	4915	3586	7571	4585	3925	4232	4582	3453	2568
ENSG00000005187	12539	10060	7211	15137	8626	10	19	11	14	12
ENSG00000005189	2384	2202	1478	3004	1598	449	498	488	454	263
ENSG00000005194	10178	9213	5956	12584	6370	5561	5852	6151	5141	2787
ENSG00000005206	2834	3517	2248	3673	5319	3630	3581	3707	3322	3466
ENSG00000005238	1867	1887	1255	2353	1547	4253	4670	4518	3883	2512
ENSG00000005243	1913	1549	1001	2393	1045	468	555	494	407	211
ENSG00000005249	5555	4085	3136	6420	4356	10305	10481	11435	8938	7187
ENSG00000005302	4270	3681	2370	4801	2941	4183	4351	4420	3754	2309
ENSG00000005339	9181	8882	5878	10266	8084	15770	16433	16042	14019	9572
ENSG00000005379	730	937	592	963	750	18069	19322	18772	15589	11086
ENSG00000005381	10	9	6	6	1	171	189	217	202	108
ENSG00000005421	21	22	18	32	11	49	49	54	25	47
ENSG00000005436	4227	3016	2250	4920	3168	1574	1736	1711	1431	958
ENSG00000005448	5733	6026	3695	7612	4165	1995	2199	2126	1847	1048
ENSG00000005469	2567	1969	1365	2988	1715	1273	1437	1491	1271	868
ENSG00000005471	493	387	291	638	329	25	57	57	31	23
ENSG00000005483	13011	11506	7157	14406	10340	16721	17417	17159	13713	9999
ENSG00000005486	5170	6253	3801	7308	5254	21747	24381	22538	19402	13795
ENSG00000005513	440	501	312	583	709	5578	5712	5914	5157	5688
ENSG00000005700	9263	7499	5204	10629	7395	7365	7226	7968	6129	4591
ENSG00000005801	4764	3875	2711	5609	3229	2566	2704	2738	2337	1615
ENSG00000005810	8807	7524	4914	9455	7089	31107	32423	33828	26657	18996
ENSG00000005812	4411	3295	2443	5010	3413	9123	9095	9872	7507	5878
ENSG00000005844	3232	3443	2051	4180	2394	351	421	335	293	142
ENSG00000005882	1443	1708	1096	1804	1309	10517	11696	10729	9369	5837
ENSG00000005884	17376	20181	13034	22273	17310	5055	5634	5228	4470	2861
ENSG00000005889	5407	4482	3096	6390	4337	4091	4154	4022	3609	2293
ENSG00000005893	23287	18953	13031	27654	17388	35396	35576	37667	30983	21910
ENSG00000005961	519	582	416	636	525	782	664	754	641	395
ENSG00000005981	441	385	235	529	293	165	173	204	192	112
ENSG00000006007	8839	7395	5149	10629	6896	10059	10730	11005	9088	6520
ENSG00000006015	1146	1359	831	1632	2642	2061	2110	2080	1809	2948
ENSG00000006016	2257	3115	1998	3101	3793	1048	1182	1167	964	928
ENSG00000006025	2835	3307	1916	3681	2764	2924	3245	2921	2526	1634
ENSG00000006042	4497	4296	2845	5781	3065	5026	5311	5404	4437	2603
ENSG00000006047	1208	1174	705	1507	984	226	230	164	170	135
ENSG00000006059	0	0	0	0	0	2	1	1	1	0
ENSG00000006062	1366	1677	1070	1864	1222	1694	1959	1772	1528	862
ENSG00000006071	31	35	31	31	20	10132	11297	10684	8698	5290
ENSG00000006116	9	1	0	1	1	7767	8359	8052	6909	4184
ENSG00000006118	4041	5159	3495	5929	6600	13331	13373	13726	11998	10977
ENSG00000006125	40494	34585	23041	46356	28604	56113	58622	58714	48808	32367
ENSG00000006128	9	1	1	3	2	1406	1387	1481	1249	828
ENSG00000006194	4752	4244	2888	5789	3270	4069	4185	4361	3595	2243
ENSG00000006210	2173	2222	1441	2674	2014	12020	12867	12454	10294	6711
ENSG00000006282	5533	6584	4153	7256	5486	7789	8294	8372	7139	4816
ENSG00000006283	57	62	37	96	64	8871	9474	9007	7902	5787
ENSG00000006327	5428	6088	4889	7924	7256	221	273	205	197	191
ENSG00000006377	343	326	214	449	318	187	226	200	210	119
ENSG00000006432	2909	2602	1524	3092	2068	15850	16565	16338	13676	8667
ENSG00000006451	10110	7843	5396	11841	7087	6102	5884	6509	5297	3758
ENSG00000006453	4873	4743	3031	5958	3521	128	154	155	140	83
ENSG00000006459	6231	5240	3341	6814	4800	4535	4464	4836	3828	2893
ENSG00000006468	4560	3825	2633	5378	3517	37002	37335	40017	31566	23209
ENSG00000006530	2881	2583	1666	3355	2211	2378	2474	2502	1897	1397
ENSG00000006534	2842	3526	2212	3817	3185	343	369	377	312	237
ENSG00000006555	72	42	19	111	85	44	67	42	50	16
ENSG00000006576	5438	4441	3156	6500	4311	3060	3010	3508	2794	1993
ENSG00000006606	152	92	55	115	60	5	11	6	7	1
ENSG00000006607	8739	8210	5321	9924	6596	4266	4898	4490	3744	2307
ENSG00000006611	415	375	302	586	293	1100	1274	1251	1088	615
ENSG00000006625	7032	5550	4153	8826	4758	2030	2116	2449	1839	1259
ENSG00000006634	6829	5147	3923	8085	5214	516	565	589	458	386
ENSG00000006638	186	252	135	270	331	62	51	68	44	52
ENSG00000006652	9403	7492	5560	11080	6556	4458	4847	5072	4190	2946
ENSG00000006659	1	1	1	2	1	1	0	1	0	0
ENSG00000006695	2641	2234	1511	3087	1794	1277	1290	1343	1092	731
ENSG00000006704	4410	4878	3120	5873	3795	2023	2178	2013	1897	1175
ENSG00000006712	6745	6649	4352	8705	5156	7261	7807	7596	6696	4364
ENSG00000006715	9172	7487	5381	10871	5869	14326	14225	15108	12276	7756
ENSG00000006740	801	753	360	886	584	13103	13840	13294	11184	7998
ENSG00000006744	12031	12227	7447	15062	8757	6293	6677	6491	5561	3427
ENSG00000006747	198	140	127	263	138	907	863	880	729	477
ENSG00000006756	2219	1989	1367	2663	1621	969	1147	1070	836	655
ENSG00000006757	1697	1801	1158	2288	1151	1683	1811	1660	1321	1017
ENSG00000006788	14	9	8	19	8	11	15	9	6	2
ENSG00000006831	17312	15178	9898	20761	12159	17668	18621	18790	15820	10134
ENSG00000006837	79	48	31	82	35	136	141	165	128	88
ENSG00000007001	1	4	1	0	1	331	354	352	295	187
ENSG00000007038	5609	5607	3530	7137	4266	12	11	2	6	3
ENSG00000007047	3360	3680	2277	4448	3465	7631	8015	7518	6569	5002
ENSG00000007062	1881	1485	1026	2118	1350	544	613	709	539	382
ENSG00000007080	2340	3014	2017	3360	5782	2676	2560	2382	2580	3233
ENSG00000007129	10	9	14	12	4	36	46	48	23	16
ENSG00000007168	21133	17090	11713	23589	13981	56279	57953	60168	49314	33514
ENSG00000007171	61	84	30	56	44	704	722	713	648	359
ENSG00000007174	70	57	37	55	28	921	902	949	781	516
ENSG00000007202	24151	22157	14085	27734	16372	18642	20291	18693	15825	9809
ENSG00000007216	5	2	0	5	2	3	1	2	1	0
ENSG00000007237	8834	8580	5576	10658	6586	128053	136605	132490	113397	69399
ENSG00000007255	713	1029	615	1116	1370	560	545	562	513	519
ENSG00000007264	822	1120	702	1334	1701	2155	2208	2137	2059	2182
ENSG00000007306	0	0	6	2	0	0	0	0	0	0
ENSG00000007312	75	88	42	86	60	41	36	30	45	13
ENSG00000007314	170	144	121	235	118	92	116	67	92	41
ENSG00000007341	1686	1389	1044	2023	1111	961	1026	1141	820	497
ENSG00000007350	52	28	26	39	27	50	48	44	24	15
ENSG00000007372	1295	1157	847	1837	1039	13397	13854	14367	11809	7996
ENSG00000007376	1268	2143	1308	2122	3446	1272	1344	1336	1266	1252
ENSG00000007384	3190	3899	2247	4016	3490	1304	1289	1225	1124	726
ENSG00000007392	9146	8318	5595	11619	7430	7405	7844	7817	6945	4890
ENSG00000007402	1125	1134	757	1381	887	6260	6630	6520	5487	3414
ENSG00000007516	639	796	520	882	1003	8669	9288	8406	7687	6875
ENSG00000007520	1627	2279	1426	2261	3326	2097	2281	2116	1857	1975
ENSG00000007541	1817	2867	1866	2914	4847	3222	3228	3207	3176	3408
ENSG00000007545	2834	2675	1850	3746	2373	3473	4176	4021	3361	2282
ENSG00000007866	3214	3410	2113	4015	2583	527	585	608	494	283
ENSG00000007908	11	7	8	11	14	119	111	102	75	44
ENSG00000007923	7273	6882	4420	8885	4776	4614	4713	4499	4159	2370
ENSG00000007933	11	22	4	21	7	111	128	171	110	76
ENSG00000007944	5424	4652	3147	6511	3985	2224	2084	2144	1827	1261
ENSG00000007952	40	16	27	32	18	31	36	27	34	28
ENSG00000007968	3993	4143	2642	5020	2972	3	9	8	3	1
ENSG00000008018	22060	19104	13485	28279	14050	7346	7863	8075	6991	4263
ENSG00000008056	293	306	203	401	258	52498	57801	53770	45840	35617
ENSG00000008083	9051	8256	5350	10565	7518	5671	5997	5605	4897	3342
ENSG00000008086	1462	1153	806	1558	1070	13542	14110	14680	11411	8405
ENSG00000008118	121	117	109	149	120	6604	7069	6586	5368	3494
ENSG00000008128	757	866	593	971	940	806	871	930	827	622
ENSG00000008130	6279	7948	4617	8233	6679	3542	3805	3703	3086	2139
ENSG00000008196	204	181	145	237	199	772	645	751	587	408
ENSG00000008197	0	0	0	0	0	1	4	0	13	1
ENSG00000008226	89	87	36	125	53	167	150	181	172	71
ENSG00000008256	3858	3667	2529	4685	3656	6883	7179	7124	5852	4396
ENSG00000008277	1899	1646	1103	2214	1453	35652	37030	38644	30089	22558
ENSG00000008282	16415	13130	8909	19097	11427	6245	6608	7070	5578	4286
ENSG00000008283	6266	6439	4188	7744	5420	5263	5606	5072	4484	3142
ENSG00000008294	17875	14872	10075	20603	13190	36237	36656	38944	31120	21477
ENSG00000008300	3622	3795	2587	4281	3536	13471	14515	13850	11063	8147
ENSG00000008311	1963	1652	1134	2185	1554	1549	1620	1662	1392	895
ENSG00000008323	677	838	497	889	615	4	2	2	2	0
ENSG00000008324	2487	1885	1518	2936	1549	1925	2061	2187	1715	1189
ENSG00000008382	1061	1330	1004	1519	1246	1571	1792	1654	1553	1029
ENSG00000008394	16462	13299	9398	20301	11161	4673	4457	4876	4092	2787
ENSG00000008405	5015	3972	2856	6005	3858	4895	4927	5318	4409	3239
ENSG00000008438	4	6	5	5	7	18	37	21	17	10
ENSG00000008441	7973	7872	5493	9421	7260	42394	43937	42900	37295	27271
ENSG00000008513	6950	7047	4361	8556	5423	3821	4087	3769	3190	2012
ENSG00000008516	167	208	96	203	211	82	83	135	107	53
ENSG00000008517	5001	5040	3116	6753	3504	541	652	548	529	282
ENSG00000008710	3994	5508	3753	5322	10153	55424	54041	54706	47999	63067
ENSG00000008735	478	644	362	643	760	32831	34762	33705	30300	25577
ENSG00000008838	10507	12214	7494	13605	9494	9792	10769	10250	8513	5249
ENSG00000008853	3088	3327	2048	4039	2250	12349	13765	12766	11196	6543
ENSG00000008869	4457	3874	2520	5194	3246	8164	8719	8795	7130	4726
ENSG00000008952	14985	11925	8688	17552	11745	31031	31213	33502	27521	23030
ENSG00000008988	94678	91963	63198	127649	63123	23887	25498	26230	22121	12663
ENSG00000009307	114559	93560	64466	133928	82344	56199	57896	59728	49535	34477
ENSG00000009335	16422	15984	10235	20323	12569	10937	11551	11523	9441	6258
ENSG00000009413	5931	4878	3343	6582	4745	8818	9028	9603	7507	5469
ENSG00000009694	1283	1177	734	1501	1333	13110	13798	14148	10899	8066
ENSG00000009709	1	0	1	2	0	531	556	583	433	258
ENSG00000009724	511	458	401	602	396	1153	1330	1362	1136	649
ENSG00000009765	3	2	0	8	4	0	4	1	3	1
ENSG00000009780	1612	1395	987	2150	1232	1705	1729	1908	1510	1080
ENSG00000009790	750	717	452	1009	577	182	190	233	145	87
ENSG00000009830	3428	3201	2271	4176	2664	4144	4585	4512	3536	2448
ENSG00000009844	9496	7580	5233	10859	6373	7652	7648	8458	6712	4750
ENSG00000009950	2455	3140	2027	3503	2759	4937	5416	5128	4113	2875
ENSG00000009954	24862	21694	14825	28401	18556	14022	14850	14693	12718	8809
ENSG00000010017	11289	8805	6550	13571	7937	10076	10131	10589	8481	6169
ENSG00000010030	35	18	15	21	9	59	75	93	56	43
ENSG00000010072	1878	1554	1079	1986	1462	1001	974	1178	853	606
ENSG00000010165	8356	7714	5160	10094	5481	4141	4337	4322	3559	2153
ENSG00000010219	2053	1797	1155	2597	1336	1771	1890	1919	1600	908
ENSG00000010244	33857	28713	19117	40223	23138	17306	17686	18433	15011	9946
ENSG00000010256	26989	28485	17738	35466	18812	21264	23094	21977	19106	10736
ENSG00000010270	5901	4554	3071	6487	3827	4782	4763	5065	4243	3012
ENSG00000010278	18016	16501	10633	23084	13143	12564	13328	13031	11607	7338
ENSG00000010282	61	44	21	58	26	10082	10706	10323	9042	5359
ENSG00000010292	41455	39520	24989	48574	29955	3715	3943	3648	3259	1890
ENSG00000010295	3221	3536	2275	4178	3015	5800	6293	5929	5079	3484
ENSG00000010310	1010	898	649	1224	700	395	354	423	336	207
ENSG00000010318	1109	891	599	1217	774	546	643	626	584	333
ENSG00000010319	905	880	625	1091	844	3978	4071	4213	3568	2522
ENSG00000010322	7362	8629	5423	9253	8755	46091	48561	45908	40098	30316
ENSG00000010327	54	83	50	82	63	2547	2586	2729	2192	1643
ENSG00000010361	1118	1259	708	1407	1226	2208	2174	2031	1919	1556
ENSG00000010379	20	25	18	27	6	768	833	763	699	392
ENSG00000010404	8083	7554	4928	9998	6574	142547	147977	148308	123537	86863
ENSG00000010438	57	79	41	87	30	3116	3308	3147	2837	1456
ENSG00000010539	2154	1887	1355	2752	1552	885	850	935	834	595
ENSG00000010610	890	980	613	1232	635	1578	1766	1637	1481	828
ENSG00000010626	1035	924	606	1356	709	2055	2212	2336	1916	1048
ENSG00000010671	1826	1656	1011	2450	1282	238	250	268	200	127
ENSG00000010704	1837	1704	1049	2140	1238	301	286	293	271	190
ENSG00000010803	6189	5953	3730	7681	4029	3857	4152	3961	3294	2085
ENSG00000010810	7461	6846	4458	9395	5177	19411	20214	20089	17124	10636
ENSG00000010818	3792	3408	2259	4409	3170	23474	24432	24361	20109	13281
ENSG00000010932	4	9	1	10	7	3	6	6	3	1
ENSG00000011007	8424	7791	4928	10046	6106	4452	4583	4612	3820	2492
ENSG00000011009	4553	6167	3722	6388	5382	2767	3053	2858	2413	1675
ENSG00000011021	4380	4518	2820	5165	3573	14092	15086	14621	12424	7827
ENSG00000011028	6303	7669	5282	8593	8433	1012	1119	1016	1056	816
ENSG00000011052	75	85	45	80	69	63	67	45	47	47
ENSG00000011083	18	17	16	24	12	9682	10365	9880	8520	5111
ENSG00000011105	3633	4050	2569	4372	3364	18990	20788	19721	17100	10963
ENSG00000011114	496	496	326	537	377	449	463	411	355	201
ENSG00000011132	941	1151	789	1245	1797	1009	1037	1025	921	864
ENSG00000011143	3106	3053	1974	3788	2277	1224	1250	1213	1089	662
ENSG00000011198	2303	1863	1141	2525	1647	1199	1239	1264	1055	753
ENSG00000011201	1008	887	610	1205	709	3372	3125	3449	2711	1877
ENSG00000011243	7799	7649	5013	10098	6011	9829	10625	10464	9211	5500
ENSG00000011258	6418	5267	3640	7239	4809	3166	3307	3551	2837	2074
ENSG00000011260	9018	7290	5122	10597	7064	3354	3493	3846	2736	2212
ENSG00000011275	8139	8528	5385	9794	7419	6182	6391	6634	5567	3903
ENSG00000011295	7787	6511	4717	9728	5652	9577	9859	9762	8140	6103
ENSG00000011304	32978	36414	23673	41945	42328	5130	5609	5343	4634	4103
ENSG00000011332	383	486	265	524	396	2733	2962	2645	2547	2016
ENSG00000011347	2303	2442	1559	2786	2160	23611	25330	24329	20890	14379
ENSG00000011376	6403	6612	4316	8241	4883	3990	4371	4162	3452	2121
ENSG00000011405	10032	8140	5998	11530	8289	10608	10536	11209	9385	6584
ENSG00000011422	4027	4425	2821	5344	2946	541	589	615	543	237
ENSG00000011426	27312	23055	15234	31631	20748	20351	21279	21679	18159	12931
ENSG00000011451	4028	5204	3486	5476	7450	4481	4509	4471	4037	4027
ENSG00000011454	7634	6560	4311	8874	5400	13784	14231	13950	11803	7654
ENSG00000011465	8924	7725	5406	11191	6147	6422	6561	6775	5559	3640
ENSG00000011478	3186	3515	2179	4352	2433	1471	1383	1342	1291	707
ENSG00000011485	6942	8423	4888	9125	6970	8125	9170	8582	7486	5212
ENSG00000011523	3458	3244	2133	4003	2707	9370	9462	9956	7990	5590
ENSG00000011566	6470	4878	3438	7151	4658	6645	6692	7451	5661	4304
ENSG00000011590	30	25	18	47	7	31	38	35	36	14
ENSG00000011600	1	5	0	7	5	801	882	788	785	549
ENSG00000011638	2580	2373	1537	3303	1661	2080	2360	2331	1793	1276
ENSG00000011677	897	738	524	963	625	4405	4695	4879	3909	2590
ENSG00000012048	9250	7716	5195	10488	6295	646	654	627	515	356
ENSG00000012061	5388	5351	3538	6989	4035	5085	5523	5143	4601	2660
ENSG00000012124	295	314	194	402	211	5183	5350	5173	4541	2585
ENSG00000012171	4787	6098	3905	6133	8199	9211	9321	9295	8149	7973
ENSG00000012174	5533	4618	3084	6479	4303	4675	4652	5146	3956	2854
ENSG00000012211	1310	1667	1079	1757	1640	180	202	166	171	127
ENSG00000012223	458	383	272	513	278	291	314	309	191	137
ENSG00000012232	8265	8339	5503	9537	6078	13706	14776	14771	12181	7636
ENSG00000012504	868	610	408	968	518	8	4	0	1	3
ENSG00000012660	24427	19600	13654	29125	17760	15116	15211	16064	12767	9529
ENSG00000012779	159	165	97	162	126	1789	1955	1889	1689	1085
ENSG00000012817	2965	2865	1897	3518	2148	8359	8781	8481	7247	4350
ENSG00000012822	6816	6988	4342	8762	4845	25428	27507	25139	21520	12867
ENSG00000012963	1719	1585	1068	2049	1251	1134	1185	1237	946	691
ENSG00000012983	6688	5195	3778	7502	5091	6605	6629	7050	5475	4236
ENSG00000013016	1468	1432	945	1775	1049	20996	23367	21924	18522	11532
ENSG00000013275	12962	13893	8625	17641	9405	8381	9050	8597	7687	4346
ENSG00000013288	3601	4076	2517	4633	3974	5287	5706	5726	4757	3463
ENSG00000013293	88	91	50	114	56	14870	15069	15215	12648	8055
ENSG00000013297	319	308	234	373	279	24881	25825	26639	22217	15697
ENSG00000013306	16328	21799	13287	23119	18117	5693	6384	5761	5019	3364
ENSG00000013364	7753	9975	6305	11018	8894	5610	5814	5523	5056	3561
ENSG00000013374	8637	7929	5553	10518	6365	6406	6833	6906	5750	3772
ENSG00000013375	7885	6723	4892	9541	5899	3923	3964	4206	3412	2417
ENSG00000013392	1070	866	673	1222	862	2662	2844	3071	2364	1718
ENSG00000013441	9956	8419	5712	12292	6836	18190	18521	19377	15585	11221
ENSG00000013503	2214	1980	1416	2616	1656	1652	1657	1787	1381	877
ENSG00000013523	4985	4887	3000	6006	3732	6648	7057	6584	5741	3257
ENSG00000013561	5846	5018	3598	7146	4096	8689	8858	9438	7685	5225
ENSG00000013563	1456	1978	1313	2142	1600	1091	1212	1050	952	594
ENSG00000013573	11870	13680	8218	15413	10014	1901	1960	1949	1701	1001
ENSG00000013583	4776	4176	3011	5647	3046	3279	3538	3650	3000	1909
ENSG00000013588	22812	20996	13702	28307	15361	218	260	222	235	108
ENSG00000013619	1899	1858	1242	2337	1344	3238	3457	3347	2843	1707
ENSG00000013725	1029	1151	757	1359	791	234	225	290	214	127
ENSG00000013810	11904	13310	8799	15701	11762	609	705	702	522	399
ENSG00000014123	6533	5175	3573	7352	5091	5244	5083	5575	4586	3294
ENSG00000014138	8403	7662	4901	9829	5886	1457	1544	1558	1323	851
ENSG00000014164	672	1008	633	883	1769	807	948	902	747	1024
ENSG00000014216	13677	16226	10403	17668	14334	12058	12834	12039	10257	7033
ENSG00000014257	91	62	36	124	70	30	17	60	11	18
ENSG00000014641	24742	20624	13989	30184	15944	55458	56910	59711	49384	31568
ENSG00000014824	9635	7722	5428	11561	7284	14793	14755	16267	13165	9653
ENSG00000014914	1877	1907	1138	2285	1288	1349	1396	1412	1203	704
ENSG00000014919	7277	6330	4277	8924	4989	4124	4325	4414	3649	2585
ENSG00000015133	2691	3038	1872	3441	3111	688	727	806	573	510
ENSG00000015153	1980	1565	1129	2363	1593	3985	4097	4516	3591	2702
ENSG00000015171	7406	6145	4348	8492	5712	21257	21734	23275	18792	13304
ENSG00000015285	1098	1364	907	1546	1041	452	498	382	425	239
ENSG00000015413	204	271	143	316	267	2	3	1	3	5
ENSG00000015475	3026	3010	2008	4114	2825	4927	5061	5234	4333	3212
ENSG00000015479	1165	938	727	1458	718	1742	1767	1807	1530	863
ENSG00000015520	669	770	425	904	605	95	99	97	75	58
ENSG00000015532	3860	4420	2922	5129	4172	2795	3074	2917	2642	1733
ENSG00000015568	0	0	0	0	0	0	0	0	0	0
ENSG00000015592	2	6	0	6	7	25649	28137	27087	23658	13761
ENSG00000015676	14462	14496	9055	18223	10378	35845	38694	37812	32691	18666
ENSG00000016082	26	22	25	38	34	7	3	10	8	2
ENSG00000016391	3196	3098	2010	3809	2659	3674	3896	3911	3047	2157
ENSG00000016402	62	50	33	63	40	877	911	989	847	532
ENSG00000016490	1	1	1	1	1	1	0	0	0	0
ENSG00000016602	0	0	0	0	0	757	794	843	683	473
ENSG00000016864	8577	7062	4816	10086	5714	4015	4348	4450	3718	2505
ENSG00000017260	14279	11406	8017	16424	10432	16615	17398	18173	14737	10545
ENSG00000017427	70	72	42	93	58	29	28	31	30	17
ENSG00000017483	8076	9215	5903	10657	6712	2211	2495	2241	2177	1244
ENSG00000017797	8026	7389	4827	9462	7364	9374	9910	10275	8285	6693
ENSG00000018189	4215	3519	2572	5006	3385	31694	32817	34320	27535	21196
ENSG00000018236	889	722	476	1023	692	58412	60016	63391	49957	37183
ENSG00000018280	105	154	104	214	156	1573	1689	1713	1469	940
ENSG00000018408	11024	8893	6360	12884	8467	3604	3477	3982	3075	2269
ENSG00000018510	12635	10148	7213	14900	9963	5220	5305	5666	4517	3431
ENSG00000018607	0	0	0	0	1	4	5	2	1	2
ENSG00000018610	3750	3332	2373	4820	2247	2584	2726	2670	2168	1184
ENSG00000018625	1189	1284	752	1629	920	121672	130522	124561	106241	64704
ENSG00000018699	4703	4089	2689	5616	3141	994	953	1021	867	506
ENSG00000018869	294	217	132	348	240	736	667	882	527	383
ENSG00000019102	78	83	31	88	63	116	123	126	73	49
ENSG00000019144	4433	4914	3203	5710	4458	28324	29828	28601	24820	16385
ENSG00000019169	0	2	0	0	0	132	210	150	164	126
ENSG00000019186	2195	1756	1232	2496	1599	50	59	69	47	35
ENSG00000019485	1038	1189	745	1266	985	4035	4388	4151	3683	2337
ENSG00000019505	432	355	241	471	294	22435	24111	24933	20071	13946
ENSG00000019549	2504	2153	1449	3048	1872	376	381	466	370	229
ENSG00000019582	11422	11915	7386	14534	8540	24213	27496	24317	21157	13740
ENSG00000019991	2366	1960	1579	2826	1923	791	764	945	709	474
ENSG00000019995	2327	1990	1375	2738	1677	5003	5414	5564	4421	3126
ENSG00000020129	3405	4148	2685	4708	4380	77973	80992	79725	68935	52457
ENSG00000020181	1812	2092	1364	2195	2527	1594	1645	1546	1362	1316
ENSG00000020219	1	1	2	2	0	1	1	0	1	0
ENSG00000020256	2438	2515	1587	2905	2221	1684	1834	1660	1559	917
ENSG00000020426	3500	2857	2153	4421	2258	1443	1565	1700	1359	960
ENSG00000020577	3451	3162	2182	3931	2605	10306	10317	10728	8803	5964
ENSG00000020633	2558	2621	1644	3197	2189	116	104	129	108	65
ENSG00000020922	8171	6565	4605	9171	5507	2243	2159	2351	2065	1262
ENSG00000021300	1549	1583	985	1983	1142	74076	80085	76127	65938	41288
ENSG00000021355	7319	6029	4246	8867	4908	2091	2134	2198	1693	1314
ENSG00000021461	28	27	26	46	21	17	25	24	17	10
ENSG00000021488	101	75	62	127	58	48	101	88	91	60
ENSG00000021574	4429	3412	2458	5135	3296	5558	5725	5798	4966	3711
ENSG00000021645	141	100	78	129	85	32948	34594	34725	28054	20596
ENSG00000021762	1180	1608	942	1666	1790	2047	2071	1971	1748	1513
ENSG00000021776	8535	7169	4990	9662	6446	5679	5821	6128	4859	3511
ENSG00000021826	52430	45488	29518	61086	37961	711	779	759	726	414
ENSG00000021852	223	185	98	332	109	0	0	0	0	0
ENSG00000022267	8985	7935	5235	10920	6262	26036	27962	27540	22817	14592
ENSG00000022277	13153	12646	8118	16845	9084	11603	12795	12667	10623	6407
ENSG00000022355	2	9	6	8	6	40363	41333	44408	34985	26341
ENSG00000022556	1277	1181	675	1541	822	174	177	151	136	99
ENSG00000022567	961	1141	761	1305	1205	5513	5732	5990	4811	3768
ENSG00000022840	22271	19813	12725	27426	14983	21745	23026	22669	19228	12498
ENSG00000022976	1526	1450	933	1825	1141	931	953	992	787	508
ENSG00000023041	5976	5088	3492	7261	4299	3071	2979	3386	2812	1779
ENSG00000023171	8933	8269	5513	10757	6505	40692	43725	42993	34823	22289
ENSG00000023191	3234	5348	3394	5015	9309	4991	5158	5039	4869	5239
ENSG00000023228	19373	15952	10862	23085	11643	25193	25586	26242	22270	12363
ENSG00000023287	10276	7763	5729	11617	8495	19694	19334	21425	16705	13650
ENSG00000023318	9602	7719	5433	11556	6970	3937	4140	4259	3409	2562
ENSG00000023330	7449	6635	4655	9190	5193	9828	10301	10634	8589	5276
ENSG00000023445	3026	2309	1592	3296	2045	648	732	677	527	420
ENSG00000023516	9591	7613	5287	10800	7225	42778	43888	45900	37212	25829
ENSG00000023572	1419	1084	696	1741	849	1097	1056	1017	899	524
ENSG00000023608	2464	1884	1369	3100	1846	607	493	604	464	349
ENSG00000023697	6467	5359	3713	8003	4650	1566	1633	1576	1378	953
ENSG00000023734	27811	22954	16387	34603	21095	15027	15290	16401	13269	9427
ENSG00000023839	12627	10769	6939	13852	8575	92	78	123	66	75
ENSG00000023892	2312	2573	1528	2969	2363	338	363	315	326	205
ENSG00000023902	3709	3424	2218	4565	2675	6308	6991	6763	5882	3689
ENSG00000023909	5254	4211	2799	6108	3798	3098	3072	3425	2632	2103
ENSG00000024048	8081	6571	4574	9431	5741	7521	7369	7978	6265	4506
ENSG00000024422	8855	10012	5922	11638	9542	2958	3278	3126	2711	2338
ENSG00000024526	6532	5304	3871	7935	5273	23	24	34	20	13
ENSG00000024862	1935	1625	1054	2451	1292	3358	3256	3560	2753	1966
ENSG00000025039	3660	2795	2143	4208	2549	8516	9317	9450	7737	5113
ENSG00000025156	4031	3160	2380	4685	2852	3323	3478	3610	2848	2061
ENSG00000025293	9578	8200	5629	11287	7312	9101	9115	9646	7475	5381
ENSG00000025423	271	280	169	402	147	1394	1392	1519	1313	776
ENSG00000025434	2052	2055	1293	2638	1474	1144	1206	1069	1014	565
ENSG00000025708	405	472	351	542	877	514	535	562	518	546
ENSG00000025770	5509	6973	4266	7703	6089	5146	5774	5118	4323	2923
ENSG00000025772	11245	10666	6754	14132	7697	5739	6234	5825	4783	3047
ENSG00000025796	15174	12119	9017	17802	11314	9783	10210	10377	8802	6280
ENSG00000025800	14693	12714	8033	16875	10931	12037	12867	12582	10737	7442
ENSG00000026025	196420	167237	116459	245082	134022	16244	16763	17463	14473	9434
ENSG00000026036	439	755	386	580	818	890	804	897	805	694
ENSG00000026103	1104	989	669	1532	743	851	871	905	773	572
ENSG00000026297	6430	6172	4185	8318	7249	2260	2243	2197	2052	1619
ENSG00000026508	70597	57968	39560	82392	49977	8670	8840	9076	7464	5418
ENSG00000026559	470	652	404	699	877	561	550	599	453	458
ENSG00000026652	2103	2149	1442	2465	1444	10570	11593	11341	9306	6052
ENSG00000026751	702	567	372	900	470	4	5	19	6	2
ENSG00000026950	4742	4281	2864	5659	3242	2272	2406	2281	1927	1314
ENSG00000027001	3001	2480	1663	3277	2105	735	829	809	611	378
ENSG00000027075	1223	881	654	1272	852	1024	1031	1054	955	653
ENSG00000027644	25	17	8	13	18	143	162	142	123	70
ENSG00000027697	4848	4047	2810	5755	3430	5805	5677	6408	5054	3474
ENSG00000027847	2240	2627	1543	3065	2227	1879	1996	1840	1677	1148
ENSG00000027869	535	601	374	704	485	51	55	72	41	28
ENSG00000028116	1752	1473	967	1983	1340	699	632	701	581	481
ENSG00000028137	2108	2082	1343	2604	1677	1784	1915	1773	1590	1041
ENSG00000028203	5975	5011	3328	7265	4549	6906	7122	7848	5945	4328
ENSG00000028277	203	212	140	233	159	1500	1579	1679	1315	1275
ENSG00000028310	6826	7245	4808	8657	5810	4698	5221	4930	4228	2750
ENSG00000028528	15056	13560	8836	18290	10505	13280	13610	14328	11772	7480
ENSG00000028839	3365	2654	1753	4049	2480	3882	3855	4050	3227	2535
ENSG00000029153	6596	5412	3754	7676	3415	2044	2049	2183	1692	928
ENSG00000029363	22205	17776	12799	25913	17690	20126	20590	22491	17487	13484
ENSG00000029364	12474	10120	7148	14411	8959	7890	8368	8386	6898	4609
ENSG00000029534	4280	4211	2811	4359	3202	17440	19122	18224	15497	10986
ENSG00000029559	0	2	2	11	7	74	47	64	50	31
ENSG00000029639	3091	2744	1890	4071	2150	879	1003	945	856	465
ENSG00000029725	8937	7591	5229	10651	6854	16328	16506	18420	14009	10300
ENSG00000029993	10687	8802	6416	13433	7076	1775	1897	1963	1472	935
ENSG00000030066	18369	14733	9831	20327	13122	3210	3345	3338	2878	1882
ENSG00000030110	3293	3479	2367	4446	2752	1208	1344	1269	1118	644
ENSG00000030304	11	7	6	14	0	20	23	15	13	9
ENSG00000030419	2621	2023	1371	2701	2151	1701	1514	1740	1382	1001
ENSG00000030582	19539	26024	17103	28222	24053	4915	5523	5346	4350	3229
ENSG00000031003	4386	3594	2406	4878	3145	8894	9428	9736	8061	5534
ENSG00000031081	1480	1128	795	1686	1083	3662	3802	3918	3221	2118
ENSG00000031691	2568	2100	1300	3215	1834	639	653	760	682	412
ENSG00000031698	21616	20047	13528	27762	13927	25080	26165	26135	22635	12778
ENSG00000031823	6908	7725	5169	9363	6962	7415	7721	7731	6773	4539
ENSG00000032219	2780	2283	1428	3278	2351	4750	4758	5407	4117	3284
ENSG00000032389	3874	3809	2500	4954	2725	4078	4815	4381	3812	2324
ENSG00000032444	3176	3720	2414	4256	4555	8109	8683	8239	7314	6350
ENSG00000032742	1679	1323	973	2029	1194	1380	1549	1567	1304	946
ENSG00000033011	2403	2401	1444	2897	1912	1094	988	1026	871	526
ENSG00000033030	6171	5100	3402	7134	4071	2552	2636	2630	2130	1465
ENSG00000033050	13649	12816	8239	16703	9148	8364	8902	8306	7182	4312
ENSG00000033100	4185	5112	3428	5529	4712	2716	2928	2986	2431	1631
ENSG00000033122	167	92	83	182	120	5346	5152	5916	4337	3334
ENSG00000033170	5696	4853	3301	6649	4389	6231	6454	6948	5644	4029
ENSG00000033178	11756	9011	6220	12908	8596	5896	6073	6331	5285	3773
ENSG00000033327	4808	4950	3184	6171	3475	13371	14295	13567	11608	6886
ENSG00000033627	11406	10980	7295	13699	7917	55381	59463	58946	49620	30954
ENSG00000033800	6176	5233	3585	6950	4749	7781	8076	8262	6330	4739
ENSG00000033867	9554	7463	5009	10724	7117	1825	1876	1905	1623	1113
ENSG00000034053	914	1088	703	1203	903	12179	13070	12166	10536	7235
ENSG00000034152	4487	4974	3024	5677	4427	2130	2356	2129	1910	1356
ENSG00000034239	0	1	0	1	0	291	301	365	297	216
ENSG00000034510	60803	55336	38207	82660	38709	25031	25271	26022	23095	13514
ENSG00000034533	846	747	541	1067	634	776	861	770	739	392
ENSG00000034677	10435	8474	5919	11711	7555	8498	8637	9305	7180	5170
ENSG00000034693	2752	2088	1492	3085	1771	1648	1713	1762	1451	959
ENSG00000034713	9943	8153	5759	12317	7099	21705	21856	23274	19289	13835
ENSG00000034971	0	1	2	6	0	3	7	5	10	5
ENSG00000035115	3182	2536	1729	3794	2193	4610	4922	5313	4402	2931
ENSG00000035141	10729	9693	6771	12975	7731	2270	2476	2627	2036	1367
ENSG00000035403	21733	20136	13091	25148	17086	5585	5999	6154	4688	3121
ENSG00000035499	5665	4617	2932	6534	3760	110	103	128	73	85
ENSG00000035664	616	523	294	740	438	1279	1294	1330	1160	725
ENSG00000035681	7570	6743	4607	9130	5243	3194	3433	3345	2724	1887
ENSG00000035687	9904	7671	5257	11649	7139	6251	6492	7071	5672	4198
ENSG00000035720	14	19	4	21	6	0	0	6	6	1
ENSG00000035862	42452	39199	25653	52361	31540	28898	30419	29353	25344	16134
ENSG00000035928	13799	11926	7957	16150	9971	6257	6329	6593	5547	3918
ENSG00000036054	6257	5064	3648	7434	4471	4617	4640	4895	3831	2905
ENSG00000036257	9315	7485	5205	10775	6573	9771	10106	10899	8873	6419
ENSG00000036448	62	77	52	80	64	1712	2043	1769	1518	862
ENSG00000036473	9	3	1	1	0	8	24	9	18	10
ENSG00000036530	68	50	32	78	59	7920	8820	8149	7027	5082
ENSG00000036549	6894	5858	3821	8018	5469	4661	4743	4975	4047	2981
ENSG00000036565	161	194	125	217	131	8	15	10	4	6
ENSG00000036672	693	598	343	845	546	4750	5143	4751	4348	3094
ENSG00000036828	6	0	1	0	0	7	8	3	5	4
ENSG00000037042	3923	4261	2647	5227	3074	14380	15634	13852	12582	7505
ENSG00000037241	3658	3634	2467	4973	2396	1149	1300	1416	1037	661
ENSG00000037280	215	224	160	249	236	392	489	374	385	284
ENSG00000037474	18573	16611	10948	22264	14233	4023	4251	4321	3422	2523
ENSG00000037637	5199	4705	2974	5974	3545	5087	5548	5499	4748	2839
ENSG00000037749	2128	1867	1224	2276	1873	2195	2308	2235	1848	1216
ENSG00000037757	3134	2940	2088	3698	2480	2110	2310	2289	1832	1369
ENSG00000037897	2932	2731	1881	3547	1830	469	575	539	456	296
ENSG00000037965	346	303	194	420	276	0	0	0	1	0
ENSG00000038002	2357	1901	1334	2829	1632	1332	1414	1322	1236	809
ENSG00000038210	3331	2304	1934	3847	2405	409	383	444	356	286
ENSG00000038219	9706	8715	5742	11595	7865	12973	13412	13742	11719	8090
ENSG00000038274	9513	7659	5324	10703	6308	11416	11630	12734	10267	7178
ENSG00000038295	8	4	3	11	4	2235	2226	2432	1964	1454
ENSG00000038358	7263	8584	5125	9125	6791	7362	7839	7553	6376	4345
ENSG00000038382	15812	14813	9429	17338	12617	25315	26035	25902	21606	14465
ENSG00000038427	11277	9483	6204	12604	9006	7134	7277	7499	5782	4216
ENSG00000038532	4282	4437	2881	5039	3897	7270	7882	7580	6723	4411
ENSG00000038945	96	132	71	156	74	654	645	749	594	396
ENSG00000039068	9846	8398	5406	11555	6772	351	377	348	343	149
ENSG00000039123	13797	11223	8317	16869	10259	7028	7122	7777	6003	4062
ENSG00000039139	306	280	171	384	248	282	266	284	212	130
ENSG00000039319	8060	6385	4422	8905	6021	10227	10422	11043	8756	6242
ENSG00000039523	6068	7181	4123	7689	6854	12085	13146	12117	10635	7504
ENSG00000039537	2	3	4	4	1	38	20	32	35	11
ENSG00000039560	11298	9359	6419	13080	8638	1686	1633	1760	1477	985
ENSG00000039600	20	3	2	18	9	12	10	12	4	2
ENSG00000039650	3006	3121	2311	3730	2998	2046	2108	1997	1801	1275
ENSG00000039987	10	1	6	3	0	5	4	2	6	1
ENSG00000040199	2578	2310	1593	3088	2039	7296	7851	7748	6614	4247
ENSG00000040275	6278	5039	3594	7796	4477	1106	1259	1314	1018	679
ENSG00000040341	5408	4511	3066	6522	4055	14262	14518	15223	12405	9000
ENSG00000040487	1448	1711	978	1951	1667	1405	1456	1420	1301	980
ENSG00000040531	1931	2043	1279	2483	1721	1027	1059	1092	845	606
ENSG00000040608	65	150	80	130	678	1474	1337	1498	1332	3489
ENSG00000040633	5447	5655	3487	6946	3761	3697	3957	3845	3496	1928
ENSG00000040731	366	267	191	414	186	5783	5878	6284	4766	3369
ENSG00000040933	6783	6300	4017	7851	5304	19357	20775	20705	16744	11334
ENSG00000041353	1952	1383	974	2142	1514	3674	3643	4201	3160	2443
ENSG00000041357	23947	18768	13780	29067	16768	6596	6627	7097	5526	4168
ENSG00000041515	141	178	103	235	115	1249	1410	1217	1159	872
ENSG00000041802	7911	7007	4630	10002	5238	3440	3601	3682	3073	1925
ENSG00000041880	2403	2590	1596	2958	2016	1919	2070	2013	1665	1108
ENSG00000041982	56517	53915	33837	67674	41785	2457	2644	2405	2008	1249
ENSG00000041988	1106	1478	852	1406	1232	1656	1829	1792	1505	1095
ENSG00000042062	1519	1874	1163	2064	1524	361	328	372	299	166
ENSG00000042088	4490	3788	2482	5090	2790	1537	1661	1664	1451	944
ENSG00000042286	2854	3440	2036	3889	2473	1346	1557	1477	1243	729
ENSG00000042304	0	2	0	1	0	2	1	1	2	0
ENSG00000042317	976	700	524	1114	690	2104	1933	2122	1690	1213
ENSG00000042429	4356	3524	2557	5163	3172	2942	2842	3227	2505	1719
ENSG00000042445	7054	7162	4512	8755	5082	5985	6699	6285	5283	3066
ENSG00000042493	3615	4532	2779	4969	3178	1464	1614	1391	1215	823
ENSG00000042753	8948	8595	5671	12024	7474	6064	6519	6119	5631	4229
ENSG00000042781	43	26	18	32	28	117	135	113	78	58
ENSG00000042813	0	1	4	0	1	9	1	5	7	1
ENSG00000042832	35	17	20	17	22	35	57	81	30	27
ENSG00000042980	159	146	101	174	162	581	592	672	513	298
ENSG00000043039	226	242	158	351	181	106	100	104	109	62
ENSG00000043093	6033	4569	3385	7034	4520	5522	5698	6371	5109	3899
ENSG00000043143	5073	5617	3538	6394	4628	12018	12956	12793	10933	7044
ENSG00000043355	3270	2967	1989	3847	3256	12706	13010	13357	11415	10077
ENSG00000043462	2499	2177	1391	2935	1665	1081	1064	1083	829	602
ENSG00000043514	5259	4574	3027	6699	3704	1629	1643	1745	1459	965
ENSG00000043591	83	95	82	157	133	899	937	999	816	705
ENSG00000044012	0	0	0	0	0	0	0	0	0	0
ENSG00000044090	8866	10281	6075	11202	7411	5653	6275	5514	5080	2811
ENSG00000044115	37471	35762	23349	46215	28078	27056	29001	28782	24450	15549
ENSG00000044446	6794	6706	4004	7879	5097	3147	3577	3416	2938	1744
ENSG00000044459	2000	1617	1058	2420	1682	883	918	902	751	551
ENSG00000044524	2630	2092	1468	2767	1957	1018	1026	1180	797	631
ENSG00000044574	110562	94342	65036	136324	78838	30948	31817	33267	28438	18768
ENSG00000046604	10820	9418	6474	12912	8892	102	104	145	102	63
ENSG00000046647	1694	1654	1039	1964	1258	1487	1544	1487	1288	798
ENSG00000046651	6370	5283	3623	7484	4741	2595	2547	2771	2357	1529
ENSG00000046653	3432	2659	1878	4177	2558	118199	121051	127645	102970	76014
ENSG00000046774	2686	2249	1559	3229	1724	1	0	0	0	1
ENSG00000046889	1001	879	562	1320	733	6342	6463	7096	5503	3749
ENSG00000047056	2954	2642	1809	3565	2228	7859	8346	7847	6545	4262
ENSG00000047188	7540	5919	4181	8448	5538	6522	6382	6949	5536	4134
ENSG00000047230	4904	4221	2957	5765	3337	2260	2129	2254	1746	1319
ENSG00000047249	6407	5481	3683	7895	4922	16402	17434	17606	15007	11082
ENSG00000047315	18388	15173	10580	20928	13230	13216	13101	13622	11256	7715
ENSG00000047346	3858	2925	1997	4265	2808	6518	6618	7023	5531	4157
ENSG00000047365	1012	833	573	1217	819	10259	10047	10912	8671	6391
ENSG00000047410	31354	28287	18638	37288	25108	12103	12687	12639	10548	7787
ENSG00000047457	10814	9261	5953	12880	8587	3054	2986	3174	2474	1927
ENSG00000047578	3278	3362	2100	3650	2549	3262	3467	3443	2969	1657
ENSG00000047579	2636	2378	1574	3408	1629	3358	3537	3455	3078	1718
ENSG00000047597	2424	1892	1401	2801	1834	3309	3345	3637	2779	2135
ENSG00000047617	220	271	124	295	136	205	238	254	190	131
ENSG00000047621	2690	2053	1425	3144	1902	2976	2911	3189	2641	1908
ENSG00000047634	4029	3391	2329	4789	2905	1769	1809	2105	1574	1232
ENSG00000047644	4359	4162	2827	5296	3781	4365	4786	4595	3802	2704
ENSG00000047648	1546	1444	939	1839	1205	621	684	692	540	493
ENSG00000047662	18	22	21	27	29	259	306	307	210	155
ENSG00000047849	33908	33230	20661	41440	28619	87192	92579	90667	76891	51049
ENSG00000047932	5865	4766	3179	6722	4546	8757	8776	9338	7627	5588
ENSG00000047936	101	83	52	112	90	425	491	440	372	241
ENSG00000048028	6641	5830	3721	7475	4613	3758	3845	4149	3287	2044
ENSG00000048052	1767	1533	1051	2200	1434	5390	5546	5998	4775	3370
ENSG00000048140	3740	4131	2608	4684	3100	3974	4323	4336	3677	2411
ENSG00000048162	4100	4142	2754	5458	2915	1066	1091	1153	996	625
ENSG00000048342	2254	2110	1205	2702	1560	1312	1385	1323	1055	650
ENSG00000048392	5816	4353	3217	6625	4393	6906	6855	7671	5898	4342
ENSG00000048405	3601	2672	1983	3937	2681	1789	1992	1953	1578	1233
ENSG00000048462	522	510	267	691	327	7	1	4	4	3
ENSG00000048471	2892	2606	1670	3379	2192	4626	5073	4843	4019	2552
ENSG00000048540	328	271	161	337	256	21482	21982	23116	18596	13706
ENSG00000048544	7535	6000	4451	8957	5053	3640	3706	4124	3006	2208
ENSG00000048545	34	37	29	56	18	127	137	113	99	68
ENSG00000048649	9535	7724	5416	10906	7626	9970	10039	10825	8271	6673
ENSG00000048707	7722	6575	4504	8423	5546	20143	20858	21619	16860	11239
ENSG00000048740	3760	3144	2105	4162	3198	25980	26822	27612	22383	16756
ENSG00000048828	21136	19498	12880	25596	17708	11365	11660	11769	9587	7189
ENSG00000048991	9044	7856	5263	10165	6882	16180	16935	17339	13514	9100
ENSG00000049089	830	1109	780	1217	1405	4597	4654	4859	4268	3962
ENSG00000049130	1689	1365	900	1962	1304	4613	4726	5035	3885	3008
ENSG00000049167	1868	1497	1034	2032	1194	648	806	921	599	424
ENSG00000049192	528	484	312	621	355	72	107	83	93	43
ENSG00000049239	11602	10954	7135	14141	6005	5345	5712	5458	4766	2423
ENSG00000049245	12927	10593	7582	15872	8986	9639	9982	10760	8766	5962
ENSG00000049246	3913	3269	2126	4186	2754	12104	12691	12649	10445	7098
ENSG00000049247	1128	940	592	1390	667	2	0	0	4	3
ENSG00000049249	283	207	134	303	98	5	2	4	4	1
ENSG00000049283	245	288	193	341	357	675	722	749	499	376
ENSG00000049323	19968	17789	11339	23591	13547	2158	2244	2234	1938	1302
ENSG00000049449	22956	18459	13141	27152	16249	5468	5494	5673	4756	3540
ENSG00000049540	615	789	494	823	706	3947	4306	4258	3789	2592
ENSG00000049541	8078	7228	4875	10055	5661	1578	1805	1836	1509	1024
ENSG00000049618	8542	8738	5764	10404	7014	12223	13153	12772	10610	7201
ENSG00000049656	16522	17390	11340	20362	15409	4672	4987	4929	4239	3064
ENSG00000049759	15828	13952	9357	18770	11538	16378	16705	17438	13912	9744
ENSG00000049768	42	32	38	75	50	91	97	95	65	43
ENSG00000049769	705	619	436	777	713	6588	7234	7343	6381	4882
ENSG00000049860	21234	17096	12799	26257	15277	3570	3544	3905	3288	2263
ENSG00000049883	3815	2955	2162	4250	2549	2710	2841	2947	2327	1528
ENSG00000050030	457	360	231	429	300	3263	3614	3582	2855	2237
ENSG00000050130	5373	4408	2890	6205	3598	5251	5297	5526	4563	3232
ENSG00000050165	11511	10819	7169	14283	8453	88844	93211	93531	78326	51063
ENSG00000050327	753	704	485	952	595	98	139	112	91	55
ENSG00000050344	5998	5039	3225	6995	4677	1110	1096	1161	984	562
ENSG00000050393	7710	6470	4494	9038	5179	6927	7058	7352	5922	3799
ENSG00000050405	8593	7541	5148	10297	6510	8979	8851	9400	7411	5262
ENSG00000050426	12172	10810	7107	14931	7542	8109	8531	8775	6989	4584
ENSG00000050438	1106	926	604	1475	843	18746	19266	19815	16149	10078
ENSG00000050555	704	865	586	912	1013	642	567	660	598	411
ENSG00000050628	793	623	444	923	662	453	521	540	444	340
ENSG00000050730	7	2	0	2	9	78	58	66	57	15
ENSG00000050748	7108	6267	4241	8626	4930	28385	29822	31107	24534	17339
ENSG00000050767	288	361	150	440	339	587	858	803	620	556
ENSG00000050820	2367	3484	2251	3459	6345	6308	6399	6247	5638	7183
ENSG00000051009	3154	3392	2204	3712	2733	4312	4495	4446	3791	2437
ENSG00000051108	15057	12677	8401	18466	10006	9262	9472	9680	8012	5370
ENSG00000051128	2113	2249	1522	2638	2673	3939	4057	3830	3413	3276
ENSG00000051180	4223	3529	2365	4871	2812	69	53	61	80	23
ENSG00000051341	4385	3685	2519	5097	3297	106	92	90	75	31
ENSG00000051382	8150	6346	4582	9088	5991	11098	11163	12278	9576	6998
ENSG00000051523	4423	5432	3346	6292	9773	457	474	392	471	586
ENSG00000051596	1934	1809	1177	2431	2032	1052	1137	1174	988	923
ENSG00000051620	4363	3742	2447	5424	3410	2945	3028	3019	2532	1878
ENSG00000051825	5990	4895	3650	6975	4352	2565	2730	2788	2276	1517
ENSG00000052126	6853	6135	3925	8110	5077	4379	4650	4980	3851	2751
ENSG00000052344	1496	1868	1122	1938	1486	121	151	142	110	65
ENSG00000052723	10715	8389	5732	11963	8367	4600	4424	4816	3781	2778
ENSG00000052749	6245	7504	4545	8017	5918	3420	3793	3562	3311	2061
ENSG00000052795	3770	3290	2139	4255	3054	7965	8740	8646	6843	5193
ENSG00000052802	15749	12516	8525	18834	10739	11912	12037	13052	10593	7336
ENSG00000052841	13979	11351	7716	15955	9800	6473	6925	7199	5510	3877
ENSG00000052850	305	290	188	343	256	84	117	58	65	51
ENSG00000053108	290	272	182	339	176	4294	4469	4645	3567	2345
ENSG00000053254	7652	6807	4708	8885	6089	15384	15962	16066	13357	9275
ENSG00000053328	2	2	1	11	2	150	146	136	97	53
ENSG00000053371	5550	5537	3516	6852	4669	2901	3058	2987	2464	1824
ENSG00000053372	10616	9878	6391	14143	6600	3726	4085	4181	3455	1950
ENSG00000053438	114	112	50	135	89	7601	8713	8087	6998	4622
ENSG00000053501	1923	2021	1309	2635	1444	2311	2461	2482	2141	1359
ENSG00000053524	290	256	218	327	211	8736	8901	9082	7336	5375
ENSG00000053702	466	340	254	482	166	6602	7093	6842	6045	3598
ENSG00000053747	904	844	564	1130	677	865	869	980	803	436
ENSG00000053770	5201	4237	2875	5934	3693	10329	10359	11551	8747	6621
ENSG00000053900	4580	3689	2611	5217	3338	2772	2959	3220	2664	1806
ENSG00000053918	142	187	85	192	143	128	89	82	74	53
ENSG00000054116	7635	6413	4499	9737	4762	5294	5326	5560	4550	3044
ENSG00000054118	22473	20013	13498	26532	17419	13785	14674	14592	12123	8765
ENSG00000054148	4794	6901	4603	7421	7112	4944	5268	5317	4725	3373
ENSG00000054179	459	573	401	561	614	845	846	828	745	625
ENSG00000054219	270	165	126	304	177	177	173	202	191	127
ENSG00000054267	6067	4749	3299	6801	4764	8020	8474	8884	7044	5661
ENSG00000054277	1742	1760	1066	2018	1411	1237	1340	1184	960	662
ENSG00000054282	1481	1369	895	1789	1109	1584	1635	1746	1271	852
ENSG00000054356	452	585	330	544	496	24360	26237	25417	21875	15348
ENSG00000054392	715	657	514	802	566	596	571	652	494	325
ENSG00000054523	10626	9070	6135	12234	7819	88193	92041	91567	76972	50783
ENSG00000054598	2299	1990	1427	3000	2094	967	999	1120	848	803
ENSG00000054611	2012	2116	1449	2721	2059	2121	2236	2183	1915	1408
ENSG00000054654	9835	9049	5866	10988	7676	7996	8220	8357	6533	4589
ENSG00000054690	3477	3452	2348	4188	2869	30933	33700	32854	26932	17012
ENSG00000054793	9809	8700	5849	11635	7856	64409	68934	68399	56958	36366
ENSG00000054796	0	0	0	0	0	0	0	0	0	0
ENSG00000054803	12	17	10	6	9	2536	2515	2691	2195	1837
ENSG00000054938	16	19	14	41	19	13	37	25	20	11
ENSG00000054965	12065	10415	6778	13340	8675	41679	45622	44617	36423	23943
ENSG00000054967	1409	1961	1235	1980	1969	1341	1600	1474	1267	998
ENSG00000054983	2352	1770	1324	2606	1652	7063	7299	7718	6246	4500
ENSG00000055044	13977	12082	7854	17283	11185	3531	3566	3608	2937	2529
ENSG00000055070	14678	14840	9837	18877	11619	5082	5348	5176	4600	2857
ENSG00000055118	3797	4691	3242	5105	4876	5664	6054	5626	5232	4298
ENSG00000055130	12457	10839	7203	14680	8846	9426	9821	10541	8563	5655
ENSG00000055147	2705	2230	1504	3092	1766	1476	1457	1457	1178	897
ENSG00000055163	10998	11108	6919	13739	8108	62905	67621	64675	55147	35847
ENSG00000055208	11080	8984	6343	12800	7719	8797	9185	9288	7709	5165
ENSG00000055211	4193	3489	2433	5013	3221	3435	3691	3811	3031	2250
ENSG00000055332	11280	8853	6447	13008	7838	9938	10058	10689	8668	5865
ENSG00000055483	10163	10102	6433	12720	7641	7552	8419	7916	6766	4156
ENSG00000055609	11702	9845	6905	12929	8869	17562	18512	18660	14907	10559
ENSG00000055732	770	672	527	981	609	46	29	20	16	18
ENSG00000055813	2	7	6	12	9	1247	1341	1405	1065	981
ENSG00000055917	21564	16980	12248	24063	15572	23102	23285	25022	20091	14113
ENSG00000055950	3398	3786	2497	4573	3542	4151	4326	4402	3674	2721
ENSG00000055955	53	44	21	46	9	113	157	118	111	52
ENSG00000055957	181	260	101	287	140	4	8	13	8	2
ENSG00000056050	3121	2484	1670	3826	2119	2590	2653	3031	2375	1760
ENSG00000056097	18138	15625	11140	21066	14365	23847	24210	24993	20664	14817
ENSG00000056277	1548	1298	850	1738	1057	609	665	577	545	311
ENSG00000056291	95	88	62	138	56	75	99	100	71	26
ENSG00000056487	202	279	187	318	197	432	491	471	428	349
ENSG00000056558	3137	3733	2137	4066	2682	2582	2728	2618	2053	1211
ENSG00000056586	10112	8289	5630	11669	8249	11936	12251	12882	10109	7988
ENSG00000056736	3283	2871	1879	4031	2272	3447	3865	3920	3129	2004
ENSG00000056972	2888	2918	1905	3677	2031	1326	1424	1339	1217	673
ENSG00000056998	4009	3905	2364	5019	2724	1524	1614	1738	1432	906
ENSG00000057019	16502	13295	8932	18800	12341	3218	3413	3374	2760	2106
ENSG00000057149	87	81	49	111	29	0	0	0	0	0
ENSG00000057252	12481	10294	6943	14735	8272	2224	2426	2586	2165	1386
ENSG00000057294	2984	2550	1792	3710	2418	866	824	841	744	492
ENSG00000057468	22	4	16	20	12	127	111	128	129	95
ENSG00000057593	554	555	360	669	513	199	195	221	138	94
ENSG00000057608	38525	31100	21773	46673	26856	17206	17210	18349	15036	10719
ENSG00000057657	1149	1022	635	1290	904	483	454	506	457	336
ENSG00000057663	4883	4118	2927	6033	3482	3823	4048	4295	3239	2386
ENSG00000057704	562	374	222	553	351	4867	5045	5237	4201	2792
ENSG00000057757	7031	5947	4006	8856	4826	16596	17398	17212	15278	10059
ENSG00000057935	10031	8382	5699	11616	6669	10147	10713	10774	8906	5440
ENSG00000058056	7279	5929	3930	8032	4894	3190	3322	3466	2953	1928
ENSG00000058063	9368	7522	5411	10589	7291	5575	5396	5889	4469	3344
ENSG00000058085	378	333	218	419	256	982	1060	1020	909	545
ENSG00000058091	3817	3114	2163	4154	2869	19796	21009	21405	17282	12472
ENSG00000058262	42061	40386	26129	51230	33029	11703	12420	11897	10209	7000
ENSG00000058272	10411	8256	5769	11737	8330	9684	9907	10283	8212	6360
ENSG00000058335	249	287	141	321	221	29308	32269	29946	24956	16470
ENSG00000058404	184	197	150	244	168	55242	60643	58346	50803	37259
ENSG00000058453	587	856	507	880	1857	2148	2087	1944	1824	2885
ENSG00000058600	8823	8949	5563	10735	7294	4183	4365	4322	3569	2409
ENSG00000058668	22579	19213	13046	25839	16883	27967	28930	29211	23750	16294
ENSG00000058673	27389	23108	15801	31362	20266	19492	20440	21208	16908	12018
ENSG00000058729	4623	3494	2375	5316	3129	1777	1767	1857	1567	1044
ENSG00000058799	3014	2339	1753	3422	1866	2590	3014	2736	2448	1513
ENSG00000058804	14416	11307	7974	17086	10633	1768	1956	1941	1624	1211
ENSG00000058866	547	540	336	687	367	11665	12450	11913	9841	6334
ENSG00000059122	2304	3150	1884	3140	4463	7634	8124	7675	6850	7406
ENSG00000059145	1649	1871	1214	2070	2790	2446	2502	2512	2396	2223
ENSG00000059377	497	420	361	626	382	525	583	523	463	296
ENSG00000059378	3570	3612	2384	4363	2821	592	676	620	578	331
ENSG00000059573	18864	16637	11201	22912	12823	3790	4078	4003	3270	2063
ENSG00000059588	11178	9355	5944	12655	7788	7480	7867	8166	6719	4352
ENSG00000059691	3459	3322	2116	4109	2401	5145	5530	5683	4516	2876
ENSG00000059728	3423	2841	1990	3831	2600	4016	4217	4186	3462	2569
ENSG00000059758	4408	3554	2406	5289	3428	13043	12756	14030	10949	8309
ENSG00000059769	2382	1896	1284	2926	1627	989	1128	1154	932	629
ENSG00000059804	42769	38424	25766	51422	31101	13912	14307	14079	11948	7907
ENSG00000059915	211	276	183	306	404	22928	23905	23674	20356	18551
ENSG00000060069	1113	1460	833	1548	1786	1029	1087	1241	943	946
ENSG00000060138	27565	26738	17848	34657	22698	4454	4655	5007	4203	2753
ENSG00000060140	170	98	72	157	119	939	940	831	764	498
ENSG00000060237	35785	31923	21082	40268	28165	53433	56500	56682	45696	32527
ENSG00000060303	0	0	0	0	0	0	0	0	0	0
ENSG00000060339	13332	10374	7194	15353	9898	6093	6433	6846	5449	4211
ENSG00000060491	3237	4044	2830	4502	6270	4094	4064	4225	3591	3663
ENSG00000060558	2351	3056	1771	3488	2604	524	591	600	486	347
ENSG00000060566	267	226	160	353	197	105	116	66	79	39
ENSG00000060642	2740	2466	1640	3570	1884	1396	1524	1590	1331	808
ENSG00000060656	5032	6293	3490	6507	5396	5435	5724	5634	4814	3152
ENSG00000060688	9715	8091	5304	11520	6674	2264	2417	2551	2102	1380
ENSG00000060709	113	107	61	159	128	6377	6734	6511	5389	3793
ENSG00000060718	470	474	247	536	337	1641	1572	1716	1310	947
ENSG00000060749	11521	9313	6689	13074	9413	4950	5030	5469	4298	3118
ENSG00000060762	3796	3080	2155	4411	2307	7251	7490	7619	6425	4229
ENSG00000060971	4946	5247	3302	6195	3639	5583	6137	5884	5077	3124
ENSG00000060982	28916	23198	17048	33623	24515	5222	5404	5775	4655	3414
ENSG00000061273	10498	11757	7453	13639	9760	4881	5221	5079	4189	2946
ENSG00000061337	2722	3179	2027	3522	3030	4952	5205	5031	4270	2864
ENSG00000061455	117	89	47	83	77	179	165	235	133	114
ENSG00000061492	5	20	2	11	7	40	31	36	35	22
ENSG00000061656	2306	2620	1769	3180	2110	208	225	261	181	122
ENSG00000061676	25777	20481	14790	29328	19478	44815	45654	48950	38975	28343
ENSG00000061794	10933	8778	6247	13602	7528	5169	5236	5696	4515	3115
ENSG00000061918	569	424	325	618	418	16716	17287	18112	14316	10455
ENSG00000061936	5762	6087	3806	6805	5745	6440	6631	6604	5703	4341
ENSG00000061938	2794	3789	2618	3727	5052	19562	19854	19692	17847	15848
ENSG00000061987	8165	6523	4505	9166	5936	11457	11261	12417	9843	6852
ENSG00000062038	1741	1652	1068	2059	1252	647	776	700	630	312
ENSG00000062096	1	0	0	0	0	143	178	172	101	62
ENSG00000062194	14441	11797	8417	17587	9974	17837	18114	19413	15872	11223
ENSG00000062282	2088	1826	1238	2480	1380	980	1133	1051	831	579
ENSG00000062370	512	430	269	588	390	1070	1120	1132	899	662
ENSG00000062485	39157	34433	22761	47693	26835	25751	27511	27207	22663	14818
ENSG00000062524	444	443	303	499	323	433	444	443	301	176
ENSG00000062582	91	65	56	95	845	47	35	36	69	281
ENSG00000062598	7107	6715	4196	8730	5109	16536	18560	17603	14942	9084
ENSG00000062650	10765	9473	6168	13060	7989	5869	6166	6354	5062	3890
ENSG00000062716	64586	52271	37037	77553	42430	7594	7729	8206	6760	4390
ENSG00000062725	11952	9519	6770	13545	8891	12147	12248	13369	10473	8238
ENSG00000062822	4616	6445	4017	6212	9500	702	735	723	650	565
ENSG00000063015	36	26	12	54	21	11991	13463	12785	10182	6190
ENSG00000063046	95962	82772	55536	115512	67318	35499	36905	36378	32033	20742
ENSG00000063127	267	296	200	389	176	113	119	111	74	40
ENSG00000063169	993	1125	796	1352	1730	1887	1783	1791	1487	1745
ENSG00000063176	634	812	546	818	1274	3013	2860	2915	2893	3046
ENSG00000063177	63798	66336	45709	88380	60518	22468	23543	23462	20749	14800
ENSG00000063180	1140	1279	798	1467	1015	36514	39483	37448	33226	20490
ENSG00000063241	1977	2591	1693	2798	2781	2016	2189	2049	1760	1568
ENSG00000063244	24318	28528	18283	32314	21533	15786	17295	16421	14340	8807
ENSG00000063245	7509	9048	5814	10069	13207	12449	12891	12343	10924	12680
ENSG00000063322	4988	5249	3287	6459	4296	11214	11683	11619	9857	6748
ENSG00000063438	3405	3872	2580	4469	3614	297	302	375	307	218
ENSG00000063515	1	0	0	0	2	0	0	0	0	0
ENSG00000063587	3588	3360	2179	4373	2949	5807	6250	6302	5112	3323
ENSG00000063601	4815	4124	2819	5481	3774	5253	5328	5373	4411	3049
ENSG00000063660	2473	3540	2480	3866	5993	11609	11600	11880	10659	10614
ENSG00000063761	1393	1300	878	1696	952	1564	1740	1641	1441	782
ENSG00000063854	3789	4706	2730	5051	3429	9961	11249	10008	9213	5784
ENSG00000063978	11789	10653	7119	14144	8004	8720	9571	9223	7456	4923
ENSG00000064012	4717	3889	2696	5663	3012	275	302	330	272	178
ENSG00000064042	5788	4887	3206	6430	4289	23641	24867	25492	20232	15420
ENSG00000064102	9518	8040	5804	12265	7058	1696	1779	1767	1503	993
ENSG00000064115	11512	9755	6474	13582	8018	4545	4899	4858	3996	2534
ENSG00000064195	254	261	152	298	235	3	10	29	8	5
ENSG00000064199	1024	815	646	1357	818	589	554	630	527	338
ENSG00000064201	41	67	36	68	62	43	48	64	35	30
ENSG00000064205	2942	3023	1962	3453	3294	91	88	89	73	50
ENSG00000064218	2	4	10	7	3	86	60	71	38	36
ENSG00000064225	5763	4556	3440	7131	4220	2718	2590	2712	2219	1683
ENSG00000064270	270	354	199	359	189	366	389	361	337	206
ENSG00000064300	636	662	416	795	680	2076	2265	2311	2037	1535
ENSG00000064309	3022	2723	1934	3647	2350	4542	4819	4792	3702	2439
ENSG00000064313	7058	5822	3984	8138	5289	3288	3391	3523	2893	2076
ENSG00000064393	14858	13369	9139	17026	10526	74310	75955	75633	63669	39787
ENSG00000064419	15659	13584	9273	18754	11371	7426	7539	7923	6681	4358
ENSG00000064489	24	52	23	62	27	12	18	25	33	16
ENSG00000064490	3724	4304	2787	5157	3087	1688	1967	1922	1640	927
ENSG00000064545	2344	3172	2016	3420	4022	1354	1353	1441	1197	1102
ENSG00000064547	1432	1596	959	1892	1449	268	330	285	238	151
ENSG00000064601	16468	17280	10966	21306	11956	10343	11229	10760	9367	5269
ENSG00000064607	24016	22156	14398	27443	18209	31780	33379	32985	27769	18061
ENSG00000064651	5301	4246	2986	6225	4434	11041	11066	11538	9423	7511
ENSG00000064652	1848	1506	1073	2303	1241	1761	1990	1878	1555	1194
ENSG00000064655	333	319	242	417	217	506	597	486	494	276
ENSG00000064666	12017	13105	8310	15677	10205	734	799	790	629	424
ENSG00000064687	2541	3037	1769	3132	3961	2527	2674	2911	2277	2159
ENSG00000064692	1566	1362	908	1876	1112	1222	1290	1322	1041	738
ENSG00000064703	3874	3213	2253	4672	2706	1498	1688	1724	1377	910
ENSG00000064726	12102	9424	6754	14575	9481	14818	14994	15956	12978	9966
ENSG00000064763	2088	1649	1123	2390	1498	3037	3205	3423	2604	1814
ENSG00000064787	1554	1451	1043	1974	1205	43233	44698	44276	38734	24264
ENSG00000064835	0	1	0	0	0	11	7	15	6	7
ENSG00000064886	2797	2525	1637	3548	1884	1328	1427	1462	1271	736
ENSG00000064932	2347	3428	2180	3538	5264	1178	1244	1110	1021	1197
ENSG00000064933	4768	3783	2824	5485	3665	2387	2257	2562	2052	1508
ENSG00000064961	9136	11162	7013	12405	14943	1194	1296	1359	1189	1191
ENSG00000064989	257	212	165	312	280	2078	1921	2164	1689	1240
ENSG00000064995	6182	5270	3642	7354	4482	2491	2632	2675	2328	1657
ENSG00000064999	5000	5179	3184	6539	4710	7448	8141	7591	6413	4341
ENSG00000065000	17050	18914	11799	21349	17742	19871	20959	20008	17322	13136
ENSG00000065029	4632	4834	2958	5728	3473	4889	5644	5198	4389	2626
ENSG00000065054	884	1359	836	1261	2324	4131	4116	3699	3616	4455
ENSG00000065057	1185	1543	1023	1743	1946	1087	1091	1178	952	908
ENSG00000065060	9199	7758	5465	10231	6663	4717	4702	4823	3788	2529
ENSG00000065135	17597	13627	9647	20707	12471	5118	5185	5646	4569	3082
ENSG00000065150	56974	46551	31789	65339	39578	22773	23870	24448	19896	13704
ENSG00000065154	14070	11344	8295	16734	9320	20605	21169	22914	18515	12424
ENSG00000065183	11042	9258	6470	13317	8096	2644	2955	2812	2353	1548
ENSG00000065243	8986	7274	5416	9771	7064	4511	4627	5127	3887	2865
ENSG00000065268	2191	2598	1789	2967	4395	1411	1587	1562	1347	1639
ENSG00000065308	15582	14127	8775	18186	11287	1383	1524	1368	1213	713
ENSG00000065320	410	490	335	637	444	1420	1448	1404	1156	837
ENSG00000065325	941	800	467	1168	650	364	418	411	392	239
ENSG00000065328	5810	5183	3381	6980	4232	4	7	16	5	10
ENSG00000065357	4451	4097	2705	5441	3026	3376	3773	3652	2987	1700
ENSG00000065361	16463	14562	9465	19374	11837	8525	9259	9145	7740	4802
ENSG00000065371	282	209	196	309	138	4	9	6	9	2
ENSG00000065413	1653	1439	868	1766	1211	2274	2432	2358	2004	1532
ENSG00000065427	36252	30956	20844	44458	22384	8769	8893	9316	7484	4908
ENSG00000065457	3455	3053	1966	3592	2252	1606	1783	1697	1428	838
ENSG00000065485	4462	4189	2707	5305	2864	257	275	284	223	169
ENSG00000065491	3439	2991	1962	3844	2116	2604	2873	2786	2369	1426
ENSG00000065518	8696	8657	6069	11795	6888	9120	9605	10207	8529	5372
ENSG00000065526	14886	15198	9480	17191	13063	20431	21539	20485	17065	10880
ENSG00000065534	3452	3173	2131	4046	2614	11668	12328	12250	9918	6951
ENSG00000065548	13427	10816	7781	16835	9885	8807	9091	9660	7725	5728
ENSG00000065559	4804	3860	2648	5661	3542	17229	17296	18331	14875	10649
ENSG00000065600	2327	1945	1218	2786	1466	3330	3526	3569	2950	1844
ENSG00000065609	29	19	20	32	21	53100	56414	58790	47114	32726
ENSG00000065613	10962	8600	5836	12475	7988	11366	11575	12207	10085	7517
ENSG00000065615	2066	1721	1320	2542	1667	2728	2737	2958	2176	1615
ENSG00000065618	119	86	52	120	80	79	79	90	75	53
ENSG00000065621	684	563	356	765	465	1771	1846	1788	1514	969
ENSG00000065665	1954	1770	1218	2461	1296	6453	6375	6613	5535	3613
ENSG00000065675	1670	1506	1115	1945	1060	1401	1409	1477	1108	793
ENSG00000065717	1548	1835	1261	1973	1750	13137	13704	13275	11802	8767
ENSG00000065802	6050	5771	3659	7136	4365	8122	8854	8606	6987	4741
ENSG00000065809	7319	6170	4527	8841	5132	15536	15967	17202	13824	9569
ENSG00000065833	4233	3228	2335	4931	3103	4250	4535	4559	3694	2856
ENSG00000065882	7045	6193	4301	8598	5492	4908	5338	5290	4512	3083
ENSG00000065883	8612	7522	5144	10081	6882	6528	6572	6670	5499	4106
ENSG00000065911	22944	18579	13125	26772	15672	1510	1564	1600	1298	1017
ENSG00000065923	4289	3521	2394	4908	2977	10938	11482	11620	9398	5731
ENSG00000065970	4910	4183	2745	5361	3574	6808	6983	6878	5639	3745
ENSG00000065978	135697	125137	82684	176102	95706	15310	16371	16415	14507	8888
ENSG00000065989	2475	2686	1634	2928	2157	10380	11616	10910	9295	5879
ENSG00000066027	6361	5064	3531	7395	4834	4956	5096	5260	4259	3231
ENSG00000066032	362	395	213	523	333	16907	17818	17573	14741	10076
ENSG00000066044	16436	14867	9647	19609	11929	10161	10628	10525	9061	6128
ENSG00000066056	660	760	504	906	665	1987	2166	2102	1914	1309
ENSG00000066084	10284	8810	5698	11776	7729	26790	28184	28459	23105	15772
ENSG00000066117	16379	15338	9813	19474	10914	6437	6721	6679	5635	3470
ENSG00000066135	6735	6499	4031	7749	4608	5291	5580	5650	4757	2891
ENSG00000066136	5066	4794	3046	6136	4141	5306	5662	5224	4810	3112
ENSG00000066185	42	43	45	51	15	313	402	334	305	182
ENSG00000066230	14	16	21	20	100	343	337	315	277	252
ENSG00000066248	2128	2105	1325	2434	1717	19779	21575	21272	18115	11991
ENSG00000066279	14244	11720	8507	15621	12348	91	47	60	60	47
ENSG00000066294	733	616	459	1018	548	327	437	423	299	194
ENSG00000066322	10370	10196	5967	12805	6885	9433	10706	10007	8396	5117
ENSG00000066336	194	279	173	293	341	561	531	598	515	488
ENSG00000066379	1943	2062	1170	2602	1245	404	463	431	387	201
ENSG00000066382	418	373	229	469	314	1869	1899	1989	1655	1128
ENSG00000066405	49	43	28	48	33	17	38	48	26	9
ENSG00000066422	5457	4216	2953	6241	4213	7241	7202	7922	6466	4634
ENSG00000066427	3956	3413	2226	4897	2571	4094	4134	4509	3711	2173
ENSG00000066455	5765	4580	3423	6977	4156	3749	3819	3811	3175	2424
ENSG00000066468	1598	1425	1031	1990	1245	17333	18743	17917	14999	10319
ENSG00000066557	5237	4077	2895	5992	3463	3343	3360	3906	2988	2086
ENSG00000066583	4878	4038	2681	6108	3695	1504	1473	1754	1235	976
ENSG00000066629	4083	3592	2332	4749	2917	3324	3681	3378	2909	1905
ENSG00000066651	3024	2328	1534	3348	1939	2083	2267	2387	1822	1289
ENSG00000066654	8885	7076	4978	10071	6854	5682	5845	6241	5111	3857
ENSG00000066697	4535	4027	2888	5677	3163	1720	2001	1934	1525	944
ENSG00000066735	472	639	489	689	1790	106	134	110	100	195
ENSG00000066739	5080	4316	3019	5550	4067	14496	14513	14964	12073	8940
ENSG00000066777	9178	7434	5025	10371	6782	7293	7506	7668	6454	4439
ENSG00000066813	188	222	156	291	167	0	0	0	0	0
ENSG00000066827	1099	1046	690	1309	905	882	993	1004	848	534
ENSG00000066855	5629	4305	3011	6462	3780	1159	1204	1150	1016	629
ENSG00000066923	1776	1662	1032	2109	1131	1976	2160	2171	1723	1032
ENSG00000066926	5184	4406	2901	6340	3569	2992	3133	3449	2722	1872
ENSG00000066933	4708	3844	2623	5198	3790	10776	11101	11540	8887	6666
ENSG00000067048	9800	7775	5533	11078	7002	9989	10279	10932	8542	6217
ENSG00000067057	22115	24562	16245	29604	21123	27832	30020	29709	25466	16848
ENSG00000067064	18119	14714	10315	21433	12499	14485	14576	16107	12949	9056
ENSG00000067066	3982	3376	2261	4684	2813	898	842	945	752	486
ENSG00000067082	10536	9025	6290	12794	8904	5605	5882	6184	4893	3536
ENSG00000067113	1994	1657	1235	2491	1588	3145	3264	3306	2710	2176
ENSG00000067141	6380	5781	3805	7380	4713	15711	17579	16718	14044	9174
ENSG00000067167	25002	20091	14698	29840	19177	6485	6649	7351	5444	4384
ENSG00000067177	5286	4767	2988	5987	3733	1695	1698	1729	1376	974
ENSG00000067182	9943	9987	6417	12634	9106	3419	3660	3581	3031	2327
ENSG00000067191	1189	1303	816	1425	954	11310	12369	11649	10062	6198
ENSG00000067208	3485	2550	1891	4040	1904	3827	3792	4084	3456	2047
ENSG00000067221	760	1091	699	1074	848	4720	4989	4904	4274	2860
ENSG00000067225	330690	336831	211988	423881	237710	145732	156385	149852	129410	75787
ENSG00000067248	6910	5370	3847	7897	5048	4523	4278	4779	3639	2680
ENSG00000067334	9978	8247	5498	11879	6909	4575	4818	5001	4205	2866
ENSG00000067365	2594	2630	1577	3148	1681	1667	1903	1793	1469	859
ENSG00000067369	7618	6850	4568	8833	5700	10667	11478	11469	9229	6326
ENSG00000067445	2953	2911	1915	3662	2199	10002	10763	10586	8890	5173
ENSG00000067533	6250	4884	3372	7226	4567	2206	2250	2303	1910	1385
ENSG00000067560	59907	49773	34100	73016	42114	29897	30816	31616	26339	18193
ENSG00000067596	8860	8334	5474	10762	6326	4845	5264	5052	4032	2646
ENSG00000067601	322	237	159	352	131	490	494	501	428	248
ENSG00000067606	1884	2030	1264	2436	1383	20981	22890	21580	18937	10921
ENSG00000067646	595	453	351	707	454	1404	1436	1540	1200	912
ENSG00000067704	28690	24582	16526	34242	20768	8574	8822	8844	7358	5367
ENSG00000067715	691	677	479	790	592	143462	147126	154281	124005	91131
ENSG00000067798	1290	1076	642	1423	987	8027	8318	8762	7000	4862
ENSG00000067829	4809	6071	3480	6612	4306	7785	8716	7723	7043	4089
ENSG00000067836	1689	2174	1339	2478	1706	14384	16127	15054	13313	8771
ENSG00000067840	1603	1934	1272	2037	2354	43775	45955	45235	40346	33567
ENSG00000067842	2	2	6	12	4	13043	13941	13463	11666	7547
ENSG00000067900	9237	7701	5262	10984	7791	4590	4665	5152	4039	3199
ENSG00000067955	12589	9824	7017	15154	9379	2881	2889	3087	2702	1867
ENSG00000067992	2171	1847	1218	2600	1517	935	831	866	718	421
ENSG00000068001	2847	4007	2504	4349	3691	1657	1978	1799	1607	1089
ENSG00000068024	3163	3403	2151	3845	3865	5813	6249	5945	5037	4333
ENSG00000068028	3720	4091	2535	4875	3188	2373	2362	2289	1893	1430
ENSG00000068078	4987	5921	3832	6475	6817	10088	10398	10551	9184	7919
ENSG00000068079	2407	2635	1545	3432	1731	788	883	713	741	425
ENSG00000068097	6847	6023	4108	8007	4909	2868	3029	2994	2504	1701
ENSG00000068120	14249	14451	9480	18041	10705	7021	7329	7222	6184	3821
ENSG00000068137	1380	1674	1166	2080	3109	1321	1257	1289	1216	1320
ENSG00000068305	7664	6414	4399	8425	5906	13912	14177	15017	11644	8413
ENSG00000068308	10085	10081	6146	12708	7718	12144	13003	12338	10907	7095
ENSG00000068323	7162	7252	4404	8734	5620	11166	12308	11663	10024	6514
ENSG00000068354	2138	2473	1490	2622	1764	4272	4565	4441	3690	2129
ENSG00000068366	23839	18711	13387	27529	18588	11624	11241	12484	9763	7196
ENSG00000068383	2393	2381	1528	2899	1853	12758	13733	13684	11228	7671
ENSG00000068394	2966	3157	1916	4119	2504	3224	3560	3271	2794	1773
ENSG00000068400	8159	8527	5571	10193	6631	18870	20770	20004	17205	10634
ENSG00000068438	6854	7216	4586	8765	5696	2995	3186	3249	2715	1752
ENSG00000068489	8047	6963	4573	9426	5136	170	187	182	148	105
ENSG00000068615	721	535	400	913	481	8793	8849	9532	7553	5445
ENSG00000068650	8211	8301	5177	9706	7915	8852	9882	8991	7505	5366
ENSG00000068654	13717	12797	8511	16331	9142	6244	6850	6550	5506	3025
ENSG00000068697	24947	22552	15346	32220	17783	10975	11318	11968	10093	6394
ENSG00000068724	6038	6300	3926	7330	4779	3499	3945	3735	3043	1825
ENSG00000068745	10336	9910	6733	12963	7526	12198	12782	12882	10735	6415
ENSG00000068781	1	2	3	6	3	4	5	11	7	3
ENSG00000068784	3008	2504	1755	3372	2256	604	664	750	634	388
ENSG00000068796	8109	6297	4674	9584	6342	7377	7614	8194	6386	4674
ENSG00000068831	330	385	244	442	367	2546	2727	2560	2284	1623
ENSG00000068878	16926	13921	10229	19271	11875	5442	5454	5765	4842	3138
ENSG00000068885	2639	2248	1715	3472	1973	3790	3950	4050	3432	2454
ENSG00000068903	3966	4582	2688	4974	3184	28065	30103	28684	24378	14196
ENSG00000068912	10389	8470	6113	12510	7479	9127	9266	10401	8051	5902
ENSG00000068971	2974	2697	1680	3436	2390	16896	18022	17785	15150	10619
ENSG00000068976	153	160	83	194	115	2636	2917	2788	2596	1692
ENSG00000068985	366	339	212	495	183	0	0	0	0	0
ENSG00000069011	434	860	552	713	3029	1	2	0	0	2
ENSG00000069018	6	3	0	1	2	5	10	14	10	9
ENSG00000069020	1809	1493	1001	1886	1563	6175	5994	6503	5086	3884
ENSG00000069122	61	72	33	103	43	4580	4885	5189	4195	2876
ENSG00000069188	1466	1746	1021	1847	1629	1152	1269	1158	1052	609
ENSG00000069206	0	0	0	0	0	0	0	0	0	1
ENSG00000069248	11974	9762	6781	13850	8637	6754	7269	7152	5991	4364
ENSG00000069275	79076	64345	45427	93624	61176	60265	60735	63592	52502	38562
ENSG00000069329	20685	17530	11891	24457	15190	21077	21522	22404	18266	13198
ENSG00000069345	11405	9353	6246	14048	8595	12904	12643	13651	11133	8354
ENSG00000069399	1607	1719	1177	2076	1910	493	501	545	451	386
ENSG00000069424	4866	5973	3707	6372	5695	36975	38912	38899	33203	23919
ENSG00000069431	155	72	71	155	135	2135	2156	2392	1833	1356
ENSG00000069482	1704	2159	1263	2403	2220	73	83	88	78	46
ENSG00000069493	1409	1180	823	1694	1046	175	235	196	153	110
ENSG00000069509	2712	2149	1524	3170	1594	2766	3022	2886	2633	1735
ENSG00000069535	1084	1048	755	1397	733	12670	13690	13491	11404	7169
ENSG00000069667	2929	2488	1550	3213	2291	12857	13296	14099	11319	8204
ENSG00000069696	0	0	0	0	19	0	0	2	1	31
ENSG00000069702	6305	5441	3389	7142	5005	2300	2435	2478	2015	1462
ENSG00000069712	493	413	271	563	372	14462	14595	15832	12068	9125
ENSG00000069764	3	7	0	8	3	4	2	8	1	0
ENSG00000069812	105	110	61	129	77	1	1	0	1	2
ENSG00000069849	26429	21411	14735	31259	18341	10337	10586	10510	8951	6449
ENSG00000069869	4548	3790	2655	5295	3461	564	615	616	549	308
ENSG00000069943	1691	1396	987	2042	1111	546	564	620	468	276
ENSG00000069956	15272	12409	8456	17838	11648	14253	13793	14642	12104	9023
ENSG00000069966	3344	3014	2122	4017	2419	16330	16485	17042	14381	9452
ENSG00000069974	7267	5806	4038	8349	5566	585	640	760	558	487
ENSG00000069998	6114	7366	4804	8822	5685	2914	3165	3129	2486	1667
ENSG00000070010	16348	13701	9276	19967	9079	4468	4906	5053	4203	2368
ENSG00000070018	7509	6302	4406	8520	6167	5163	5589	5674	4509	3348
ENSG00000070019	15	7	4	8	6	11	13	24	15	15
ENSG00000070031	0	0	0	0	0	4	0	2	1	3
ENSG00000070047	2106	2183	1404	2557	2224	2056	2165	1998	1956	1417
ENSG00000070061	16597	13863	8970	19223	11364	11532	11917	12439	9984	6942
ENSG00000070081	11787	9495	6730	13445	8686	3598	3630	3720	3173	2310
ENSG00000070087	18095	14995	10634	21919	13107	57241	58545	60052	49639	34462
ENSG00000070159	4415	3744	2474	5127	3081	2696	2695	2769	2444	1562
ENSG00000070182	1390	1743	1045	1781	1535	12771	14058	13223	11177	7478
ENSG00000070190	798	611	486	1002	481	56	75	63	66	38
ENSG00000070193	5	5	2	2	0	105	89	86	90	60
ENSG00000070214	16514	13386	9307	18902	12190	29150	29762	30567	25178	17665
ENSG00000070269	2224	1774	1161	2433	1597	2340	2353	2499	1994	1544
ENSG00000070366	3358	3183	2112	3688	2464	5281	5721	5310	4517	2740
ENSG00000070367	12362	9487	7091	13781	9813	10735	10921	11947	9083	7125
ENSG00000070371	2284	2230	1415	2846	1608	1487	1664	1610	1217	838
ENSG00000070388	14	54	17	21	29	175	200	173	203	225
ENSG00000070404	4920	5653	3686	6921	5498	1255	1360	1523	1269	967
ENSG00000070413	6984	8490	5605	9240	8071	18798	20318	18900	16878	12494
ENSG00000070423	1345	2052	1443	2054	4899	1550	1543	1659	1365	2078
ENSG00000070444	3255	3576	2423	4150	3160	4158	4268	4006	3775	2544
ENSG00000070476	3537	3644	2187	4226	3038	2729	2837	2919	2367	1478
ENSG00000070495	5469	5235	3352	6857	3820	5662	6476	6077	5265	3129
ENSG00000070501	3566	2984	2279	4517	2485	6570	6888	7080	5861	3900
ENSG00000070526	1023	1053	637	1242	745	351	378	316	265	161
ENSG00000070540	4724	4131	2633	5575	3046	1463	1510	1610	1260	758
ENSG00000070601	3	0	1	3	2	642	733	653	509	408
ENSG00000070610	9732	9677	5917	11597	6572	21189	23142	22121	18642	10744
ENSG00000070614	8655	9156	5793	10175	7552	17232	19485	18967	14686	9796
ENSG00000070669	13322	11137	7489	16525	8577	11632	12267	12810	10267	7119
ENSG00000070718	5079	4296	2910	5938	3416	11311	11992	12423	9922	6788
ENSG00000070729	145	126	108	172	138	537	556	571	476	316
ENSG00000070731	4146	4061	2611	5247	3185	155	163	194	138	82
ENSG00000070748	2	2	0	5	2	20	20	17	10	4
ENSG00000070756	203723	174333	121047	243735	165355	23421	24493	25473	20983	16517
ENSG00000070759	1273	1145	771	1481	821	1535	1681	1730	1589	919
ENSG00000070761	5345	4666	3006	6395	3568	4134	4335	4411	3802	2495
ENSG00000070770	18073	14621	10252	19998	11701	6498	6980	7116	5857	3873
ENSG00000070778	1548	1390	1011	2097	1353	2399	2487	2568	2033	1514
ENSG00000070785	5921	5279	3534	7294	3839	2647	3038	3022	2465	1671
ENSG00000070808	55	50	26	31	25	121807	132299	129785	109869	68232
ENSG00000070814	14516	15987	10356	18156	13457	6037	6683	6338	5350	3422
ENSG00000070831	29473	24251	16640	36607	19654	21229	21282	22642	18777	12526
ENSG00000070882	6180	5064	3519	6857	4455	1974	2035	2304	1935	1287
ENSG00000070886	57	33	36	61	90	175	191	178	218	157
ENSG00000070915	3623	3853	2635	4682	2690	1	12	3	10	2
ENSG00000070950	7021	5283	3798	7138	4846	930	902	968	839	601
ENSG00000070961	10079	8379	5609	11647	8046	45093	46513	48951	39020	29717
ENSG00000070985	40	50	24	60	66	0	8	1	0	2
ENSG00000071051	2706	2692	1911	3539	3266	4663	4775	4699	4019	3826
ENSG00000071054	31348	27971	18365	38227	24463	42415	44713	44383	37180	26449
ENSG00000071073	5049	4046	2683	5748	3579	10811	11352	11678	9584	6543
ENSG00000071082	129537	107731	74729	166418	71043	37093	38051	39282	33540	19430
ENSG00000071127	32178	34361	21079	40748	25670	12742	13692	13163	11349	6976
ENSG00000071189	5792	4892	3260	6754	4657	8133	8151	9206	6939	5123
ENSG00000071203	0	2	0	5	0	0	0	0	0	0
ENSG00000071205	1398	1338	916	1704	1118	619	711	706	532	351
ENSG00000071242	1976	2094	1441	2461	1822	17486	18685	18095	15505	10438
ENSG00000071243	2544	1947	1444	2907	1633	1785	1906	1964	1641	1232
ENSG00000071246	1483	1605	1021	1838	1311	5523	5840	5868	4950	3118
ENSG00000071282	1513	1530	1013	2017	1183	1438	1591	1615	1459	914
ENSG00000071462	15582	14830	9716	20392	10579	5299	5831	5579	5057	2897
ENSG00000071537	12928	9854	7163	14359	10261	15233	15601	16571	13167	9830
ENSG00000071539	9252	8262	5540	10904	6719	197	245	223	181	121
ENSG00000071553	20646	20968	13453	26598	14991	33748	37062	34571	30300	18552
ENSG00000071564	10776	12635	8677	14695	15106	1993	2126	2201	1847	1541
ENSG00000071575	18877	17239	11548	22588	15920	6960	7232	7544	6264	4596
ENSG00000071626	13517	13654	9447	17301	15379	6612	6855	7389	6044	4952
ENSG00000071655	2248	3240	2113	3436	6815	3750	3374	3975	3494	4898
ENSG00000071677	0	0	0	0	0	0	0	0	0	0
ENSG00000071794	14748	11855	8667	17381	11251	7940	7751	8613	6801	5179
ENSG00000071859	10331	10285	6508	14055	7200	6629	7179	6764	6315	3610
ENSG00000071889	3016	3949	2506	4269	4297	4228	4412	4164	3823	3172
ENSG00000071894	9539	13639	8373	13222	14501	9054	9884	9250	8073	6394
ENSG00000071909	371	326	251	457	310	31	38	14	18	11
ENSG00000071967	6820	5637	3712	8018	5190	6006	6308	6690	5334	3995
ENSG00000071991	212	162	123	233	178	2079	2175	2355	1919	1301
ENSG00000071994	10423	8528	5970	12341	7093	2957	3241	3286	2637	1841
ENSG00000072041	5538	4317	3032	6489	4211	9144	9190	9641	7823	5900
ENSG00000072042	15182	12919	8752	18490	10515	11412	11991	11902	10499	7088
ENSG00000072062	13166	12747	8110	15726	8807	22789	25454	22737	19834	11496
ENSG00000072071	5847	6749	4610	7968	6844	31186	33468	32486	28524	21135
ENSG00000072080	0	0	1	0	0	0	0	0	0	0
ENSG00000072110	32298	33103	21131	39115	26864	14411	15294	14841	12660	8425
ENSG00000072121	4804	4291	2688	5383	3219	4980	5406	5383	4286	2727
ENSG00000072133	672	563	383	787	516	2092	2161	2287	1824	1402
ENSG00000072134	2767	3208	2005	3520	2753	11987	12935	12644	10582	6927
ENSG00000072135	5836	5526	3583	7523	3915	5807	6217	6228	5335	3105
ENSG00000072163	336	462	254	500	452	2064	2078	2078	1792	1377
ENSG00000072182	676	893	531	957	719	1180	1329	1226	1026	734
ENSG00000072195	1640	1817	1192	2120	2257	7419	8002	7734	6644	5829
ENSG00000072201	887	866	585	1070	653	4125	4546	4450	3725	2436
ENSG00000072210	8601	6890	4910	9752	5783	9738	9831	10430	8374	5940
ENSG00000072274	77304	65714	44851	90500	56956	10908	11176	11879	9644	6627
ENSG00000072310	7946	9904	6356	10318	13070	6632	7011	7280	6075	5835
ENSG00000072315	3	7	0	10	0	549	570	539	489	284
ENSG00000072364	16729	13631	9576	18695	13591	22035	21931	23151	18489	13393
ENSG00000072401	2604	1926	1292	2957	1868	2561	2619	2640	2246	1708
ENSG00000072415	5812	4565	3156	6718	4322	8491	8486	9366	7621	5595
ENSG00000072422	4473	3980	2622	5241	3228	1976	1934	1934	1750	1134
ENSG00000072501	33285	30222	19954	39555	25089	12387	12888	12549	10405	7168
ENSG00000072506	11467	10740	7107	14991	6778	2562	2859	2538	2340	1238
ENSG00000072518	5241	6040	3862	6928	5508	7519	7548	7731	6576	4859
ENSG00000072571	9477	7383	5441	11074	6951	33	36	60	47	28
ENSG00000072609	2703	2608	1844	3428	2557	2392	2273	2424	2142	1434
ENSG00000072657	316	273	173	344	244	5844	6044	6478	5010	3914
ENSG00000072682	13680	13101	8284	17035	9033	1815	1971	1961	1692	974
ENSG00000072694	16	23	8	17	5	117	84	114	91	64
ENSG00000072736	5480	4624	2926	6167	4284	1524	1705	1697	1417	953
ENSG00000072756	4002	3041	2248	4439	2495	2198	2272	2472	1918	1278
ENSG00000072778	45433	45873	29134	57542	31154	25631	28047	26537	23090	13320
ENSG00000072786	3743	4070	2471	4622	2936	5212	5636	5396	4854	2867
ENSG00000072803	8078	7140	4879	9773	6110	19246	20344	20922	17084	11913
ENSG00000072818	1200	1223	924	1518	1104	686	729	666	595	365
ENSG00000072832	1544	1632	908	1822	1190	22271	24136	22663	19872	12683
ENSG00000072840	1597	1600	1169	1863	1246	411	519	468	446	173
ENSG00000072849	4727	3840	2668	5719	3313	2589	2572	2953	2417	1543
ENSG00000072858	701	641	397	957	470	3505	3798	3700	3133	2075
ENSG00000072864	2570	2806	1940	3385	2037	850	961	927	766	477
ENSG00000072952	169	129	62	171	123	9953	10393	10361	8592	5990
ENSG00000072954	966	1093	691	1321	786	5230	5564	5556	4738	2990
ENSG00000072958	6937	7999	4784	9176	7334	10030	10724	10092	8847	6209
ENSG00000073008	7341	6780	4437	8998	4786	4280	4441	4467	3567	2135
ENSG00000073050	5159	5188	3261	6470	3883	3151	3504	3289	2713	1657
ENSG00000073060	16092	17927	11040	19888	16369	5705	6020	6109	5264	3596
ENSG00000073067	245	323	224	354	639	1	0	5	0	1
ENSG00000073111	19171	21265	13191	24370	17278	1286	1677	1566	1335	867
ENSG00000073146	37	20	13	48	10	248	263	241	244	158
ENSG00000073150	222	338	211	362	887	3040	3162	3207	2787	4500
ENSG00000073169	921	1365	908	1428	2243	2222	2338	2220	2016	2283
ENSG00000073282	11	14	9	52	20	30	26	22	23	11
ENSG00000073331	1329	1183	851	1488	916	601	613	728	546	398
ENSG00000073350	3139	4576	2937	4322	5963	1183	1228	1240	1086	941
ENSG00000073417	7438	6038	4047	8547	5120	5138	5359	5575	4644	3085
ENSG00000073464	608	564	364	690	442	26189	27204	27762	23491	15825
ENSG00000073536	4529	4783	3039	5516	3695	2496	2704	2613	2097	1335
ENSG00000073578	26479	28429	17602	35047	21344	21153	23770	22123	19419	12117
ENSG00000073584	9141	7447	5109	10808	6475	4378	4234	4655	3874	2704
ENSG00000073598	9	6	3	14	4	5	10	1	11	5
ENSG00000073605	3790	3430	2243	4743	2364	2731	3076	2960	2680	1441
ENSG00000073614	8619	7255	4757	9753	6900	4942	4748	4829	3922	2712
ENSG00000073670	602	769	453	828	610	18556	19851	19883	16877	10765
ENSG00000073711	2273	1825	1255	2508	1608	2491	2476	2608	2034	1580
ENSG00000073712	9741	8128	5743	11584	7457	7556	7760	8047	6415	4782
ENSG00000073734	5	1	5	2	2	2	1	0	1	1
ENSG00000073737	160	136	108	153	101	120	166	168	168	78
ENSG00000073754	16	5	12	7	1	1	3	2	3	0
ENSG00000073756	2638	2043	1447	2954	2013	832	820	1066	697	507
ENSG00000073792	10622	9205	6284	11934	8418	576	518	538	391	307
ENSG00000073803	2982	2595	1550	3532	2029	5100	5127	5421	4625	2989
ENSG00000073849	13251	12378	7851	15896	9490	5754	6008	5954	5038	3233
ENSG00000073861	5	1	3	1	4	6	6	6	9	4
ENSG00000073905	15	12	0	8	8	17	13	10	10	4
ENSG00000073910	783	720	479	920	551	17356	17878	18496	14741	10225
ENSG00000073921	29830	23809	17338	35535	21573	24154	24568	25688	20338	14649
ENSG00000073969	2350	2233	1359	3004	1682	16981	18008	18210	14628	9814
ENSG00000074047	707	727	482	894	837	244	238	206	215	149
ENSG00000074054	10531	9427	6211	11602	8515	18218	19397	19169	15605	11032
ENSG00000074071	4984	5549	3695	6904	6193	2779	2724	2700	2304	2151
ENSG00000074181	3434	4250	2711	4481	5592	3927	4143	4181	3601	3534
ENSG00000074201	19207	15520	10922	23385	13533	6167	6102	6810	5363	3861
ENSG00000074211	620	602	338	819	464	39131	41383	40168	33942	21669
ENSG00000074219	4000	4051	2625	5178	2844	469	603	506	386	255
ENSG00000074266	5703	4637	3414	7119	3963	2300	2314	2466	1921	1422
ENSG00000074276	801	855	540	1033	658	259	267	261	209	115
ENSG00000074317	214	246	121	255	255	33601	36279	34952	31496	26673
ENSG00000074319	8286	7114	4882	10196	5612	5354	5782	5889	4755	3242
ENSG00000074356	9390	8452	5539	11297	7049	7180	7262	7196	6159	3973
ENSG00000074370	4736	6018	3573	6416	6045	4553	4874	4625	4063	3319
ENSG00000074410	4357	4032	2542	5294	3224	1386	1320	1443	1241	814
ENSG00000074416	5260	5702	3934	6471	4780	30422	33176	32260	26445	17983
ENSG00000074527	5233	4549	3053	6173	3977	3152	3167	3169	2635	1801
ENSG00000074582	4069	4575	2809	5423	2972	2279	2534	2484	2126	1206
ENSG00000074590	1778	1633	1139	2019	1320	23179	24345	24732	20180	13272
ENSG00000074603	6802	5316	3708	7775	5168	12524	13175	13937	10956	7906
ENSG00000074621	2305	2070	1376	2626	1363	840	902	909	769	466
ENSG00000074657	5801	5368	3356	6724	4412	19525	20836	20562	16837	10846
ENSG00000074660	17	42	17	22	41	180	213	188	158	143
ENSG00000074695	34031	26035	18753	39500	25383	8448	8434	8970	7276	5466
ENSG00000074696	24367	20518	13897	28892	18341	21150	22059	22357	18604	13301
ENSG00000074706	46	45	27	68	39	13385	14139	15356	12228	8361
ENSG00000074755	6880	7029	4366	7908	5444	10577	11437	11050	9142	5384
ENSG00000074771	1	1	1	7	0	2	2	9	8	2
ENSG00000074800	500792	500806	316611	653076	330331	84898	92367	88201	77248	42936
ENSG00000074803	6	8	4	16	3	333	391	472	262	214
ENSG00000074842	13991	15159	10397	19437	11417	2944	3178	3210	2746	1668
ENSG00000074855	1650	1757	1190	1906	2343	4086	4256	4170	3561	3851
ENSG00000074935	2627	2175	1458	3028	1791	5539	5448	5720	4747	3532
ENSG00000074964	2113	2806	1723	2655	2746	11552	12564	12128	10495	7837
ENSG00000074966	44	19	12	67	25	30	28	33	22	20
ENSG00000075035	87	68	49	94	62	16392	18179	17374	14069	9000
ENSG00000075043	588	808	499	863	806	35449	36341	35251	30585	26359
ENSG00000075073	40	49	20	38	25	199	266	293	241	123
ENSG00000075089	4257	3156	2446	5159	2892	4981	4593	5439	4374	3124
ENSG00000075131	2602	2036	1390	3118	1700	546	624	506	503	313
ENSG00000075142	8592	7420	5022	11195	5890	16185	16776	17873	14349	9890
ENSG00000075151	13382	11697	7803	15454	9880	19887	20909	21131	17336	11805
ENSG00000075188	6003	4766	3148	6959	3642	427	404	461	344	258
ENSG00000075213	4266	3440	2548	5006	3313	1427	1482	1534	1251	917
ENSG00000075218	5580	5685	3464	7016	5131	32	45	53	35	23
ENSG00000075223	11258	8902	5826	12972	8624	2493	2529	2593	2232	1511
ENSG00000075234	2777	3234	1985	3753	2514	1349	1434	1290	1216	785
ENSG00000075239	12189	9825	7051	15426	8259	5331	5524	5932	4806	3352
ENSG00000075240	2963	3328	2316	3956	4123	3022	3009	3086	2701	2392
ENSG00000075275	3222	3716	2390	4274	4456	92	124	112	72	49
ENSG00000075290	23	16	7	11	21	4	20	23	12	3
ENSG00000075292	16567	13116	9177	18935	12567	16745	16845	18330	14716	10835
ENSG00000075303	5807	4413	3343	6788	4420	4980	5157	5747	4548	3113
ENSG00000075336	4284	3522	2485	5230	2835	3184	3213	3462	2895	1838
ENSG00000075340	6572	5873	3944	7738	4861	32041	34449	34411	28938	19056
ENSG00000075388	506	519	344	701	364	4	0	1	0	0
ENSG00000075391	2591	2225	1576	3001	2178	7288	7392	7440	6003	4476
ENSG00000075399	1347	1664	1050	1897	1549	4611	5005	4615	4240	2938
ENSG00000075407	3974	3233	2445	4584	3127	5127	5290	5643	4564	3157
ENSG00000075413	11769	10642	6955	14116	8282	12196	12308	12275	10915	7151
ENSG00000075415	65195	54975	36850	80029	44900	42219	43990	44923	38151	23888
ENSG00000075420	12686	10658	7136	14334	9874	1492	1478	1440	1177	881
ENSG00000075426	8529	8270	5025	10198	7536	8056	8385	8312	7049	5175
ENSG00000075429	1	4	1	2	2	101	104	130	96	26
ENSG00000075461	3351	3593	2354	4174	2995	2185	2365	2356	2018	1354
ENSG00000075539	6736	5650	4155	7973	5393	11417	12086	12604	9826	7226
ENSG00000075568	8417	7826	5116	10226	7079	7454	7804	7794	6369	4493
ENSG00000075618	10766	14425	9210	15019	24193	10003	10713	9977	8471	10596
ENSG00000075624	382832	407939	255134	516965	322076	244658	264698	247747	214813	141717
ENSG00000075643	6065	5446	3651	7320	4215	46	58	80	65	45
ENSG00000075651	3818	3307	2119	4687	2830	3537	3573	3644	2891	2159
ENSG00000075673	19	9	7	36	26	50	67	45	30	10
ENSG00000075702	4330	5250	3268	5650	4837	175	228	192	181	128
ENSG00000075711	11090	8842	6362	12492	8196	18388	18391	20001	16000	11489
ENSG00000075785	28129	26806	16691	35128	21493	31583	33183	31111	27975	18758
ENSG00000075790	9180	7071	4930	10517	6516	13861	13608	14671	11570	8524
ENSG00000075826	3882	4082	2571	4667	2610	6823	7395	7059	5706	3319
ENSG00000075856	10379	10339	6458	13097	8090	8121	8160	8137	7244	4583
ENSG00000075884	1453	1165	750	1715	973	131	153	142	125	69
ENSG00000075886	41	67	49	55	14	122	107	128	90	53
ENSG00000075891	0	0	0	0	1	216	215	163	174	151
ENSG00000075914	6122	5656	3796	7577	3836	2429	2561	2542	2347	1294
ENSG00000075945	3910	3187	2200	4490	2799	18939	19590	20061	16441	12235
ENSG00000075975	5949	5433	3665	7068	4386	6732	7328	7776	6021	4141
ENSG00000076003	20914	17139	11814	24496	14311	3008	3371	3324	2750	1953
ENSG00000076043	8197	6359	4727	9672	6003	1795	1697	1702	1570	1109
ENSG00000076053	4232	3278	2305	4849	2873	1340	1424	1606	1174	803
ENSG00000076067	4494	3649	2394	5048	2785	3138	3535	3209	2707	1588
ENSG00000076108	20048	19123	12326	23215	14424	15263	16721	15672	12564	7788
ENSG00000076201	5908	7339	5056	7756	7225	10075	10609	10502	8890	6355
ENSG00000076242	8196	6878	4671	9652	5137	3290	3273	3399	2694	1710
ENSG00000076248	11318	9968	6732	13777	8256	2510	2711	2801	2250	1557
ENSG00000076258	168	199	109	293	160	138	214	172	115	102
ENSG00000076321	2961	2583	1601	3426	2052	2391	2400	2491	2002	1382
ENSG00000076344	464	567	357	581	555	13048	14024	13587	11821	8482
ENSG00000076351	726	679	461	902	699	1372	1586	1465	1248	904
ENSG00000076356	1822	1854	1200	2047	1540	18533	19985	18851	15918	10232
ENSG00000076382	16487	14999	9772	19652	10989	1399	1548	1446	1323	747
ENSG00000076513	8262	7337	5040	9826	5825	4857	4956	5031	4169	2783
ENSG00000076554	12559	9673	7050	15480	9268	19016	19673	21180	16696	12789
ENSG00000076555	1714	1671	1187	1959	1281	4195	4628	4435	3733	2039
ENSG00000076604	9524	10724	6359	12017	6727	1975	2363	2222	1838	1062
ENSG00000076641	1690	1335	955	2002	1374	8876	9050	9776	7718	5655
ENSG00000076650	1977	1842	1223	2387	1420	1622	1789	1826	1484	922
ENSG00000076662	772	810	452	915	577	13	9	20	16	4
ENSG00000076685	4801	4224	2698	5753	2825	3784	3968	4058	3218	2048
ENSG00000076706	11172	12207	7312	14251	8682	17331	18687	17789	15039	9319
ENSG00000076716	3529	2910	1944	4043	2641	1399	1502	1438	1287	918
ENSG00000076770	12554	10002	7266	13744	10096	378	460	455	438	314
ENSG00000076826	842	996	615	1126	1615	2556	2905	2666	2433	2641
ENSG00000076864	3126	3700	2416	3895	2885	31534	34241	32464	28300	18243
ENSG00000076924	3790	5428	3502	5393	5966	5107	5604	5636	4799	3844
ENSG00000076928	5972	7623	4741	8206	8331	4607	4835	4509	3942	3232
ENSG00000076944	2251	2824	1856	3222	2804	321	322	331	333	203
ENSG00000076984	2760	3412	2323	3557	4660	3870	4125	4038	3493	3529
ENSG00000077009	225	239	120	262	287	10	10	11	4	3
ENSG00000077044	5071	5922	3701	6355	5312	12048	13040	12212	10611	7492
ENSG00000077063	1252	1044	685	1434	944	5611	5648	5758	4600	3270
ENSG00000077080	13	22	1	4	2	7019	8067	7462	6349	3286
ENSG00000077092	706	697	416	960	618	1394	1407	1514	1213	865
ENSG00000077097	28966	23237	16414	33602	21576	26250	26717	27975	23114	16642
ENSG00000077147	26568	20974	14756	30906	19325	19610	19336	20948	17137	12325
ENSG00000077150	4203	4794	3013	5566	4497	832	854	834	715	526
ENSG00000077152	7837	6404	4583	9628	4947	754	806	906	672	417
ENSG00000077157	4398	3672	2629	4496	2603	18725	20257	20269	16838	10742
ENSG00000077232	19704	15322	11321	23604	14762	8923	9106	9770	7611	5883
ENSG00000077235	13964	15536	9517	16882	14026	13366	14714	13467	11786	8445
ENSG00000077238	4008	4453	2767	5307	3182	2181	2334	2269	1946	1136
ENSG00000077254	9070	7451	4933	10260	6678	16749	16649	17933	14579	10660
ENSG00000077264	216	144	74	189	148	10410	10718	11214	9129	6430
ENSG00000077274	736	772	458	891	574	4	3	1	1	0
ENSG00000077279	90	90	59	114	77	1212	1344	1409	1134	707
ENSG00000077312	12499	13184	8250	16009	10158	3348	3559	3418	2937	1906
ENSG00000077327	7	5	1	15	7	323	311	315	233	150
ENSG00000077348	1582	2571	1782	2584	2601	1284	1353	1315	1151	803
ENSG00000077380	12712	10530	7044	14747	9037	15243	15990	16763	13519	9584
ENSG00000077420	2104	1701	1202	2634	1664	704	742	777	618	558
ENSG00000077454	1458	1722	1158	1739	1725	1772	1997	1867	1530	1170
ENSG00000077458	4445	3579	2428	5070	3240	2672	2448	2860	2324	1698
ENSG00000077463	988	1361	810	1490	1845	1112	1104	1171	1080	961
ENSG00000077498	14147	12468	8411	16696	9692	2	0	3	1	7
ENSG00000077514	7299	6181	4206	8655	5130	1372	1436	1431	1190	894
ENSG00000077522	165	126	73	158	103	7249	7334	7584	5971	4015
ENSG00000077549	25746	22776	14813	31161	16935	18666	19906	18744	16077	10256
ENSG00000077585	1514	1307	790	1794	1038	3364	3595	3541	2838	1986
ENSG00000077616	909	681	479	1043	756	1467	1487	1582	1271	906
ENSG00000077684	9357	8215	5393	11526	7041	7261	7502	7668	6524	4472
ENSG00000077713	2937	2403	1740	3382	2161	767	842	742	682	427
ENSG00000077721	11249	8646	6455	13257	8304	5061	5467	6064	4733	3706
ENSG00000077782	19000	19625	12719	23426	15727	19776	21246	20560	17669	11269
ENSG00000077800	5	5	1	1	9	2	1	1	4	1
ENSG00000077935	72	37	58	66	35	8	11	0	6	7
ENSG00000077942	6686	8370	5245	8906	7687	3166	3260	3317	2901	1932
ENSG00000077943	233	226	129	337	168	927	1018	1029	849	596
ENSG00000077984	37	31	35	61	32	30	41	43	17	17
ENSG00000078018	600	522	312	706	449	115452	119198	121418	96074	74257
ENSG00000078043	5280	4187	2893	5956	3476	6466	6332	6848	5530	3864
ENSG00000078053	171	159	101	261	157	22051	23150	23368	19168	12745
ENSG00000078061	6089	7366	4276	8119	5429	2560	2985	2752	2388	1480
ENSG00000078070	3705	3463	2256	4654	2550	3555	3686	3823	3229	1952
ENSG00000078081	397	302	191	432	241	8	3	4	2	7
ENSG00000078098	733	698	506	953	553	156	120	149	148	75
ENSG00000078114	2467	2057	1386	2774	1806	33101	33898	35982	29205	21538
ENSG00000078124	4913	3909	2856	6076	3536	7031	7177	7583	6167	4377
ENSG00000078140	16247	12661	9354	19354	11874	18274	18675	20037	16041	11913
ENSG00000078142	5934	4928	3250	7216	3945	9501	9891	9871	8389	6058
ENSG00000078177	5608	4341	3179	5934	4143	1092	1143	1246	972	571
ENSG00000078237	2723	2100	1313	2946	1681	1268	1147	1210	966	611
ENSG00000078246	6135	5927	3689	7161	4387	3234	3379	3071	2655	1597
ENSG00000078269	9368	8656	5919	11116	7087	15431	15930	15776	13199	8845
ENSG00000078295	284	277	156	322	223	16273	17832	17395	14533	8827
ENSG00000078304	18178	14660	10297	21254	12795	15311	15828	16591	13702	9985
ENSG00000078319	1242	1050	702	1516	749	518	517	525	448	250
ENSG00000078328	70	45	35	100	75	29088	29468	30987	25825	19117
ENSG00000078369	54849	49843	33616	66148	36654	93028	100068	100576	83357	51306
ENSG00000078399	107	74	58	108	92	1	1	0	0	0
ENSG00000078401	877	743	518	1175	637	1699	1746	1879	1590	1126
ENSG00000078403	6279	5281	3454	6918	4221	4221	4290	4505	3663	2386
ENSG00000078487	510	500	361	768	393	922	1052	935	784	581
ENSG00000078549	233	167	113	191	109	19651	20942	19598	16788	10508
ENSG00000078579	0	0	0	0	1	123	113	161	104	108
ENSG00000078589	175	163	81	183	102	2	5	2	1	0
ENSG00000078596	11326	9803	6582	13810	7958	7674	8627	8577	7089	4708
ENSG00000078618	29771	24875	17044	35408	20820	15287	15876	15968	13359	9226
ENSG00000078668	17937	14561	10064	21957	11823	16673	17495	18173	14829	9973
ENSG00000078674	20363	16284	11509	23177	15694	19212	18870	20685	16521	12111
ENSG00000078687	2473	2194	1426	2536	1803	10961	10992	10781	9010	6075
ENSG00000078699	5572	5188	3239	6422	4443	7358	8005	7792	6659	4267
ENSG00000078725	495	455	232	603	365	11992	12628	12405	10414	7023
ENSG00000078747	12451	9795	7090	14124	9212	11047	10997	11853	9658	6918
ENSG00000078795	42	47	20	49	22	42	40	30	25	15
ENSG00000078804	8198	7771	4773	10247	5877	40394	43344	40798	35006	23169
ENSG00000078808	11201	15608	9560	15540	15114	9949	11016	10467	9264	7442
ENSG00000078814	87	85	71	103	105	2087	2412	2190	2098	1750
ENSG00000078898	6239	7035	4073	7664	5378	0	0	1	5	1
ENSG00000078900	366	408	304	469	566	630	606	608	548	482
ENSG00000078902	2552	3236	2031	3580	3373	26564	28065	27589	23599	18455
ENSG00000078967	2398	2068	1314	2775	1559	3510	3676	3849	3223	1959
ENSG00000079101	92	87	60	143	55	775	870	752	693	385
ENSG00000079102	80	54	42	45	53	6728	6840	7316	5862	4246
ENSG00000079112	4	1	2	0	2	5	10	6	2	0
ENSG00000079134	6073	5026	3778	7489	4186	3346	3421	3670	2932	1900
ENSG00000079150	1798	1431	934	2105	1075	447	537	540	410	300
ENSG00000079156	1847	1337	933	2056	1269	5399	5904	6064	4735	3458
ENSG00000079215	1708	1448	991	2056	1373	100995	105643	109014	85950	62078
ENSG00000079246	61096	51215	35141	73377	42935	23979	25562	26426	21295	14546
ENSG00000079257	2031	1792	1286	2572	1595	309	389	383	279	225
ENSG00000079263	159	167	107	211	156	114	86	86	78	57
ENSG00000079277	3167	3090	1880	4014	2212	3994	4132	4213	3415	2275
ENSG00000079308	4240	4361	2688	5034	3607	16133	17428	17084	14061	8656
ENSG00000079313	1720	2543	1511	2615	3880	3378	3650	3482	3062	3407
ENSG00000079332	14203	11462	7935	16967	9878	12023	12037	13080	10649	7322
ENSG00000079335	1377	1181	787	1577	1027	411	448	431	382	256
ENSG00000079337	437	579	360	716	408	7198	7527	7532	6222	3816
ENSG00000079385	4046	3541	2541	4831	2777	54	65	54	51	26
ENSG00000079387	5194	4349	2933	5909	3800	1426	1503	1526	1342	844
ENSG00000079393	188	260	152	329	205	4	14	11	3	2
ENSG00000079432	4411	5733	4048	6124	8246	17493	17511	17505	15427	14541
ENSG00000079435	140	221	128	171	320	3187	3252	3174	2929	2837
ENSG00000079459	43554	38258	25301	53504	28904	16167	16691	16922	14199	9217
ENSG00000079462	2533	3027	1910	3549	2803	2143	2369	2326	1935	1390
ENSG00000079482	2954	2475	1689	3373	2231	4445	4476	4647	3833	2633
ENSG00000079557	5	7	1	6	5	0	0	0	0	0
ENSG00000079616	14715	16025	10203	19251	11870	1940	2139	2104	1807	1185
ENSG00000079689	117	88	57	143	80	2631	2685	2658	2524	1681
ENSG00000079691	3976	3445	2291	4344	2873	3619	3500	3759	3004	2107
ENSG00000079739	18297	15840	10658	22205	12132	6836	7218	7290	6019	3834
ENSG00000079785	22870	18281	12786	27146	15235	15334	15908	16736	13777	9021
ENSG00000079805	18839	20123	12725	22804	19093	11861	12531	12174	10021	7846
ENSG00000079819	12135	10262	7173	14229	8962	18111	18708	19576	15799	10685
ENSG00000079841	46	28	23	34	18	21592	22759	23451	19232	14445
ENSG00000079931	7604	6537	4294	9507	5619	1614	1788	1827	1405	1110
ENSG00000079950	7527	6180	4246	8940	5541	15823	16249	17693	13331	9784
ENSG00000079974	2095	2188	1302	2837	1555	4351	4727	4392	3701	2350
ENSG00000079999	6971	7183	4626	9015	5981	7834	8739	8399	7200	4686
ENSG00000080007	185	138	97	202	134	17	37	19	24	18
ENSG00000080031	3220	3247	2003	3782	1912	911	908	973	788	412
ENSG00000080166	99131	82023	56474	114634	74494	430	390	399	313	234
ENSG00000080189	6503	7522	4713	8739	6218	4264	4407	4325	3610	2540
ENSG00000080200	1509	1316	857	1586	1310	1937	1957	1909	1526	1084
ENSG00000080224	61	64	40	102	65	943	1037	1075	769	480
ENSG00000080293	27	25	16	37	18	17	34	20	11	11
ENSG00000080298	1957	1615	1095	2186	1566	4743	4883	5397	4061	3139
ENSG00000080345	15590	12419	8997	17046	12401	12560	12387	13184	10161	7954
ENSG00000080371	9069	7202	5151	10998	6553	10506	10789	11515	9617	6906
ENSG00000080493	715	561	314	747	499	18100	17976	18891	14975	10976
ENSG00000080503	6987	6152	4056	8812	5098	27525	28420	28353	24293	16192
ENSG00000080511	2	0	0	1	1	0	0	0	0	0
ENSG00000080546	2869	2197	1603	3367	2037	9739	10112	10556	8518	6132
ENSG00000080561	362	350	277	467	300	1129	1271	1063	1009	568
ENSG00000080572	0	0	1	1	0	0	5	5	7	1
ENSG00000080573	401	461	310	599	351	4189	4428	4538	3667	2615
ENSG00000080603	977	1094	631	1190	848	1271	1264	1202	1077	633
ENSG00000080608	6688	5916	4118	8182	4750	760	677	837	671	391
ENSG00000080618	1599	1300	872	1870	1057	7	23	4	18	1
ENSG00000080644	276	214	163	323	141	1035	1135	1263	967	623
ENSG00000080709	128	118	82	148	108	1048	1148	1160	989	852
ENSG00000080802	3436	2968	1913	3874	2437	4933	5160	5270	4159	2755
ENSG00000080815	9022	7654	5210	10535	6252	10179	10292	10877	9025	5847
ENSG00000080819	8291	6744	4693	10060	6174	3893	3909	4235	3445	2547
ENSG00000080822	9010	7418	4986	10757	6238	58192	60057	63352	51420	35204
ENSG00000080823	2508	2560	1649	3254	1998	2173	2221	2219	1845	1102
ENSG00000080824	252120	206191	144210	301242	191402	192082	198039	206971	168779	129427
ENSG00000080839	5247	4156	2898	5952	3674	648	720	774	613	345
ENSG00000080845	8147	8215	5643	9709	7936	10330	10836	10336	9212	7537
ENSG00000080854	442	486	240	462	442	2533	2513	2602	1865	1365
ENSG00000080910	0	0	0	0	0	0	0	0	0	0
ENSG00000080947	489	384	278	521	355	2169	2158	2387	1835	1338
ENSG00000080986	5890	4745	3472	7252	4007	0	5	9	7	4
ENSG00000081014	3241	2749	1980	4100	2627	1637	1668	1851	1429	1007
ENSG00000081019	4614	3730	2605	5530	3816	6334	6473	7168	5369	4470
ENSG00000081026	1775	1511	1038	2153	1512	5500	5522	5666	4391	3318
ENSG00000081041	202	142	114	230	167	118	129	72	78	74
ENSG00000081051	108753	89020	61261	131141	71534	42	42	53	20	18
ENSG00000081052	401	375	240	440	331	488	486	541	444	270
ENSG00000081059	12080	12742	8084	15242	10305	286	274	287	194	128
ENSG00000081087	14531	11348	7948	17583	10672	4508	4367	4960	3890	2997
ENSG00000081138	477	404	365	611	306	2676	2805	2998	2169	1712
ENSG00000081148	30	40	16	38	18	84	103	101	69	66
ENSG00000081154	22544	17556	12774	27287	16552	20922	21615	23943	19179	13860
ENSG00000081177	3099	2748	1911	3817	2407	6488	6666	6704	5281	3723
ENSG00000081181	1816	1651	973	2155	1215	1255	1227	1306	1111	636
ENSG00000081189	3016	2490	1826	3411	2275	35626	36750	37929	30837	22875
ENSG00000081237	3596	2828	2034	4195	2775	1038	1073	1182	970	651
ENSG00000081248	9	6	3	10	4	76	91	95	54	42
ENSG00000081277	586	583	365	663	505	233	281	207	177	88
ENSG00000081307	7851	6011	4556	9092	5624	6023	6278	6613	5207	3930
ENSG00000081320	4484	3731	2524	5507	3673	1432	1550	1803	1509	1005
ENSG00000081377	3766	3365	2113	4271	2906	3695	3968	4124	3433	2311
ENSG00000081386	2174	1633	1169	2250	1507	3696	3925	4147	3185	2383
ENSG00000081479	184	171	128	194	151	6278	6415	6764	5248	3491
ENSG00000081665	2300	2052	1415	3084	1475	2951	3039	3377	2649	1628
ENSG00000081692	1137	1416	865	1491	1032	807	935	933	710	446
ENSG00000081721	2760	2458	1750	3607	2418	1320	1340	1562	1194	898
ENSG00000081760	5013	5409	3530	6300	3846	7456	7654	7722	6577	3931
ENSG00000081791	7561	7556	4859	9210	5483	8458	9577	9392	7617	4579
ENSG00000081800	0	0	0	0	0	2	0	0	0	0
ENSG00000081803	2237	1937	1351	2662	1679	27926	29016	29026	24639	17787
ENSG00000081818	145	141	124	191	129	1677	1722	1982	1618	1219
ENSG00000081842	69	52	43	65	78	483	483	468	426	403
ENSG00000081853	271	245	151	256	209	695	720	681	525	433
ENSG00000081870	4134	3376	2439	5375	2925	1330	1328	1580	1241	814
ENSG00000081913	3695	3330	2320	4593	3169	12890	13675	13317	11587	8114
ENSG00000081923	2325	1866	1389	2790	1860	538	637	636	520	315
ENSG00000081985	79	78	34	80	50	435	435	499	397	233
ENSG00000082014	2470	2628	1772	3206	1984	12942	13926	13392	11338	7302
ENSG00000082068	5304	4539	2783	6426	3567	2175	2366	2428	1996	1286
ENSG00000082074	3265	2673	1956	3820	2745	869	804	957	726	616
ENSG00000082126	133	157	87	188	109	122	130	109	100	59
ENSG00000082146	5453	4420	3102	6408	3975	3110	2923	3423	2453	1817
ENSG00000082153	36931	29767	21352	43700	26531	9470	10309	10866	8883	6193
ENSG00000082175	664	557	322	804	645	278	252	265	214	137
ENSG00000082196	759	677	498	915	588	1211	1366	1463	1125	803
ENSG00000082212	8045	6514	4573	9206	5641	4939	4738	5236	4304	3063
ENSG00000082213	6006	4755	3292	6794	4235	3835	3765	3934	3247	2297
ENSG00000082258	7536	5986	4373	8691	5934	8334	8431	8834	7217	5298
ENSG00000082269	2459	1957	1470	2881	1809	4442	4538	5007	3818	2829
ENSG00000082293	136	145	51	159	99	1462	1379	1437	1048	762
ENSG00000082397	5429	4818	3251	6504	4269	41972	44371	45282	36767	25574
ENSG00000082438	3296	2712	1797	3999	2642	2248	2299	2287	2013	1383
ENSG00000082458	5129	4635	3108	6167	3378	11076	12122	11702	9871	6521
ENSG00000082482	573	440	377	633	342	974	976	968	790	658
ENSG00000082497	1312	1087	706	1359	866	1494	1564	1582	1215	846
ENSG00000082512	4967	3980	2811	5509	3331	1014	1035	1107	913	654
ENSG00000082515	3874	3440	2381	5177	2614	1765	1813	1892	1666	1047
ENSG00000082516	6636	5858	3841	7414	4764	2421	2739	2537	2148	1462
ENSG00000082556	82	28	33	88	68	928	938	989	872	561
ENSG00000082641	36309	36299	22965	43310	26054	38705	41705	40371	34388	20703
ENSG00000082684	488	510	349	659	496	1463	1515	1491	1245	800
ENSG00000082701	11816	9738	6716	13000	8987	17291	17612	18305	14839	10530
ENSG00000082781	16683	17384	11148	21316	13717	3923	4149	4297	3628	2201
ENSG00000082805	6974	6727	4451	8064	5807	12391	13596	12847	10479	7055
ENSG00000082898	50239	39867	28883	57598	37379	18138	18603	19802	16422	11487
ENSG00000082929	5	5	2	17	6	0	0	0	0	0
ENSG00000082996	5228	4321	3165	6339	3788	11427	11422	12304	9999	6998
ENSG00000083067	39	57	34	63	29	12164	12858	12865	10323	7663
ENSG00000083093	4646	3935	2729	5439	3274	1350	1270	1336	1191	814
ENSG00000083097	1408	1290	839	1695	1266	8821	9091	9646	7287	5530
ENSG00000083099	5496	4482	3058	6316	3515	4191	4346	4566	3794	2330
ENSG00000083123	2574	2084	1570	3182	1933	2401	2484	2626	2276	1430
ENSG00000083168	8994	7504	5138	9145	7045	11254	11659	11974	9437	6487
ENSG00000083223	3356	2797	2020	3820	2486	2141	2109	2325	1704	1247
ENSG00000083290	2290	2127	1353	2647	1744	11766	12043	12515	9972	7023
ENSG00000083307	1565	1431	882	1900	1130	15	14	9	17	9
ENSG00000083312	27804	22461	15380	32286	21903	13377	13362	14090	11081	8351
ENSG00000083444	49727	53174	32713	63657	34618	6437	7052	6624	5790	3175
ENSG00000083454	1190	959	602	1416	719	646	682	587	621	289
ENSG00000083457	2280	2008	1359	2839	1526	1243	1216	1436	1129	707
ENSG00000083520	9653	7646	5739	11127	7554	5251	5591	5774	4499	3554
ENSG00000083535	2400	2036	1467	2956	1975	1278	1192	1330	1008	772
ENSG00000083544	4346	3401	2271	4985	3064	2089	2228	2288	1961	1284
ENSG00000083622	0	0	0	0	0	0	0	0	0	0
ENSG00000083635	2060	1761	1256	2565	1719	1097	1213	1265	1038	785
ENSG00000083642	6942	5426	3921	7431	5257	10086	10529	11483	8936	6532
ENSG00000083720	8276	6984	5034	10186	6001	18193	18606	19577	15683	10959
ENSG00000083750	1410	1203	874	1788	966	3300	3357	3442	2836	2001
ENSG00000083782	1	1	1	1	1	0	0	0	0	0
ENSG00000083799	4292	3413	2194	4888	3091	12333	12611	12942	10664	7677
ENSG00000083807	1370	1564	924	1780	902	1425	1664	1499	1318	657
ENSG00000083812	1034	966	579	1212	855	1786	2000	1839	1637	1051
ENSG00000083814	1040	882	544	1236	724	2196	2261	2460	2011	1257
ENSG00000083817	655	570	307	869	438	608	663	569	550	378
ENSG00000083828	1299	990	722	1398	845	476	471	460	417	245
ENSG00000083838	755	896	442	891	642	1082	1112	1177	1005	616
ENSG00000083844	3843	3641	2152	4911	2068	5726	5999	5718	5258	2600
ENSG00000083845	87025	97110	60867	119236	67511	20087	21376	20932	18117	10422
ENSG00000083857	25182	23695	14606	28111	19847	10447	11288	11264	9423	6138
ENSG00000083896	5015	4404	2951	5788	3802	5318	5353	5543	4574	3078
ENSG00000083937	5006	4045	2864	5971	4086	4706	4884	5211	4118	3223
ENSG00000084070	10313	9248	5994	12480	6828	17338	17721	17396	14953	9837
ENSG00000084072	7451	7227	4609	9633	4764	3738	4062	4150	3527	2055
ENSG00000084073	9152	7283	5373	11006	6953	5194	4912	5658	4424	3152
ENSG00000084090	27940	22921	15193	33603	19560	21447	21837	22287	18903	12851
ENSG00000084092	3779	3242	2222	4578	3369	1882	2035	2077	1632	1351
ENSG00000084093	6766	5507	3882	7719	5355	1172	1110	1169	991	785
ENSG00000084110	634	472	390	754	490	7	6	9	2	1
ENSG00000084112	9458	8577	5536	10937	7235	10223	10711	10723	9113	5684
ENSG00000084207	23817	29694	18025	33224	23638	10906	12368	11380	9599	6432
ENSG00000084234	62945	59894	37213	76199	46418	90167	95639	91217	78719	50872
ENSG00000084444	2721	2371	1584	3407	1980	13848	14587	14414	12479	8287
ENSG00000084453	796	634	376	920	572	16971	17298	18390	14526	10676
ENSG00000084463	23203	20735	13456	28897	16901	11178	11791	11441	9778	6392
ENSG00000084623	36809	33269	21526	46071	21751	10655	11621	11281	9641	5400
ENSG00000084628	1996	1947	1189	2382	1310	4134	4654	4289	3729	2124
ENSG00000084636	1885	2402	1487	2476	2767	7036	7355	7250	6299	5175
ENSG00000084652	16184	15498	9981	19456	12614	6720	7462	7221	6217	4128
ENSG00000084674	169027	142986	97152	184017	149556	74	55	86	52	56
ENSG00000084676	4205	3532	2473	4697	3165	20280	21828	21320	17928	12159
ENSG00000084693	8019	7990	5178	9643	5807	2581	2837	2464	2274	1361
ENSG00000084710	2471	2265	1526	2914	1761	16378	18074	17605	15222	9419
ENSG00000084731	3546	3663	2178	4184	2839	45134	49278	47142	40369	26776
ENSG00000084733	21031	17072	11568	24942	15589	18312	18600	19340	15860	11052
ENSG00000084734	561	554	456	736	407	164	142	185	123	72
ENSG00000084754	39182	34396	23091	48316	26090	15816	16541	16751	14427	8930
ENSG00000084764	1770	1905	1240	2211	1539	26046	28322	27590	23702	15373
ENSG00000084774	19345	21602	13543	23897	17052	4267	4712	4625	3875	2515
ENSG00000085063	32186	26979	18153	38753	20847	31632	33051	34004	27826	18281
ENSG00000085117	2133	2728	1916	3116	2354	3877	4159	4254	3541	2203
ENSG00000085185	2830	3186	1805	3443	2332	2886	3053	3066	2482	1547
ENSG00000085224	13195	10196	7093	14145	11326	18071	18632	19520	15722	13005
ENSG00000085231	1843	1488	1062	2198	1386	994	1041	1046	885	742
ENSG00000085265	0	0	1	0	0	48	48	46	36	20
ENSG00000085274	2459	1957	1363	2846	1872	2176	2387	2268	1937	1406
ENSG00000085276	796	680	398	842	546	938	867	972	766	490
ENSG00000085365	8272	6226	4570	9631	6194	18099	18235	20107	15833	11910
ENSG00000085377	8541	7439	4997	10401	5972	5091	5480	5357	4493	3038
ENSG00000085382	2955	2353	1650	3353	2061	6084	6191	6401	5386	3986
ENSG00000085415	9983	7944	5518	11872	7062	6365	6389	6525	5741	4102
ENSG00000085433	2584	1992	1458	2884	1720	19213	20119	20336	16877	12096
ENSG00000085449	11442	9504	6511	13195	8814	6365	6540	6513	5393	4154
ENSG00000085465	308	292	235	439	233	935	969	1033	906	560
ENSG00000085491	8813	7093	4965	10580	6701	866	1002	1079	738	533
ENSG00000085511	5451	4482	3084	6266	3745	5100	5331	5490	4219	2893
ENSG00000085514	299	337	209	396	168	997	1059	982	846	482
ENSG00000085552	670	806	583	922	803	38	40	34	10	15
ENSG00000085563	971	881	520	1073	683	3407	3543	3725	3014	1851
ENSG00000085644	1040	1435	878	1600	1690	2905	2795	2839	2383	2093
ENSG00000085662	17562	17922	10793	22801	11629	11520	12815	11919	10228	5924
ENSG00000085719	17978	14401	9834	20158	14139	6531	6691	7433	6014	4190
ENSG00000085721	2442	2426	1584	2800	1996	2022	1950	2066	1698	1102
ENSG00000085733	24297	26511	16540	30618	21529	19317	20518	19637	17206	10934
ENSG00000085741	121	166	105	189	158	144	172	145	125	108
ENSG00000085760	7737	6233	4331	9027	5569	2575	2621	2639	2150	1763
ENSG00000085788	8923	7606	5137	10737	6522	18839	19525	20188	16608	11746
ENSG00000085831	1003	905	541	1273	637	714	780	788	631	343
ENSG00000085832	9511	7505	5076	10897	6934	27375	27979	29521	23870	17457
ENSG00000085840	6641	6464	4117	8296	4687	89	94	69	83	26
ENSG00000085871	4534	3462	2513	5250	2682	1257	1238	1374	1191	762
ENSG00000085872	4149	4825	3312	5338	7038	3896	3964	3984	3414	3245
ENSG00000085978	4902	4660	2773	5781	3457	6379	6795	6491	5403	3437
ENSG00000085982	3422	3116	2098	3922	2951	3146	3228	3451	2591	1738
ENSG00000085998	10398	10087	6333	12878	6973	11232	11963	11834	9408	5953
ENSG00000085999	5687	5117	3375	6609	3438	157	204	216	160	98
ENSG00000086015	10093	10986	6580	12755	8404	8679	9304	8646	7408	4737
ENSG00000086061	35665	29388	20467	43061	24178	28791	29245	31138	25755	18144
ENSG00000086062	15924	15412	10173	19725	12916	1535	1614	1743	1384	873
ENSG00000086065	9189	8101	5319	11570	6305	10359	10511	10932	9165	6134
ENSG00000086102	7886	6959	4470	8937	5550	6434	6754	6966	5538	3799
ENSG00000086159	27	22	29	54	12	212	220	250	210	135
ENSG00000086189	6665	5144	3699	7857	5300	3952	3775	4247	3326	2712
ENSG00000086200	6499	5295	3636	7087	4615	2577	2650	3001	2301	1686
ENSG00000086205	121	84	94	139	97	3471	3529	3645	2974	2198
ENSG00000086232	33574	28329	19051	39443	22531	15191	15974	16220	13454	8684
ENSG00000086288	11	6	2	14	6	8	1	19	17	5
ENSG00000086289	3199	2671	1828	3905	2472	18222	18867	19764	15543	11903
ENSG00000086300	6088	4358	3150	6602	4162	12555	12628	14236	11110	8323
ENSG00000086475	13696	13118	8484	16998	9877	5652	5633	5747	4667	3112
ENSG00000086504	5782	6832	4442	8345	6947	4233	4230	4432	3873	2839
ENSG00000086506	44	63	51	54	228	36	27	35	24	69
ENSG00000086544	1424	1644	1039	1931	1295	2450	2344	2628	2075	1290
ENSG00000086548	331	350	170	449	211	0	0	0	0	0
ENSG00000086570	46	43	26	60	56	56891	61802	59543	48759	31602
ENSG00000086589	7744	6332	4514	9234	4973	6356	6622	6989	5640	3570
ENSG00000086598	30339	24649	17195	36108	22515	10523	11093	11765	9387	6949
ENSG00000086619	1458	1083	898	1711	1103	2858	2843	3136	2381	1923
ENSG00000086666	10446	8485	5896	13115	7302	4829	5015	5201	4383	3078
ENSG00000086696	766	731	456	957	467	2	1	0	1	1
ENSG00000086712	6316	5354	3766	7945	5034	3405	3483	3709	2936	2114
ENSG00000086717	85	79	38	69	55	454	438	521	445	242
ENSG00000086730	1114	1085	752	1518	709	1011	1184	1055	995	501
ENSG00000086758	55380	49921	33004	59024	39569	45918	48907	47819	39865	25129
ENSG00000086827	4954	4099	2974	5952	3509	1529	1536	1520	1380	977
ENSG00000086848	1923	1620	1156	2517	1299	2127	2223	2158	1854	1098
ENSG00000086967	121	126	78	135	98	59	66	45	76	36
ENSG00000086991	474	342	221	491	302	44	22	42	47	19
ENSG00000087008	1436	1438	861	1834	1263	1300	1470	1324	1227	771
ENSG00000087053	9224	7369	5150	10901	6821	7223	7680	8051	6212	4497
ENSG00000087074	5907	6388	3641	7739	5114	4281	4593	4251	3769	2750
ENSG00000087076	262	279	204	422	256	1726	1728	1705	1514	974
ENSG00000087077	4487	5944	3901	6706	6645	1532	1615	1669	1330	1099
ENSG00000087085	147	187	90	134	242	3546	3558	3557	3172	3079
ENSG00000087086	284261	304035	189064	376539	183506	103693	115772	107997	92377	51262
ENSG00000087087	15194	17647	10691	20579	13297	10167	10458	10136	8727	5410
ENSG00000087088	6592	7262	4637	9151	5145	1783	1867	1857	1672	924
ENSG00000087095	4544	3708	2608	5232	3360	13717	14547	15137	12022	8864
ENSG00000087111	11336	11458	7101	14250	7750	6810	7476	6949	5953	3517
ENSG00000087116	735	759	481	1002	796	540	467	529	433	400
ENSG00000087128	12	1	0	5	3	0	0	0	0	0
ENSG00000087152	9434	9553	6447	11761	7332	22694	24171	24369	20283	13021
ENSG00000087157	4028	4423	2859	5208	3131	4848	5168	5172	4330	2641
ENSG00000087191	24669	21980	14562	30940	14690	19585	20586	19927	17787	10112
ENSG00000087206	4848	4072	2681	5823	3096	2029	2128	2201	1904	1154
ENSG00000087237	356	391	223	515	216	24	37	20	17	7
ENSG00000087245	23649	26775	16245	29890	19701	490	484	443	382	242
ENSG00000087250	16	26	21	33	23	41219	45836	42694	38530	22599
ENSG00000087253	3023	2472	1660	3540	2196	1778	1907	2007	1570	1138
ENSG00000087258	1040	1040	757	1362	835	58546	61786	59369	51136	36109
ENSG00000087263	9183	7945	5042	10518	6445	4445	4663	4642	3882	2627
ENSG00000087266	4837	4806	3031	5537	4013	4148	4304	4026	3456	2316
ENSG00000087269	9990	8899	6017	11991	6744	3465	3607	3523	3146	1986
ENSG00000087274	20753	19903	12649	24435	16259	53016	57393	55676	46811	30778
ENSG00000087299	3193	2358	1659	3379	2159	2002	2219	2156	1903	1234
ENSG00000087301	2540	1949	1355	2716	1935	3857	4188	4206	3442	2558
ENSG00000087302	16919	13854	9799	20883	11570	6497	6725	6813	5738	4119
ENSG00000087303	3599	3794	2305	4304	3127	320	396	343	293	186
ENSG00000087338	5430	4468	2974	6544	4099	2556	2371	2590	2057	1538
ENSG00000087365	37731	36538	24228	47954	27717	24913	27106	26140	22583	13564
ENSG00000087448	5899	4951	3365	6633	4303	10293	10730	11253	9004	7023
ENSG00000087460	162943	155264	99149	204065	110491	233693	252008	245544	205016	125064
ENSG00000087470	16294	13684	9291	18838	12006	22056	23298	24108	19471	13892
ENSG00000087494	224	189	146	298	141	356	362	357	305	251
ENSG00000087495	15	43	14	52	20	10486	10943	10794	9602	6406
ENSG00000087502	6786	5211	4005	8475	4809	3977	3968	4392	3409	2573
ENSG00000087510	3308	2750	1879	3887	2507	31	42	44	42	25
ENSG00000087586	15016	13077	8759	17668	9665	253	258	202	162	135
ENSG00000087589	669	582	374	761	421	132	113	105	103	57
ENSG00000087842	5737	4965	3339	7087	3684	1432	1550	1427	1253	803
ENSG00000087884	1359	1168	807	1814	862	659	728	727	560	341
ENSG00000087903	951	981	593	1169	949	868	985	986	824	606
ENSG00000087995	4131	3575	2463	4961	2627	1610	1766	1958	1582	926
ENSG00000088002	273	291	188	340	261	57	74	78	61	35
ENSG00000088035	2767	2233	1550	3370	2082	866	880	977	795	528
ENSG00000088038	4656	5137	3143	6078	4213	3662	4092	3700	3356	2180
ENSG00000088053	36	22	23	30	45	14	13	9	7	11
ENSG00000088179	2454	1950	1491	2883	2056	16013	15894	17393	12841	10203
ENSG00000088205	18090	14124	9924	21072	12725	6437	6651	6647	5678	3856
ENSG00000088247	19422	19306	12969	22571	24761	11836	12189	11905	10412	10103
ENSG00000088256	3422	3838	2529	3946	5584	10173	10141	10050	8787	9388
ENSG00000088280	3196	2922	1891	3608	2240	3206	3192	3267	2535	1643
ENSG00000088298	4965	4783	3056	6197	3408	1695	1845	1820	1630	887
ENSG00000088305	10830	10172	6886	13035	8527	268	330	319	250	154
ENSG00000088320	29	31	10	9	7	62	28	20	28	31
ENSG00000088325	32639	27979	18937	39678	23648	479	459	520	464	263
ENSG00000088340	4447	4678	2844	5474	3573	320	399	404	356	174
ENSG00000088356	4321	4219	2648	5835	2818	2733	3093	3028	2504	1385
ENSG00000088367	7810	7556	4948	9662	5644	56377	59828	58206	49948	29744
ENSG00000088386	81	54	27	41	34	1	1	0	0	0
ENSG00000088387	3868	3526	2392	4463	3069	20981	22218	22045	18287	11963
ENSG00000088448	10704	9355	6275	13588	7614	7874	8234	8450	6956	4698
ENSG00000088451	3308	2806	1929	3915	2357	639	586	734	564	375
ENSG00000088538	730	671	385	819	485	25476	27467	27048	22204	14463
ENSG00000088543	1167	1182	647	1339	721	6557	7363	6957	5825	3337
ENSG00000088682	7915	7479	4803	9928	5076	5010	5348	5054	4279	2599
ENSG00000088726	32	18	10	53	19	5	3	4	1	0
ENSG00000088727	625	507	396	728	403	619	647	629	557	341
ENSG00000088756	1114	790	558	1174	741	195	249	210	200	144
ENSG00000088766	6999	5460	3884	8179	4753	2905	2956	3284	2616	1995
ENSG00000088782	0	0	0	0	0	0	0	0	0	0
ENSG00000088808	1811	1904	1208	2327	1672	8071	8537	8221	6936	4645
ENSG00000088812	13145	12012	8228	15917	9893	18632	19517	20046	15987	10825
ENSG00000088826	2808	3613	2232	3945	2711	4850	5009	4759	4277	2679
ENSG00000088827	9	6	14	9	9	159	163	178	126	105
ENSG00000088832	32381	27223	18638	39946	21206	15772	16392	16117	13782	8702
ENSG00000088833	11191	10212	6750	13904	7661	10403	10634	10526	8973	5636
ENSG00000088836	1045	1346	844	1526	1238	397	483	425	393	315
ENSG00000088854	3134	2800	1987	3503	2211	12114	12510	13228	10296	6818
ENSG00000088876	2025	1802	1227	2333	1405	1362	1432	1447	1078	689
ENSG00000088881	540	713	379	736	844	1251	1261	1265	1159	992
ENSG00000088882	3469	3821	2491	4349	3133	74	83	80	53	34
ENSG00000088888	28952	26498	18094	35242	15214	11841	12792	12832	11369	5096
ENSG00000088899	1732	2151	1350	2385	2115	36542	40535	38314	32455	24225
ENSG00000088926	579	449	285	583	352	14	9	2	5	6
ENSG00000088930	19401	16558	11181	23026	14558	4648	4652	4867	4031	2710
ENSG00000088970	5128	4319	2930	6268	3530	4329	4214	4477	3801	2306
ENSG00000088986	24070	21926	14595	30949	15523	31794	32958	33561	28064	16872
ENSG00000088992	1568	1731	1007	2031	1426	1393	1474	1438	1329	835
ENSG00000089006	29565	23843	16801	35450	20997	7034	7215	7896	6232	4498
ENSG00000089009	162291	136152	93293	208082	96647	37281	38787	40840	34708	20465
ENSG00000089012	7	7	4	23	9	5	16	9	6	5
ENSG00000089022	7936	6455	4488	9258	4514	5342	5142	5656	4784	2780
ENSG00000089041	1783	1701	1141	2069	1477	7542	7954	7668	6693	4163
ENSG00000089048	4827	4024	2898	5854	4117	2066	2005	2306	1788	1581
ENSG00000089050	5059	3847	2821	5878	3098	2293	2471	2570	2154	1291
ENSG00000089053	25417	23743	15408	31402	17118	18745	19745	19409	16345	10454
ENSG00000089057	8897	8260	5246	10486	7435	21118	22112	22402	18383	12854
ENSG00000089060	2313	2544	1666	2799	2099	1950	2084	2042	1637	1252
ENSG00000089063	17511	14713	10203	21367	12707	10564	11031	11588	9271	6268
ENSG00000089091	470	432	273	592	344	951	1126	1041	927	644
ENSG00000089094	7799	7944	5273	9564	7076	5553	5456	5730	4679	3266
ENSG00000089101	5	4	7	27	7	177	199	197	149	86
ENSG00000089116	20	24	16	12	20	143	125	140	123	121
ENSG00000089123	1647	1351	903	1943	999	1033	990	1190	943	591
ENSG00000089127	1648	1660	1057	2026	1147	436	495	515	402	283
ENSG00000089154	27244	30272	18595	33421	22887	11008	12269	11578	9495	5906
ENSG00000089157	329589	345590	219223	436789	232664	32104	34861	34991	29345	16950
ENSG00000089159	12537	12754	8706	15836	10474	5115	5584	5345	4453	3061
ENSG00000089163	214	199	174	271	132	348	444	449	364	195
ENSG00000089169	72	59	37	94	48	47150	50107	47393	40749	26533
ENSG00000089177	2070	1860	1243	2463	1676	1778	1897	1987	1507	1105
ENSG00000089195	4488	3712	2739	5531	3180	2171	2180	2226	1928	1379
ENSG00000089199	508	523	352	632	457	68744	71899	71659	62637	39838
ENSG00000089220	28998	26901	17436	35488	22829	88578	95567	92462	77052	56697
ENSG00000089225	6	9	6	19	12	13	16	18	11	7
ENSG00000089234	3835	3291	2269	4464	2800	3164	3528	3477	2955	2165
ENSG00000089248	19474	18958	12769	26368	15157	7946	8380	8401	7439	5037
ENSG00000089250	17	19	16	16	19	5377	5865	5910	5045	1959
ENSG00000089280	67799	61198	43563	86633	47902	33308	34540	34989	30675	18245
ENSG00000089289	10107	8587	5701	12242	6385	6102	6737	6709	5779	3650
ENSG00000089327	13052	13773	8171	17469	9359	857	924	825	820	455
ENSG00000089335	2948	2367	1746	3553	2358	7500	8036	8513	7049	5607
ENSG00000089351	5630	6889	4237	6979	6428	5168	5495	5438	4450	3414
ENSG00000089356	2461	2208	1599	2908	1539	189	223	246	211	90
ENSG00000089472	4576	4186	2616	5582	3291	3262	3343	3407	2886	1781
ENSG00000089486	476	564	357	622	563	3612	3855	3555	3048	2824
ENSG00000089505	71	90	46	85	157	103	126	97	84	78
ENSG00000089558	57	78	71	86	70	444	432	450	296	227
ENSG00000089597	103936	99890	61361	126212	67875	22586	24327	22512	19412	11500
ENSG00000089639	1580	1741	1071	1991	1822	424	563	462	435	319
ENSG00000089682	2174	1803	1341	2546	1764	1237	1237	1337	1019	854
ENSG00000089685	14033	14127	8863	18140	11228	44	57	39	36	21
ENSG00000089692	388	377	242	505	243	78	126	98	93	52
ENSG00000089693	21930	23988	14427	29444	18090	30441	32442	31575	27180	18261
ENSG00000089723	47	52	55	80	42	50	55	65	35	42
ENSG00000089737	7602	7018	4498	9532	5291	14732	15525	16069	13849	8377
ENSG00000089775	5281	4240	2978	6091	3494	3189	3312	3476	3054	1833
ENSG00000089818	5536	4814	3155	6609	3725	22383	22940	23828	19797	13328
ENSG00000089820	2233	2790	1823	2808	4868	1132	1050	1053	1014	1179
ENSG00000089847	119	166	111	229	205	3577	3796	3704	3244	2549
ENSG00000089876	5097	4299	2906	5688	3403	2040	2164	2281	1861	1245
ENSG00000089902	9952	8183	5534	11394	6908	3275	3193	3559	2767	1810
ENSG00000089916	7401	6145	4237	8415	5393	8937	9075	9379	7264	5402
ENSG00000090006	3482	4401	3092	4626	7988	1803	1726	1860	1739	1953
ENSG00000090013	5331	6334	4217	7416	5966	1833	2041	1907	1608	1241
ENSG00000090020	5413	5395	3808	6236	4187	8081	8456	8051	6599	3971
ENSG00000090054	7180	5973	4229	8468	5091	5014	5187	5230	4372	2880
ENSG00000090060	30066	24499	16700	34649	21833	16860	17396	18947	14563	10656
ENSG00000090061	1722	1472	1013	1842	1307	800	828	819	711	475
ENSG00000090097	3172	4054	2548	4597	3496	15353	17113	15874	13995	9624
ENSG00000090104	27	17	7	19	10	1640	1652	1867	1306	1030
ENSG00000090238	2135	2519	1543	2894	2709	14781	15214	14499	12847	12080
ENSG00000090263	5034	4219	3088	6485	3222	3029	3011	3266	2708	1712
ENSG00000090266	8214	7523	5196	10951	5893	8315	9033	9127	7834	4809
ENSG00000090273	17755	18811	12223	24229	16135	13780	15258	14565	12710	8821
ENSG00000090316	5096	5297	3426	6254	5627	5876	6100	5720	5223	4346
ENSG00000090339	6437	6570	4266	8150	5413	786	863	816	748	478
ENSG00000090372	6846	8682	5415	8924	8749	6782	7687	7279	6229	4891
ENSG00000090376	307	261	154	475	293	845	964	882	762	517
ENSG00000090382	23484	21784	15255	30177	18232	233	215	223	197	112
ENSG00000090402	0	0	0	0	0	4	0	1	0	0
ENSG00000090432	4377	4524	2947	5526	3008	3367	3696	3487	3113	1934
ENSG00000090447	1766	2015	1354	2221	2125	1180	1185	1166	996	721
ENSG00000090470	5601	4969	3610	7036	4523	2853	2980	3130	2565	1866
ENSG00000090487	12941	10886	7481	15988	8916	5183	5390	5509	4704	3062
ENSG00000090512	41	37	42	82	40	14	31	22	11	9
ENSG00000090520	11626	9822	6953	14724	8348	3274	3213	3592	2759	2037
ENSG00000090530	4963	4145	2829	5843	3385	306	391	365	291	170
ENSG00000090534	176	215	124	289	162	416	390	414	291	166
ENSG00000090539	711	759	466	793	887	10827	11887	11403	9874	8016
ENSG00000090554	70	84	68	143	92	35	40	40	30	9
ENSG00000090565	2644	2883	1827	3019	2492	7013	7462	7105	6119	4139
ENSG00000090581	3531	3979	2862	4744	3398	8288	8391	8521	7615	4909
ENSG00000090612	2513	1983	1514	2807	1783	1813	1955	2241	1686	1068
ENSG00000090615	11566	11641	7689	14406	9786	10998	11631	11541	9917	6753
ENSG00000090621	32777	28799	19897	40021	27044	6656	7187	7282	5946	4378
ENSG00000090659	4	5	0	0	0	278	270	236	200	103
ENSG00000090661	2054	2175	1464	2669	1807	4652	5167	4520	4340	2912
ENSG00000090674	1076	1311	886	1362	1233	2471	2674	2433	2212	1576
ENSG00000090686	13557	10946	7621	15658	9858	9599	9584	10340	8505	5976
ENSG00000090776	3006	3373	2012	3945	3313	785	887	796	725	553
ENSG00000090857	10293	9269	5887	11611	7505	6785	7388	7260	5793	3797
ENSG00000090861	42341	40080	25299	51844	27439	44514	47569	45613	39045	23043
ENSG00000090863	35784	33023	21171	43094	25075	27281	29655	28296	24681	14431
ENSG00000090889	10870	9373	6078	12548	7419	75	81	70	64	35
ENSG00000090905	10269	9149	6223	11580	7735	14996	16063	16117	12972	8705
ENSG00000090924	6162	6326	4054	7210	4842	991	977	1016	820	523
ENSG00000090932	1717	1756	1251	2219	2692	422	451	427	334	316
ENSG00000090971	2133	2436	1636	3016	2341	3621	4135	3997	3411	2605
ENSG00000090975	2237	2722	1635	2807	2726	7156	7732	7191	6221	4923
ENSG00000090989	5226	4254	3109	6268	3799	5954	6161	6450	5178	3914
ENSG00000091009	4725	3558	2592	5539	3603	2402	2580	2811	2219	1847
ENSG00000091010	0	0	0	0	2	2	0	1	1	0
ENSG00000091039	12899	9597	6855	14322	10678	11663	11682	12552	9601	7829
ENSG00000091073	595	863	544	815	869	265	319	293	231	213
ENSG00000091106	125	93	48	137	77	179	158	177	178	100
ENSG00000091127	7494	6096	4136	8482	5506	1235	1354	1422	1135	774
ENSG00000091128	24	22	20	22	7	11	9	3	2	0
ENSG00000091129	3992	3336	2304	4678	3022	53510	54834	57526	45147	32461
ENSG00000091136	46623	42805	28271	55953	34043	5200	5557	5585	4836	2995
ENSG00000091137	338	260	164	380	218	532	507	502	439	304
ENSG00000091138	26	44	22	39	15	7	2	10	9	2
ENSG00000091140	17914	13960	10385	21267	12235	9006	9399	9932	8129	5686
ENSG00000091157	2049	1817	1285	2382	1657	15248	15829	16314	13262	9330
ENSG00000091164	7603	6375	4942	9985	5634	10955	11241	11934	9674	7066
ENSG00000091181	74	69	32	74	56	10	10	15	13	4
ENSG00000091262	384	598	380	567	558	48	32	33	21	24
ENSG00000091317	9895	8024	5824	11880	7823	1859	1785	1958	1579	1252
ENSG00000091409	12455	10392	7265	14632	9772	4995	4851	5150	4239	2967
ENSG00000091428	759	602	409	915	475	35802	36954	37944	30639	20672
ENSG00000091436	7788	6726	4431	9102	6061	3082	3194	3436	2714	1972
ENSG00000091482	39	19	13	28	22	324	365	340	247	199
ENSG00000091483	16068	13167	9098	19484	10829	6609	6757	7030	6100	3999
ENSG00000091490	6089	5382	3482	7021	4175	9307	9864	9891	7647	5165
ENSG00000091513	98703	86942	58096	121139	62922	90565	95146	96183	80222	50352
ENSG00000091527	28764	23130	16394	33411	20486	11042	11592	12165	9857	6870
ENSG00000091536	137	153	113	231	115	1293	1433	1307	1180	806
ENSG00000091542	15820	16867	10525	20431	13356	15525	16725	15878	14103	9009
ENSG00000091583	24416	20193	14017	30379	15302	1	3	0	0	3
ENSG00000091592	4981	5095	3160	6131	3883	16011	15713	16845	13874	13337
ENSG00000091622	616	662	460	730	513	16348	18089	16546	14183	10143
ENSG00000091640	3905	4197	2714	5292	3394	4036	4251	4014	3508	2304
ENSG00000091651	6149	5164	3555	7587	4357	394	449	385	348	238
ENSG00000091656	855	630	457	812	605	1900	1961	2098	1641	1129
ENSG00000091664	0	0	0	0	0	2152	2236	2621	1992	1485
ENSG00000091704	5	2	6	23	6	2	2	9	6	3
ENSG00000091732	5232	4744	3081	6536	3397	1393	1466	1444	1273	761
ENSG00000091831	1603	1405	924	1991	1239	301	304	357	264	175
ENSG00000091844	850	660	528	968	661	2744	2886	3310	2547	1993
ENSG00000091879	47	34	26	57	23	937	1045	1138	933	683
ENSG00000091947	4442	4788	2835	6027	3425	1684	1818	1732	1541	926
ENSG00000091972	1958	1667	1117	2350	1328	10912	11182	12251	9762	6486
ENSG00000091986	6143	5574	3703	7579	4452	2397	2533	2624	2178	1347
ENSG00000092009	0	0	0	6	1	0	0	0	1	0
ENSG00000092010	19396	18035	11439	24694	12933	4236	4817	4602	3969	2484
ENSG00000092020	4463	3593	2595	5768	2874	3291	3284	3465	2836	1956
ENSG00000092036	4144	3687	2450	5508	3144	737	833	867	752	455
ENSG00000092051	350	356	220	475	364	31467	32664	31791	27047	21979
ENSG00000092054	7	11	11	34	16	397	433	403	347	213
ENSG00000092067	57	76	41	74	113	1	1	2	0	2
ENSG00000092068	3562	3634	2297	4317	2624	5877	6378	6007	5127	2995
ENSG00000092094	4539	4061	2553	5621	3069	4578	4824	4566	4226	2579
ENSG00000092096	870	1021	777	1017	1302	41794	45160	43115	37102	37314
ENSG00000092098	2436	3014	1580	3084	1995	2134	2408	2135	1783	1067
ENSG00000092108	9115	7083	5227	10799	6143	4436	4444	4950	3949	2891
ENSG00000092140	6485	5445	3642	7379	5332	2728	2775	3151	2468	1947
ENSG00000092148	23322	19733	13690	27007	18622	23472	24034	24941	19712	14690
ENSG00000092199	94920	84963	57693	123615	63785	41580	42101	43451	37158	23004
ENSG00000092200	56	37	41	55	23	16	33	34	20	6
ENSG00000092201	36453	30757	20578	43710	26685	15664	16212	16441	14081	9278
ENSG00000092203	11563	10202	6592	14518	7358	11303	11739	11905	10043	5924
ENSG00000092208	2399	1922	1317	2926	1487	981	893	958	898	465
ENSG00000092295	305	266	169	333	218	649	765	734	585	394
ENSG00000092330	5681	5145	3504	7120	3775	5120	5361	5474	4273	2650
ENSG00000092345	14	9	12	6	9	0	3	18	2	5
ENSG00000092377	33	35	16	51	33	13	3	15	7	2
ENSG00000092421	7550	7346	4623	8837	6517	11912	12468	12268	10467	7186
ENSG00000092439	9989	8107	5507	11094	7608	4560	4798	5126	3844	2933
ENSG00000092445	6610	6789	4477	8167	4801	29253	31928	30659	25832	15060
ENSG00000092470	6150	5253	3439	7244	4177	729	756	908	678	490
ENSG00000092529	673	588	427	815	457	2112	2342	2182	1927	1156
ENSG00000092531	5702	4716	3246	6590	4097	1826	1674	1946	1585	955
ENSG00000092607	235	251	124	360	164	175	165	136	130	74
ENSG00000092621	28661	28762	17817	37026	20230	10671	12143	10807	10328	5915
ENSG00000092758	2675	3433	2172	3654	9959	1527	1312	1474	1351	2511
ENSG00000092820	18582	18661	12113	23323	15263	7367	7891	7908	6816	4216
ENSG00000092841	66018	62852	41815	87262	40867	30274	32493	32378	27279	15817
ENSG00000092847	8412	8063	5269	10186	6675	6639	7014	6920	5780	3949
ENSG00000092850	36	68	39	59	39	108	130	112	129	51
ENSG00000092853	5286	4361	2844	5605	3840	140	138	149	138	48
ENSG00000092871	2733	2324	1360	2937	1801	3763	3979	4082	3537	2193
ENSG00000092929	3022	4209	2857	4059	4129	1023	1066	1131	797	623
ENSG00000092931	3563	2897	1901	4131	2407	2047	2133	2310	2006	1157
ENSG00000092964	18838	16238	11016	23140	14346	129904	138698	134492	118504	81517
ENSG00000092969	1670	1423	952	1849	1240	2089	2130	2194	1892	1462
ENSG00000092978	2297	1995	1374	2789	1768	1764	1824	1791	1359	999
ENSG00000093000	13013	10486	7238	14752	9221	6654	6775	7128	5681	3934
ENSG00000093009	11301	11069	7080	14503	7677	10	25	33	6	11
ENSG00000093010	5606	7510	4773	8040	7441	6732	6987	6951	6032	4431
ENSG00000093072	2028	2064	1183	2633	1361	2957	3186	3169	2669	1581
ENSG00000093100	28	31	22	40	22	39	44	53	37	23
ENSG00000093134	0	2	1	0	0	6	9	5	2	3
ENSG00000093144	8564	6684	4914	9885	5614	5219	5054	5749	4497	3135
[truncated: 58,625 more rows]
