# Supplementary material for: Choice of library size normalization and statistical methods for differential gene expression analysis in balanced two-group comparisons for RNA-seq studies
Source: BMC Genomics. 2020 Jan 28;21:75. doi: 10.1186/s12864-020-6502-7 (PMC6986029; doi:10.1186/s12864-020-6502-7)
Supplement: Supplementary file 2 — Additional file 2. Contains datasets used for the analysis. This zipped file folder contains MAQC2 and MAQC3 raw read counts, cancer raw data files filtered with zero counts (AdLC, OC and TNBC), and description of these data files named Supplementary Material.docx. [file 12864_2020_6502_MOESM2_ESM.zip › OC_379s_rawcounts_filterNA0.5.csv]

	TCGA.04.1331.01A.01R.1569.13	TCGA.04.1332.01A.01R.1564.13	TCGA.04.1338.01A.01R.1564.13	TCGA.04.1341.01A.01R.1564.13	TCGA.04.1343.01A.01R.1564.13	TCGA.04.1347.01A.01R.1564.13	TCGA.04.1350.01A.01R.1565.13	TCGA.04.1356.01A.01R.1569.13	TCGA.04.1357.01A.01R.1565.13	TCGA.04.1361.01A.01R.1565.13	TCGA.04.1362.01A.01R.1565.13	TCGA.04.1364.01A.01R.1565.13	TCGA.04.1365.01A.01R.1565.13	TCGA.04.1514.01A.01R.1566.13	TCGA.04.1519.01A.01R.1565.13	TCGA.04.1530.01A.02R.1569.13	TCGA.04.1536.01A.01R.1566.13	TCGA.04.1542.01A.01R.1566.13	TCGA.04.1648.01A.01R.1567.13	TCGA.04.1651.01A.01R.1567.13	TCGA.04.1655.01A.01R.1566.13	TCGA.09.0364.01A.02R.1564.13	TCGA.09.0366.01A.01R.1564.13	TCGA.09.0367.01A.01R.1564.13	TCGA.09.0369.01A.01R.1564.13	TCGA.09.1659.01B.01R.1564.13	TCGA.09.1661.01B.01R.1566.13	TCGA.09.1662.01A.01R.1566.13	TCGA.09.1665.01B.01R.1566.13	TCGA.09.1666.01A.01R.1566.13	TCGA.09.1667.01C.01R.1566.13	TCGA.09.1668.01B.01R.1566.13	TCGA.09.1669.01A.01R.1566.13	TCGA.09.1670.01A.01R.1566.13	TCGA.09.1673.01A.01R.1566.13	TCGA.09.2044.01B.01R.1568.13	TCGA.09.2045.01A.01R.1568.13	TCGA.09.2048.01A.01R.1568.13	TCGA.09.2051.01A.01R.1568.13	TCGA.09.2053.01C.01R.1568.13	TCGA.09.2054.01A.01R.1568.13	TCGA.09.2056.01B.01R.1568.13	TCGA.10.0927.01A.02R.1564.13	TCGA.10.0928.01A.02R.1564.13	TCGA.10.0931.01A.01R.1564.13	TCGA.10.0933.01A.01R.1569.13	TCGA.10.0936.01A.01R.1564.13	TCGA.10.0937.01A.02R.1564.13	TCGA.10.0938.01A.02R.1564.13
ENSG00000000003.13	7151	2593	1281	4046	3783	5659	4767	5506	2187	7388	12463	5291	6037	18517	7606	1553	1470	3308	10116	8208	6655	6710	14250	4923	9189	5515	2667	8502	4878	6043	9513	5510	9182	5373	6285	4856	2174	14370	8423	4152	4333	3866	2241	4453	7500	3903	4265	3873	5036
ENSG00000000005.5	10	12	1	8	186	13	0	2	4	42	6	5	6	159	1	9	7	9	5	49	60	15	16	8	48	6	0	1	19	4	1	4	22	8	6	0	0	14	8	2	8	0	21	14	0	1117	26	3	8
ENSG00000000419.11	3257	1299	1399	3543	8522	5126	2816	3578	1749	2550	4403	5734	4280	4555	2075	1115	3133	1678	2870	3953	3202	2531	6794	3882	5438	5939	1647	2972	5178	3383	2361	4288	5723	3343	2334	5404	1158	6330	6754	2862	1719	4412	695	824	4282	7974	3206	1153	3692
ENSG00000000457.12	1317	444	378	630	524	537	413	855	777	649	1000	862	944	1397	820	434	842	434	1340	1839	599	936	1855	1029	1093	1066	492	1232	1033	988	674	910	769	1164	865	738	835	1307	3872	629	606	1938	297	541	846	711	520	192	657
ENSG00000000460.15	898	354	189	396	314	272	253	506	221	364	548	643	896	1116	322	307	353	152	336	686	352	861	1119	376	838	700	153	1478	383	585	530	840	664	919	559	1237	150	1505	4158	488	684	1310	91	452	512	717	211	86	381
ENSG00000000938.11	188	232	193	210	497	103	49	291	409	281	254	38	866	98	60	401	160	15	318	300	42	28	2572	265	206	345	80	1075	289	325	672	466	273	424	273	539	155	112	616	358	103	382	32	96	361	70	273	81	27
ENSG00000000971.14	3931	3190	1782	929	1756	316	118	984	955	1396	923	185	2006	1546	259	1282	1559	219	4592	17407	451	558	28514	1429	1334	2419	1477	4548	1389	6952	1349	4026	1304	987	3045	985	11446	973	12852	2081	1725	1373	1051	472	673	2396	192	986	195
ENSG00000001036.12	5635	1797	925	6771	4607	1811	2661	4730	1363	4260	3225	3105	8838	3819	2326	2296	2801	1168	4696	2447	1266	1800	6523	2793	7844	3575	1304	2837	9027	3312	6593	2667	3723	3750	6538	15997	1157	4449	8346	2598	2743	2097	896	2748	8098	3117	1726	1273	607
ENSG00000001084.9	898	516	855	1287	1756	978	1881	608	624	2348	2930	2693	2322	9308	700	687	1044	904	1937	3352	958	1855	2901	896	1496	1171	861	2694	1774	1663	2203	1884	2103	1781	1871	6380	628	1084	4049	1646	1088	533	330	1082	3550	2351	1032	407	1069
ENSG00000001167.13	2439	796	1489	865	1085	1135	940	2368	1781	2025	2979	2395	3287	3505	1327	1125	811	1471	1547	1511	1744	1884	2535	1138	3840	1990	1264	4905	2383	2777	3221	2910	2625	1896	1996	1818	895	4477	4119	1830	3594	812	492	1341	1175	2856	833	370	839
ENSG00000001460.16	707	421	199	517	895	699	661	608	594	493	905	685	1438	1671	533	517	345	385	979	567	966	992	2384	1232	1627	777	358	466	347	817	596	667	606	1024	695	1244	463	473	1332	890	880	540	389	584	1053	484	1211	287	649
ENSG00000001461.15	1150	1670	1038	1267	2978	1546	2917	1137	2076	1491	3395	1988	2550	2147	1574	1195	1383	1138	2095	1633	3006	1673	6416	2893	3008	1725	1543	3522	1500	1869	3533	1852	1026	4374	3223	1797	2202	556	5619	1895	1222	1245	916	1312	2290	1045	1553	276	719
ENSG00000001497.15	3232	936	620	4410	2545	1623	1217	3425	1785	2860	3716	3151	4292	5016	2723	1459	3146	1034	2727	3112	1868	2277	6365	1474	2728	2295	612	4405	4226	3116	2962	3531	2991	4088	3701	4933	1254	1990	5801	3068	2124	2056	639	2374	5215	1795	6272	764	1373
ENSG00000001561.6	1428	438	550	1639	1106	1241	869	1608	1311	1761	2881	1463	2877	3406	664	743	780	685	2659	2895	1701	916	4873	883	2132	1392	1039	1530	2915	1989	1461	2449	1721	1189	1591	1223	891	3478	3691	1160	1399	1452	444	1012	1182	1207	1074	372	664
ENSG00000001617.10	10948	3810	915	14512	1438	2705	3016	8077	7206	6094	3714	4676	9645	5951	9917	3101	892	5333	4003	27350	6930	9591	7957	5861	23926	4446	1082	25746	1635	11833	5640	12421	3045	4234	4030	16096	4305	13700	11888	3482	5490	4032	2766	4365	28348	3029	23678	1421	4537
ENSG00000001626.13	45	3977	520	894	140	4	36	3048	99	121	475	46	828	9	46	1558	37	4	31187	721	15	2051	73	268	2674	80	188	110	973	2155	1993	4422	419	735	82	5841	48	131	1277	1372	23	567	8	718	741	15	332	0	122
ENSG00000001629.8	4119	1222	843	1064	2405	2312	2507	3159	2525	3481	4331	3378	4831	5254	2547	1410	2455	1322	3997	3175	2703	1868	6021	2233	2772	2149	1816	4567	4575	4993	3651	3354	2620	5288	5597	7079	1353	2367	8930	2815	1439	3106	1117	1377	4018	2652	1492	887	1452
ENSG00000001630.14	172	112	22	63	205	48	88	115	187	145	265	204	138	321	13	42	130	152	152	329	176	258	242	394	422	169	190	361	338	220	292	144	69	276	256	376	265	116	466	77	81	290	86	241	304	216	70	115	73
ENSG00000001631.13	2102	627	485	497	1284	1313	1298	1632	1866	2036	2493	2397	2407	6031	2070	749	1524	1332	1511	1936	1199	1423	2590	1209	1702	899	952	2643	2080	2388	1774	1188	2196	3223	3086	2216	866	1990	3169	1532	1086	1881	822	1337	1372	865	1183	731	1067
ENSG00000002016.15	1354	340	422	831	587	532	762	2341	603	684	1413	449	603	1689	1115	666	546	645	492	1357	1000	2949	2099	335	1301	1078	737	2257	721	804	756	679	916	1155	438	825	456	839	939	629	754	1018	524	571	655	669	511	125	3844
ENSG00000002079.11	48	16	5	23	39	15	21	32	18	48	28	11	92	83	50	82	13	18	36	76	10	74	44	7	23	17	30	51	68	36	18	69	32	54	97	36	51	12	67	40	51	30	37	9	48	13	148	3	13
ENSG00000002330.12	1759	3525	929	5623	15628	2793	3576	3553	1386	3758	8067	3407	6359	1882	3753	1294	2987	2520	3580	5669	2970	2180	4144	10110	7013	6085	2255	4010	3477	3211	2314	2871	2628	2488	2006	5495	1431	5113	2741	1901	1419	5238	1346	2674	7076	1948	5800	2278	1019
ENSG00000002549.11	5150	2739	1250	5970	8929	2121	1686	4853	5760	6402	7032	9168	16711	4453	4349	4261	1702	1588	4469	4375	1289	3522	15934	5811	6959	7959	1102	5753	6040	19739	14144	8916	4373	7523	9242	10755	6252	5443	13470	3770	2147	8794	941	1941	9186	4747	6812	3845	3593
ENSG00000002586.16	9452	13311	5178	16986	17228	2190	4041	10570	4471	15653	14063	9967	10996	3942	3399	4481	9083	1386	8111	10968	2656	4164	27234	4465	10689	9541	4657	6112	3810	13549	5703	7396	14809	6315	4007	12516	6308	10671	24147	5227	4871	8652	2582	3868	21756	14254	5621	10246	3632
ENSG00000002587.8	675	1029	212	145	482	55	58	912	334	2605	316	217	838	765	95	134	250	184	679	797	384	374	2458	319	598	1257	269	1147	447	414	513	432	798	621	238	881	263	340	1211	521	70	582	761	247	511	3209	86	230	97
ENSG00000002726.18	467	50	8797	12616	2045	18	12	1426	62	251	36042	1988	5991	1251	1562	234	43	20	7135	10178	250	117	1372	565	14	903	684	95	2175	300	393	2642	40	503	45	2332	25	482	119	12110	152	2922	121	1566	385	150	570	117	88
ENSG00000002745.11	10	13	3	7	1	6	4	23	4	6	20	22	7	1	2	4	10	0	54	20	1	576	28	3	279	4	0	8	43	3	5	3	7	2	15	2	7	96	6	30	3	5	0	1	6	1	11	0	17
ENSG00000002746.13	52	64	32	95	76	16	13	11	57	187	22	55	755	212	45	67	13	18	253	16	38	73	129	280	87	187	24	35	296	19	27	50	98	197	58	18	16	32	69	255	138	193	37	4	164	30	34	65	5
ENSG00000002822.14	950	1599	704	1946	2701	921	1423	1205	1155	1782	3055	2174	2564	1902	1800	1147	1409	1951	1440	1535	2264	2646	3318	4038	3215	2082	725	3522	791	834	1598	1142	1434	2781	969	2197	731	1651	4972	1208	1801	3004	694	782	3157	1625	3294	547	1049
ENSG00000002834.16	13486	7963	3965	22374	16057	9572	8112	9792	7687	12725	18745	9286	20679	18779	13854	10138	7401	10597	10856	8985	13508	8831	36409	15289	26235	14379	8132	20804	8728	10236	13306	13314	8987	19852	12337	22933	4890	13248	24035	10141	7349	13947	7116	7804	5587	9294	10091	2751	2472
ENSG00000002919.13	1165	356	346	1474	1039	1372	504	891	835	791	1492	734	2326	1711	569	628	435	413	2210	1045	592	346	2356	1332	2464	2013	489	1353	3191	1694	1933	1570	1032	1141	544	2422	633	2625	2401	694	656	2528	323	437	1866	665	1100	334	530
ENSG00000002933.6	2456	3171	1807	33099	7800	420	129	1816	4162	1543	20333	349	3058	2239	628	1563	488	148	5340	6988	2124	111	19721	918	1721	3333	532	6097	1653	1172	2494	3845	2080	648	218	2929	419	1935	11297	2048	1196	18522	967	1958	1039	1142	369	2478	434
ENSG00000003056.6	3256	1616	679	4601	2671	3630	1507	4924	3221	3215	6316	1142	5993	5981	3792	1414	2457	3118	4390	4144	2337	6404	14962	7084	5186	4417	3972	15574	2140	4980	5654	5804	3518	6549	2329	10023	1974	3531	10534	1448	2019	7293	1827	3976	4095	1368	1494	1547	2073
ENSG00000003096.12	238	67	4	47	30	141	2	49	41	190	213	188	83	1422	86	44	61	22	174	531	178	105	1362	348	445	79	122	84	236	265	100	116	131	54	70	74	122	239	959	79	16	40	30	1060	19	1192	72	104	187
ENSG00000003137.7	148	123	28	112	139	72	207	256	27	45	137	129	165	2433	6	171	25	26	50	301	57	536	79	7	8008	75	26	89	41	714	185	374	711	65	1099	215	13	44	29	232	442	45	85	68	10	577	11	12	122
ENSG00000003147.16	2350	452	210	822	2091	1598	884	1655	553	989	1184	1485	1177	1187	179	747	231	580	5491	324	1157	476	4140	2497	1569	2083	828	1865	1237	827	3861	1305	319	1794	260	1104	468	2612	3003	1548	154	2560	244	577	1609	155	851	128	630
ENSG00000003249.12	1612	2728	850	1741	1920	5847	2115	3212	1478	4391	1122	2435	5334	8877	7094	1051	2562	8714	4701	3128	4935	7807	5574	1555	11572	1977	1008	3061	804	1778	1675	2612	3504	3716	1816	4134	1074	1303	1458	1584	406	6606	1966	1338	3375	3053	3881	745	1044
ENSG00000003393.13	3355	810	438	1115	1127	838	1273	3505	554	1553	2371	1686	1467	3111	926	713	607	453	2201	1736	1360	1545	2666	939	1540	1165	799	2432	1294	1446	1498	1647	1298	2513	1377	1623	594	1622	2322	1109	1269	959	512	770	1435	863	964	278	863
ENSG00000003400.13	1115	721	503	794	428	57	2056	1756	1035	2723	403	259	1851	369	1441	552	1024	511	2356	1602	109	114	3685	1512	306	2519	755	1303	1113	3455	2283	2252	1591	3600	458	1184	817	280	3776	1372	228	735	311	1263	1055	263	723	180	19
ENSG00000003402.18	12064	3415	1765	3325	5063	1074	4706	14255	4806	9033	9651	3106	8049	5397	5242	3239	3433	1822	6068	9208	6738	3305	11927	4195	2986	6525	2521	9054	5100	6139	5929	7956	4039	9467	4612	5741	4567	2071	10177	4544	1598	4465	1993	4075	6839	2951	5075	1974	2577
ENSG00000003436.13	294	999	281	149	525	120	31	296	127	320	155	130	646	297	81	152	192	49	208	527	84	107	1413	51	1135	402	200	408	484	255	292	696	296	92	185	363	87	430	311	525	253	232	273	192	238	194	47	68	83
ENSG00000003509.14	769	284	223	1028	709	967	769	1578	397	1054	610	1310	1236	1032	930	374	240	437	759	955	826	1179	1667	851	1420	1047	358	1439	1518	795	1010	880	685	1214	920	797	612	1163	1329	1276	805	1199	344	944	2536	764	641	193	446
ENSG00000003756.15	8851	2840	851	2938	2744	879	3724	4045	2042	3890	5807	3463	3164	5941	3574	2761	552	959	4155	6264	3181	7200	6366	2190	3810	2763	1061	8162	3918	4863	3823	4288	3113	4768	6473	4048	3559	3430	4710	2880	2650	3277	1579	2463	3827	1794	4365	550	1727
ENSG00000003987.12	576	42	32	269	351	220	332	80	22	80	118	333	211	509	469	55	65	114	290	233	106	201	156	16	978	244	42	23	143	280	91	258	224	141	89	307	64	222	194	223	145	227	59	29	182	144	22	89	130
ENSG00000003989.15	385	752	180	3694	596	882	1671	69	3797	722	342	803	4559	559	6612	237	1097	2172	13477	4379	119	3662	1583	577	3667	3655	142	1286	891	8675	595	1955	755	7587	13	123	279	33	5839	1964	1874	2817	383	942	4894	200	159	5390	91
ENSG00000004059.9	8056	5916	5450	27063	15644	11763	8526	12375	5501	10357	11181	13202	9958	9407	9628	3357	21271	7971	12968	12545	10031	10754	28650	13392	28520	19589	4251	12444	17794	14807	7639	5245	16150	10236	4813	24080	5239	14106	11334	8577	4224	18768	5776	7039	18720	6370	10033	6748	8522
ENSG00000004139.12	614	823	81	450	976	234	305	261	214	384	550	396	381	1350	587	182	140	142	402	401	128	722	1152	547	714	1012	246	1123	203	532	548	538	457	1287	721	412	311	164	1359	369	578	1060	326	198	309	156	1482	86	209
ENSG00000004142.10	4214	7326	2635	12028	9721	6132	4054	5890	2819	5558	5256	6501	6608	6000	4896	2678	4593	3411	4529	5981	3623	6984	10239	5717	11736	9352	3327	6773	6710	4662	4386	3996	4464	6723	3552	9907	2211	7149	10277	4792	2533	12051	2698	3544	8365	6022	8297	2394	3753
ENSG00000004399.11	6834	6367	1583	5380	6835	1813	860	7499	4537	9998	10778	3764	10673	4753	2950	9283	1954	11674	3845	5101	2035	9068	15333	2546	12587	3951	4196	10137	1996	4065	6170	8261	4750	4321	13180	7140	1471	1815	9805	8769	7280	3145	900	5431	2830	8021	2613	1148	1646
ENSG00000004455.15	7646	3811	2609	10496	17618	7200	7600	7223	4545	17746	10018	6113	16054	8018	8048	4562	7497	3617	6335	6765	7509	4469	19246	18511	9132	14363	2878	6415	8873	10008	10536	6671	8174	10630	7277	22375	4405	18618	27346	9247	3714	9170	2724	5247	15480	7009	6841	2622	4071
ENSG00000004468.11	85	25	142	290	270	15	35	437	1052	314	200	72	2403	100	24	311	9	31	234	154	5	15	707	77	92	200	18	355	460	556	714	1629	644	203	97	473	152	260	1640	865	200	257	34	38	243	154	1141	122	37
ENSG00000004478.7	15995	13257	11150	29436	17666	9329	6642	52751	9683	14730	21134	12167	24342	22008	10400	8486	19963	13401	12518	23041	15230	45885	46035	18803	24772	14928	9412	26160	13530	21642	14966	10359	9894	20818	8690	33034	3639	15236	42936	11876	3227	22621	8671	19395	44199	17362	7946	6707	63997
ENSG00000004487.14	4980	4665	1791	7464	10569	5705	7304	3793	2327	3839	5828	7386	12661	16673	5257	4911	2942	2891	6758	4216	6843	15841	17495	6485	22425	6152	2960	7215	4239	4426	11138	5656	6023	8089	13177	9188	2939	6348	14010	6327	7266	3572	3375	4098	8198	5063	5107	1360	5536
ENSG00000004534.13	8596	2329	1116	2983	2628	1350	2437	4726	1665	3660	6237	3571	3289	3602	2070	3200	527	589	4086	5039	2320	5583	7565	1015	3459	1446	819	4520	4158	3099	3299	3053	2285	3117	5299	3239	2920	2460	4499	2523	2798	1660	777	1908	5523	1720	5503	292	1971
ENSG00000004660.13	763	374	102	403	3631	266	26	784	132	711	463	360	159	410	443	263	90	120	531	449	306	638	1045	276	308	146	82	521	194	127	404	320	397	443	288	276	70	286	731	339	105	304	62	146	1093	151	411	55	329
ENSG00000004700.14	579	311	143	488	382	161	196	756	458	288	718	373	1009	1647	565	324	319	189	367	563	348	989	1793	521	1124	570	294	1456	563	1143	1334	1203	677	1638	1317	3301	236	593	5363	253	967	676	146	546	404	293	135	125	142
ENSG00000004766.14	1434	327	282	1052	898	867	899	1067	991	1168	1368	1302	1510	2352	1212	486	1125	488	1503	980	993	724	2200	833	834	817	618	1616	1488	1520	1283	636	1141	2066	1402	1649	408	903	2338	756	550	1172	339	556	1213	677	523	381	581
ENSG00000004776.10	414	3350	827	372	2604	1619	744	340	469	2959	129	7723	163	7158	16297	435	554	7624	947	802	737	2339	236	175	8326	622	4049	802	840	273	2459	649	1850	1113	6194	696	307	359	735	998	5430	599	1461	215	1969	2974	892	170	333
ENSG00000004777.17	4505	1500	343	1341	7130	1444	792	902	377	2513	1532	1877	2598	4460	416	1729	1387	328	892	4068	926	4838	4530	323	8062	1605	75	2060	2707	1582	933	2401	1761	1570	1770	1845	325	1640	3138	4664	2022	647	256	1027	2429	1543	2759	387	2007
ENSG00000004779.8	2473	1958	1907	6422	7209	5352	2473	6373	2988	5686	2740	3017	6621	3827	3527	2040	3516	3586	3884	6205	3082	3401	7766	13756	12238	10194	1662	4374	6579	8640	2827	3027	4701	3418	4214	7507	1687	11587	6379	2040	2107	9102	1353	2118	13466	4470	4465	3963	3468
ENSG00000004799.7	779	1056	131	595	3541	969	416	645	546	1916	1228	1296	1715	2495	2941	137	301	182	1899	1929	3717	714	2750	369	758	887	111	712	3367	925	427	850	1053	1799	2742	936	359	1292	872	1086	2212	745	970	1152	876	542	734	195	761
ENSG00000004809.12	6	5	5	3	133	19	1	13	6	19	109	9	8	1830	0	4	7	11	42	6	0	13	69	9	21	8	1	10	9	6	66	4	105	3	2	14	7	0	22	1	22	1	0	31	22	91	11	11	4
ENSG00000004838.12	1470	184	45	702	452	604	225	711	236	203	596	1632	1399	800	666	226	123	65	1838	124	705	534	1847	784	262	153	215	126	332	1037	92	395	323	542	701	1858	345	2459	277	360	174	102	171	1209	1164	141	6800	471	3475
ENSG00000004846.15	62	6	1	25	11	143	22	0	1	5	6	13	7	83	47	2	85	89	4	3	75	16	6	15	135	0	14	0	3	4	1	3	0	15	24	9	1	367	4	10	7	2	19	17	0	13	1	0	1
ENSG00000004848.6	4	1271	0	4	0	0	8	15	137	2148	113	90	7	351	29	2	246	62	44	150	124	412	77	16	257	348	86	435	149	6	0	0	441	146	17	3	68	89	249	792	0	156	622	37	103	775	29	15	37
ENSG00000004864.12	1623	1023	432	3260	2298	2623	1482	1941	1222	2216	2329	3365	5134	6750	2052	1305	2187	1438	2998	2607	2661	3721	5076	1721	3239	1756	1089	2969	2559	2157	3371	1310	2112	4040	3253	3562	961	2869	3866	2044	2545	2252	926	2702	2401	1024	844	553	1158
ENSG00000004866.17	2393	2273	569	2952	1696	926	1587	1871	1636	2799	2888	2765	3000	4434	2304	747	3988	1783	3602	4699	1561	2039	3738	1229	2850	2094	1261	4651	2770	4490	3300	2432	3478	3906	3503	2408	1441	1857	6380	1632	1126	1767	1361	2464	4467	1611	1670	627	1778
ENSG00000004897.10	2486	818	1178	2642	2068	1184	1279	2800	2243	1689	4505	2463	2654	3087	1445	1677	1285	795	1469	2445	1249	1332	3258	2059	4409	1899	1556	2668	4911	4538	4548	5659	2347	2762	2242	5898	775	4252	4931	2223	2714	3193	517	1461	2532	2015	1588	448	1035
ENSG00000004939.12	25	8	3	16	25	1	5	6	2	4	9	4	8	29	15	3	2	3	2	11	7	1	19	0	12	4	3	7	5	2	4	8	5	10	4	5	3	10	11	9	2	0	2	3	7	6	34	0	0
ENSG00000004948.12	7	1	3	5	2	0	7	3	7	12	3	4	11	63	20	4	4	6	4	4	2	0	11	3	12	9	6	4	1	4	14	1	10	26	4	3	1	14	12	2	5	1	12	1	6	0	0	7	0
ENSG00000004961.13	1409	551	455	1588	1938	270	607	1532	1165	1603	1785	2531	2498	3371	1165	500	1363	459	1900	2599	418	493	4250	1151	1117	1042	304	2530	1705	2116	930	1599	1098	2178	1201	3344	865	1779	2164	1081	854	2451	351	1118	1934	825	1219	615	467
ENSG00000004975.10	2929	3003	994	5098	5788	3716	2134	2384	1187	3661	2012	2668	3239	3601	1980	1738	1372	1974	1675	2071	1472	4563	5032	2221	8561	2815	1370	3059	3057	1326	2114	2398	2402	4012	2493	4098	946	3153	8896	1781	2770	1752	1257	2490	5368	1582	3016	683	1558
ENSG00000005001.8	720	149	86	1634	1640	575	42	2150	159	1508	2800	566	1132	795	1450	801	517	892	3743	6760	1296	195	11450	1951	2740	2426	824	750	2034	147	310	1929	136	107	20	394	717	2060	2326	621	8	2831	130	289	2449	1156	3491	347	740
ENSG00000005007.11	7986	5897	2568	5805	4113	2803	4191	4928	5813	7733	11639	11434	7155	17715	16411	5657	6246	8373	9865	9551	3475	20815	27647	7037	9690	11755	1773	16825	5364	7647	13426	8154	7515	17391	5751	5981	6410	2950	12964	10162	12140	5084	2495	5630	10657	7224	6191	2309	8778
ENSG00000005020.11	597	328	576	458	1111	201	1198	841	687	1263	1612	1233	2138	148	477	619	1698	364	4888	1356	179	646	6714	1738	286	1118	782	2434	907	1523	563	977	1224	3241	392	1308	672	2591	4705	3075	1756	1179	95	115	371	620	349	332	412
ENSG00000005022.5	12897	5309	3800	22091	25823	8447	7695	15188	11580	13060	18747	25747	28641	19849	12417	6123	6951	3625	9246	20405	7870	12385	36050	102040	24357	45470	2705	36739	16480	20701	20636	13945	14519	33963	7357	72161	6486	17656	41375	12861	9168	43418	4578	13190	24159	6227	20267	9149	12225
ENSG00000005059.14	1368	527	2198	794	2156	139	217	2167	1298	889	1372	445	2808	463	778	630	955	34	1626	1276	164	350	1542	1201	326	2123	108	1782	4351	2091	3508	3586	1220	1869	1219	3192	590	1336	3412	541	259	4618	165	727	6252	1296	739	435	732
ENSG00000005073.5	7	4	14	3	62	12	0	12	3	1	4	2	0	1	0	1	1	0	333	51	0	2	2	3	14	3	8	13	4	1	0	7	0	0	1	11	0	2	125	0	2	0	1	0	9	1	0	10	0
ENSG00000005075.14	6577	1785	2266	20105	8329	10939	5975	4972	2975	6773	4543	7427	7492	6686	5976	1689	7773	5011	6328	7151	7567	3279	11520	8149	6628	6688	3147	4268	6774	3836	3747	2155	5682	3211	3901	11508	2209	7681	5015	6201	2044	6991	4066	3338	26068	5207	4943	5298	4481
ENSG00000005100.11	1419	859	479	1721	3466	1488	929	2240	641	2696	1392	1453	1253	2229	1248	608	675	844	828	1366	996	1895	1789	968	1865	1209	876	1788	1561	1273	1266	1220	1437	3488	1203	1367	365	1202	4638	1250	774	601	528	1364	3491	911	1314	394	873
ENSG00000005102.11	1904	773	2188	196	126	201	347	533	148	253	2110	720	120	447	256	572	22	62	12	2381	167	1479	71	915	1549	136	88	3306	136	613	208	1912	1051	79	37	120	880	1646	92	832	86	93	555	754	13	250	150	491	81
ENSG00000005108.14	251	326	51	34	118	183	60	100	1168	400	85	353	104	1540	54	319	46	261	798	492	30	199	192	58	776	122	203	467	109	42	65	160	53	50	132	152	446	1232	373	59	1612	137	16	54	56	389	47	10	26
ENSG00000005156.10	991	1003	536	3279	1701	2133	1056	1756	1000	1224	1592	1921	1773	4318	1459	825	1293	1279	894	1645	1038	5939	2628	1341	4206	2088	872	2071	2662	1544	3174	1847	1656	2316	1559	1738	863	2549	3281	997	2260	2185	825	1027	2562	1826	2819	405	1644
ENSG00000005175.8	1647	975	761	3795	1455	1092	1194	1381	1395	2067	3639	1986	3388	3838	2033	1303	1677	617	2394	2745	1630	1420	3665	1277	1387	1434	789	2224	6354	2382	1523	2901	2133	3013	2303	1716	488	2052	3823	1863	1270	1924	670	1663	2951	1624	1479	606	1308
ENSG00000005187.10	1020	1539	446	1193	473	991	1049	2059	563	1272	1108	944	1382	3714	3232	891	811	967	24314	840	734	4315	491	297	1133	833	1339	4647	2216	1978	679	2328	2001	1250	1001	703	503	2035	816	1645	322	1068	902	1503	1995	1731	637	291	789
ENSG00000005189.18	579	133	76	860	362	236	288	548	122	515	553	406	1310	814	255	456	563	140	751	745	241	436	699	171	803	373	64	630	1449	583	336	768	900	362	456	1209	186	655	2326	410	381	731	149	347	795	207	726	166	416
ENSG00000005194.13	2184	1313	994	1873	1308	1270	1732	2463	1593	3022	1444	2474	3315	5903	2476	1778	1779	2166	3394	4549	2071	5482	5107	2451	11325	4134	632	3070	3519	1855	2283	2252	3195	2392	4860	3593	1788	2945	4563	2162	1498	5556	842	1294	2987	2183	2207	922	1739
ENSG00000005206.15	3512	2799	840	5473	4781	2260	1557	2796	1180	3054	3901	1722	2889	2732	1701	1990	670	941	1966	3861	1415	4592	4671	1760	6726	2604	889	4397	1864	1821	1444	2227	2204	2102	2632	1391	1384	3891	4535	2877	1479	1051	1439	1161	4370	1287	8521	773	2168
ENSG00000005238.18	1666	857	592	1124	1048	574	480	961	735	832	934	763	1880	1528	410	1036	366	174	2008	1196	844	436	2855	513	1782	565	219	1319	1492	1075	1178	1481	923	598	825	1935	663	1166	1960	684	1144	876	206	488	1062	548	976	113	170
ENSG00000005243.8	351	456	627	800	1633	212	117	349	135	303	1260	151	260	271	106	531	193	60	334	212	83	86	479	159	1261	507	158	219	562	185	184	333	466	111	156	815	100	466	392	273	360	775	142	257	218	348	61	128	40
ENSG00000005249.11	5386	742	197	1828	1799	914	579	214	518	971	1348	1560	976	5531	885	133	2016	806	1448	1914	1631	1066	5335	977	648	427	204	1265	1155	1041	491	1548	3410	962	442	497	1016	1413	2851	1735	516	2433	507	961	819	1098	440	214	184
ENSG00000005302.16	2333	1621	583	2407	2527	651	879	2364	1025	3235	4699	2663	2420	4578	1653	838	994	743	2381	2476	835	1324	9498	1111	2121	1748	572	3655	1921	4339	1664	1903	2091	2739	2406	3095	1238	4368	5275	2056	1405	2198	672	1310	3421	1504	1367	575	1760
ENSG00000005339.11	7588	7919	2421	6004	6416	5005	4140	6166	6249	10296	13978	6957	14221	30792	14782	6908	3754	9629	11232	11844	8313	26992	22738	6180	14511	6330	5635	23296	5292	6782	6806	10284	6736	9704	10904	5950	4223	4189	16100	4443	6728	4862	4116	8862	9463	9344	10020	1413	3310
ENSG00000005379.14	6106	1756	141	1373	2678	2101	700	4530	1628	1908	2482	1526	2760	4125	1319	1419	572	1013	1455	1750	1159	1532	5318	874	3807	3273	978	2422	2566	2394	1833	4007	4306	1702	12297	927	2030	2616	2797	2138	3149	591	728	759	4266	741	8280	544	2172
ENSG00000005381.7	11	11	1	19	20	53	1	20	0	7	139	36	19	137	23	38	5	7	63	11	0	16	23	26	33	14	1	10	10	3	10	47	16	7	19	22	5	39	43	25	69	48	2	11	154	23	42	8	41
ENSG00000005421.7	37	46	159	330	11	494	3445	16	95	35	18	699	2234	231	498	4	38	52	1084	18	14	159	61	463	19	30	5	20	49	3835	15	271	558	61	606	20	15	434	8	30	15	11	195	93	250	6	12	158	12
ENSG00000005436.12	1786	469	550	1455	917	944	1917	1852	654	2551	1838	1841	1689	2186	1788	544	800	1010	1096	2481	1652	1646	1819	548	2262	1140	733	1239	1472	2078	2181	1296	1968	1935	3658	2372	577	1314	1873	1731	1457	1215	935	1347	1867	1892	779	944	970
ENSG00000005448.15	2132	605	393	2427	1866	4756	3251	1853	392	1938	766	3198	2989	5306	2013	973	475	595	1227	1189	3775	2501	7616	1914	4723	3283	589	2937	1989	1663	1107	1102	1936	1545	6130	4006	358	4159	2148	2666	3657	1578	1377	821	4898	873	4278	906	2909
ENSG00000005469.10	960	223	171	609	370	359	826	484	411	789	591	881	343	2640	963	202	841	418	1231	400	667	443	1058	404	591	410	492	767	789	1323	713	437	629	1738	763	812	241	1078	715	565	1121	863	289	297	760	356	241	200	193
ENSG00000005471.14	24	35	20	37	32	2	9	42	29	31	71	39	47	60	34	51	22	2	31	32	6	24	108	18	18	24	1	28	13	44	24	44	22	74	28	35	18	17	43	54	9	174	1	10	22	10	13	1	2
ENSG00000005483.18	7876	2684	2515	6019	3160	3272	5921	6902	3871	5532	5913	5941	10341	20727	13431	3237	3693	3992	7022	9474	5317	3520	11457	3193	2875	2999	5817	12177	8473	9410	7125	11237	9880	13313	12554	5965	4444	2934	6430	7266	5785	2957	3074	5504	7934	3966	4423	905	2516
ENSG00000005486.15	12158	4534	1518	27541	23832	15026	6642	7965	6321	19802	15278	11411	22769	25448	19290	4638	10003	9223	22461	19100	15901	7535	68239	17966	15857	14463	9396	13011	12849	10232	8668	7341	8281	9388	13303	14790	7473	10492	15254	12012	5862	19938	11747	8570	18039	5984	9310	12833	6536
ENSG00000005513.9	27	61	4	9	27	8	0	6	4	15	6	3	10	148	33	21	0	5	39	50	2	9	13	9	20	9	1	18	3	2	8	3	4	2	3	7	4	5	14	5	10	5	10	18	18	147	7	2	1
ENSG00000005700.13	1885	921	1203	1905	1400	772	1516	2236	1716	2333	4740	2164	2847	3588	1379	1267	648	848	1734	1850	1950	3562	2870	1264	2254	4017	685	2043	2297	3742	2667	3623	1311	2683	2511	2402	1338	1138	4882	1222	1560	1538	257	1126	2618	1597	996	525	1088
ENSG00000005801.15	1571	540	477	1045	1802	424	1970	2335	790	1102	1773	2010	2298	2654	1737	721	323	501	983	1456	1228	1761	1245	799	1873	1716	356	4413	967	1684	1080	1196	2431	2644	1297	1023	539	3500	2586	1864	895	5521	565	751	3045	1203	1535	263	1083
ENSG00000005810.16	2911	2140	962	1500	1978	424	1346	2337	2124	1720	8304	1247	2439	3327	3801	2307	822	1088	862	1824	936	4492	3660	3063	3490	2747	700	7323	1982	1839	1617	2597	1762	4732	1996	1832	2005	1236	4934	2483	1201	1911	559	1758	2076	1473	1093	408	725
ENSG00000005812.9	4238	1592	2081	2661	2962	569	3930	5235	2275	2772	13091	2945	3889	4086	6269	2030	2098	2330	1656	2590	2077	5320	6053	4878	2969	6647	1962	7746	5452	4301	2627	4056	6502	3314	7490	3837	2985	2971	4947	3522	1061	6620	1306	3538	3337	3329	1947	1742	1561
ENSG00000005844.16	283	252	443	212	605	40	72	320	2226	807	496	30	1729	83	78	492	178	8	455	330	21	25	3211	207	256	401	63	1727	371	1218	1118	1100	916	1326	385	941	244	71	1418	851	295	369	43	74	527	57	1297	224	35
ENSG00000005882.10	2010	1202	247	2719	4780	3203	828	2252	1575	1732	2492	2399	2200	4720	2496	1208	1114	621	1615	1835	929	2352	2903	3082	11053	5338	687	2253	3202	2082	2197	3524	2151	2028	3310	3283	1647	8753	2545	3353	2618	2458	1263	1626	4716	489	5111	872	568
ENSG00000005884.16	13164	6417	4787	29148	25870	12369	4959	19602	10861	5855	18840	7637	15232	14542	16524	25746	15883	8759	6641	20951	21688	3467	34284	25046	31282	71692	7549	29359	28843	14545	16159	44947	7142	13630	20449	10195	9104	12973	14717	28120	5372	35707	4643	5417	32569	5421	24496	5591	1585
ENSG00000005889.14	3330	2132	599	2251	2284	397	953	3731	2185	2838	6606	2764	5530	5204	2369	1285	2205	751	2671	4360	848	2903	6284	1049	1918	1612	579	3808	1496	4892	1562	4160	4777	3915	4052	3058	1639	3342	7798	1947	2752	1996	511	3459	3399	2993	1631	1689	1218
ENSG00000005893.14	8810	3385	2908	5695	7252	1819	9210	10478	6842	27574	13766	16310	12311	18812	10878	4120	3852	4751	20231	10890	7068	2562	21431	17014	5738	14809	7420	15343	10179	12613	11960	12012	7624	13917	15803	13058	4299	8168	21134	6174	5031	13714	2261	4440	11200	6067	7256	4806	9664
ENSG00000005961.16	950	74	75	658	541	530	276	61	102	113	252	290	299	384	281	176	223	106	219	394	364	182	360	311	377	127	60	127	223	73	165	228	367	277	23	194	42	281	262	147	202	228	120	73	814	182	634	82	312
ENSG00000005981.11	0	4	0	14	17	0	165	1	7	20	1	4	2	30	6	0	4	0	10	1	7	3	2	0	58	4	0	9	10	28	1	0	12	24	297	0	1	8	25	20	17	0	0	0	0	2	4	0	0
ENSG00000006007.10	5189	2382	1419	4367	3566	2676	2925	7718	2429	6296	5783	3974	13027	12548	7027	2297	2809	3305	13146	6597	6632	6819	12015	5278	8974	6660	3693	11175	4759	6842	3811	3676	4329	4412	3145	32048	2984	8197	11420	3189	2792	6677	2500	1907	6432	2877	3103	1636	1834
ENSG00000006015.16	1340	1325	824	1430	2029	1273	1278	1987	1812	2608	2033	1620	1276	3296	1574	851	1934	2040	2182	6292	662	1677	8369	3610	5125	9101	547	2259	3424	1638	2460	2140	1609	1835	929	5641	889	1440	2734	3131	997	4167	731	1555	10433	1369	3261	1411	4006
ENSG00000006016.9	175	98	24	92	178	47	27	99	29	70	70	168	60	763	26	242	19	1029	2148	392	1012	179	810	101	8075	456	934	92	82	64	179	127	120	61	35	246	45	364	203	187	172	59	37	88	111	610	358	29	1716
ENSG00000006025.10	955	499	109	901	1138	1437	453	491	610	681	1239	459	1860	1899	392	1054	342	225	1766	1529	537	730	3802	800	3191	1587	199	1272	2284	1233	1215	1494	612	747	715	1037	490	617	1810	846	969	617	293	234	1713	406	2883	128	251
ENSG00000006042.10	6176	4400	906	5288	4157	5383	4462	4022	1814	5992	2477	9006	1805	12349	8433	2423	2636	1843	4071	3031	6214	8446	2349	1711	29898	5005	1730	2272	9133	6795	4143	3410	8062	4888	5554	4484	1544	21749	1496	4190	3575	4624	3679	3844	4547	4521	1958	1678	3784
ENSG00000006047.11	485	55	190	734	1515	1307	455	1761	229	794	2438	705	931	1488	754	625	423	731	1813	5214	1643	448	2012	97	1074	129	229	951	1574	172	651	451	427	233	643	901	129	185	1519	1109	1109	1188	110	785	2582	1100	1528	62	598
ENSG00000006062.12	2068	526	208	580	1332	215	192	463	751	939	1048	307	850	1509	657	812	491	182	801	929	665	428	3274	694	1171	1132	615	1847	392	1084	1465	1479	1123	1307	750	1786	454	372	1209	496	301	1435	379	305	1952	388	1753	133	376
ENSG00000006071.10	6	9	1	0	35	1	4	6	0	2	3	0	3	97	1	4	1	0	7	53	10	9	0	0	43	5	0	2	5	0	1	1	2	5	1	3	9	2	12	99	42	0	1	0	2	11	4	0	5
ENSG00000006118.13	5628	5081	1448	6514	8001	6702	1808	10115	2178	5680	4514	7363	14242	8649	6195	5029	1417	1274	4197	20364	6263	15148	486	2536	43437	7135	6886	16812	1757	996	2407	9561	4533	1241	3091	7837	4911	10036	5763	5075	4324	17706	1199	1716	11225	3785	11222	2416	2049
ENSG00000006125.15	10277	4554	2711	11989	7730	5973	6892	6006	5103	8899	9452	10519	7530	19929	9305	4012	4919	4622	8239	7094	4491	6524	15833	9731	7429	8140	6008	4153	6922	11038	11338	9401	7677	14759	10674	16785	3600	10260	22724	5932	7114	13812	4160	3955	7619	5566	8203	2134	2362
ENSG00000006128.10	11	2	2	0	1	3	0	12	0	0	3	132	0	2	0	15	1	9	73	2	1	13	6	0	32	0	0	1	2	5	0	3	1	0	3	319	1	1014	0	1	5	4	0	5	2	2	12	0	4
ENSG00000006194.9	1183	771	618	737	1134	1284	904	1332	904	3026	2352	1364	3376	4131	2490	858	564	1330	2769	2629	1279	3168	3120	747	2645	1446	578	3477	1257	1257	1041	1565	1390	1688	1583	1181	634	1795	3550	723	802	1412	471	1395	2263	1904	2072	297	771
ENSG00000006210.6	1267	5081	949	915	2386	428	109	2090	2850	1867	4909	416	2926	659	1003	969	1115	2437	2981	15582	194	21287	13619	3232	1968	2816	973	4777	1462	1386	1372	4295	799	1120	2904	2012	3470	677	4143	1571	571	5620	274	1945	370	1731	1568	473	297
ENSG00000006282.18	3852	2318	1063	10500	6950	2158	3904	6479	582	5768	5142	2319	5591	6067	554	2249	2243	1556	3281	4245	3839	3556	6928	2732	8005	10915	3137	5791	3429	3977	3695	3560	4094	4367	4894	6243	3184	3365	6230	5022	2266	1062	1771	2466	19390	1564	3543	2343	1413
ENSG00000006283.16	138	616	48	101	153	74	26	88	32	158	81	32	37	1062	7	102	31	13	14	47	397	250	210	16	4208	130	42	276	51	13	69	70	77	132	1177	29	39	165	131	317	1263	39	95	23	23	126	23	22	11
ENSG00000006327.12	3805	2645	2950	9397	7483	8869	1818	4496	1243	6889	4991	4663	11693	5129	6036	6982	3058	3093	13070	18713	11916	1062	18204	3268	5999	6470	2989	5691	6788	2897	4958	7936	2195	3561	762	7710	1138	6809	5798	3265	598	15824	2514	5052	15777	4423	9663	1099	2814
ENSG00000006377.10	44	12	0	9	528	5	2	1	2	110	284	13	570	513	4	86	2	15	114	222	70	29	720	3	213	16	141	6	1270	9	52	7	11	17	2	14	5	846	138	64	785	74	2	86	3	570	3	4	1
ENSG00000006432.14	1801	922	330	728	905	259	936	759	234	823	1517	667	710	2736	453	652	1125	254	1020	1296	645	1400	2613	812	796	415	479	3846	452	306	481	542	885	1165	323	1099	1026	275	1648	855	542	241	446	849	353	834	322	158	258
ENSG00000006451.6	5156	2325	1871	3817	5094	2567	3254	2692	3239	3935	2375	6251	8397	3382	2866	2856	3969	2536	3588	5510	2705	3275	5734	4468	6015	4210	1620	6124	9034	2818	4465	5040	2483	7153	4322	14957	1490	3591	8053	5014	2607	3429	1361	1702	3582	4078	2411	1242	2492
ENSG00000006453.12	5534	1481	751	8929	4996	4760	4730	5067	3679	4207	4667	3561	8252	7635	4342	2372	3720	3308	4492	7006	4352	4354	9313	5044	2805	3691	2683	4959	3567	5404	6264	3110	2853	5742	2581	10137	3392	3577	8792	3626	873	6858	3238	3545	5913	2549	2679	2206	1385
ENSG00000006459.9	1112	584	894	1174	821	383	511	775	713	1248	1432	1287	1263	2186	596	826	852	394	948	2180	600	888	2083	688	895	690	555	1419	1240	990	811	1230	2074	1469	2852	349	1029	457	2158	1084	487	627	220	729	1605	849	433	233	434
ENSG00000006468.12	524	405	654	469	467	270	30	366	281	531	286	116	231	1043	646	669	100	110	602	247	207	314	231	81	1005	735	367	1152	595	239	408	910	523	323	49	246	188	774	446	908	132	390	123	179	182	189	36	91	73
ENSG00000006530.14	3028	919	2040	3294	2199	2278	2250	1594	1274	3117	2802	4508	2878	5005	2751	1247	2866	1601	2429	5795	2789	2100	3000	1254	2531	1365	1403	3213	4576	3309	2043	2184	3136	3810	1874	2883	1512	1699	2972	4024	1570	1813	982	2307	7582	2022	2014	859	1534
ENSG00000006534.14	2254	1385	780	2070	1120	773	797	799	814	6923	16663	1093	1165	2857	11960	900	18155	6588	3503	4494	2861	1939	13952	6612	876	1907	1411	5562	2755	3283	972	4957	5940	3407	9332	1898	1617	848	2495	1792	1635	6264	1189	2903	6060	801	8617	1861	355
ENSG00000006555.9	2961	231	168	1072	2934	1318	1252	2577	1268	3448	5804	523	1651	1007	2822	481	1217	984	1920	1061	1390	104	4272	2798	280	2057	1461	3291	3834	1137	1260	1047	1423	4457	488	1884	974	464	3480	3085	78	3283	520	923	6005	321	2223	927	1153
ENSG00000006576.15	2313	419	710	1405	1472	1526	1490	1504	1531	1451	1066	2186	3720	2855	1340	863	1969	853	1549	2002	1768	874	1478	734	1873	1278	637	2565	3669	2516	1997	1965	1811	2822	1494	5918	371	2058	2116	1467	1092	1951	747	1285	2263	1480	866	551	687
ENSG00000006606.7	6	15	11	21	9	11	1	10	9	14	6	4	4	2	0	38	5	1	3	9	2	1	6	6	7	18	21	3	7	26	1	16	21	3	2	14	0	7	5	4	3	9	15	10	16	38	1	0	1
ENSG00000006607.12	2762	1353	491	2076	1983	448	1314	3539	868	2086	3353	1985	3413	3932	1974	867	895	1034	2533	2999	1246	1968	3891	2108	1865	1706	848	3445	1497	3873	2340	2361	1811	3225	1384	1192	1387	1767	3225	1367	1697	1672	982	1081	1139	1868	1802	401	802
ENSG00000006611.14	9	15	6	137	419	319	14	19	26	55	6	189	6	50	45	66	4	19	25	20	53	17	119	25	38	29	1	7	20	0	10	7	26	81	16	271	8	33	44	97	94	72	11	6	80	63	171	33	71
ENSG00000006625.16	2436	1435	842	1516	1691	868	2044	2227	811	3934	1377	2996	5392	1638	1698	1150	2072	1414	4411	6221	2269	1751	2234	6615	4297	1864	936	2846	4548	1564	1730	2504	1274	3251	1058	3107	452	2304	4016	1733	970	2961	867	1125	4297	2642	1123	808	1454
ENSG00000006634.6	1271	290	294	759	664	874	1100	1114	626	1315	1021	2593	2435	2867	576	507	1667	606	778	2155	964	1133	696	515	1060	732	448	2034	1996	1171	1367	632	1103	1466	1145	2616	254	1875	2798	1264	920	1380	371	871	1689	1678	361	702	852
ENSG00000006638.10	122	255	85	170	156	49	24	82	59	139	76	79	161	119	90	123	40	58	64	93	25	58	87	99	373	192	40	120	65	94	114	161	145	42	232	174	18	78	155	77	108	53	26	89	97	60	78	104	12
ENSG00000006652.12	2121	785	896	2164	1775	1111	1453	2481	995	1830	2352	1904	4581	3306	1955	1808	1715	2347	3177	4850	1948	1335	3754	1914	1313	1789	1162	2996	4394	2550	3084	1876	2577	3744	4206	6444	610	2732	4429	1951	1285	2953	877	1978	4489	1569	1087	277	834
ENSG00000006659.11	9	5	1	70	68	0	0	9	1	5	30	7	4	1	36	1	9	10	11	8	26	0	17	32	0	4	2	3	18	6	1	4	11	0	0	2	3	1	29	4	0	328	2	30	5	8	2	10	0
ENSG00000006695.9	811	657	365	1369	1368	1139	711	938	550	1279	1265	1144	1291	1771	889	451	607	526	749	1057	610	1337	1613	1389	2078	1305	559	1592	581	942	1072	1081	741	1240	667	1637	383	1365	4641	857	479	1103	403	688	2974	478	579	319	668
ENSG00000006704.9	5285	1640	788	5669	6661	4581	2509	5444	2174	2902	3701	3088	6976	3971	3925	5698	2063	3557	3714	3421	4395	4881	5186	2725	3584	4380	2175	6159	3138	1962	3099	3809	2983	3491	2646	3966	826	2681	3670	5098	1983	3491	1635	2364	2719	2050	7253	903	1845
ENSG00000006712.13	4347	12080	1020	3206	5873	3096	1872	2316	1761	3946	3045	2736	3721	6219	2169	2149	3653	842	2295	4694	2066	4146	6342	4768	7755	3444	1327	3715	4925	3852	1758	4530	2744	2260	1470	5807	1596	4122	7020	3570	1504	1387	3418	2120	6439	5734	2590	1373	1457
ENSG00000006715.14	3380	1904	1081	1885	2273	1826	2856	1943	2568	2835	1433	3125	3676	4380	2815	1409	1182	2124	4669	2830	2503	2977	5537	3039	4513	2368	1390	5577	4432	2025	3246	3236	1528	4785	4460	3439	1451	2641	8305	2179	3758	3278	866	1011	2397	1308	1621	994	1219
ENSG00000006740.15	1111	806	164	1079	795	490	1830	832	175	765	978	1568	895	1153	2159	260	88	201	1377	735	1718	902	1693	1411	748	622	405	3400	158	1653	674	2005	669	2060	567	500	430	498	2949	627	164	833	730	3672	1260	439	815	45	247
ENSG00000006744.17	2643	3261	967	8107	4496	4768	1854	3931	1952	5246	3226	5897	4314	7736	2748	1931	2390	2133	3078	2566	2325	4672	8839	3033	7921	3269	1835	3888	2182	3299	3309	2535	2341	5133	4066	5059	1439	4192	12884	3421	2518	3162	1190	4142	10382	1599	3455	1053	2345
ENSG00000006747.13	258	120	137	164	130	40	502	320	386	372	265	202	339	354	188	95	165	111	573	163	89	82	1368	126	108	218	174	343	413	618	324	385	270	436	360	535	132	53	422	103	82	256	25	118	161	169	147	73	66
ENSG00000006756.14	4784	1964	690	7811	2434	599	1757	4882	3014	3897	11699	2610	8714	11156	5915	3109	3897	869	12877	8691	1487	2533	18529	2883	4071	3733	1820	4408	2709	16614	2759	8406	5899	4920	4541	3782	5738	4885	28346	3037	2695	5737	1549	5523	11584	1671	4908	4244	1073
ENSG00000006757.10	668	968	266	3426	1579	660	688	1479	1024	2779	3454	54	2877	1470	1863	663	2213	526	1953	3075	414	807	3432	1306	2023	1729	281	2236	1363	2682	519	1470	2903	1401	1959	3416	1102	4805	3323	1181	1823	3636	605	1136	6408	525	1820	1360	985
ENSG00000006788.11	5	6	19	1	6	16	0	4	0	1	0	17	1	9	1	46	0	44	0	2	12	3	1	0	22	1	0	4	8	0	5	12	0	1	0	0	3	2	1	0	1	3	14	2	1	2	1	1	0
ENSG00000006831.9	3412	1539	1791	5409	2990	2747	1621	6556	2411	4275	7630	2025	6075	5584	4333	2316	5442	2695	3106	5738	3231	5008	4639	2707	4380	2711	2689	7578	1865	6108	3900	4220	3291	5081	2459	6605	1330	3046	6767	2998	2106	3679	1984	5992	3173	4319	2035	1209	8134
ENSG00000006837.10	66	26	20	83	139	158	42	52	50	74	61	80	46	171	63	56	59	39	54	117	111	44	154	110	70	186	52	46	57	105	110	62	48	93	202	137	18	212	71	100	26	60	56	63	122	85	272	32	104
ENSG00000007001.11	10	28	32	25	35	3	39	16	17	43	11	28	66	23	60	8	7	23	95	15	33	4	110	42	2	31	30	10	21	10	83	24	11	92	61	40	10	42	128	21	3	26	5	8	32	1	65	0	17
ENSG00000007038.9	157	64	223	3707	9089	2930	2868	1726	1198	9720	4214	2256	931	1896	4487	1732	536	12864	1446	5145	546	39	15898	2740	777	2225	4356	4149	3886	20	1539	2128	4577	3231	1518	3696	463	857	13068	2356	149	40	8532	1894	18112	8	1672	3	367
ENSG00000007047.13	4090	3803	1170	3609	5982	4146	2215	2584	1596	4914	3739	2922	3108	3783	2628	1454	2221	1564	1649	6364	3468	6991	6028	2487	6346	2608	1817	4819	907	3140	1622	3461	2914	1687	1919	4324	2081	1385	3194	2228	2113	2051	1112	3012	2687	10379	3128	633	1427
ENSG00000007062.10	33	765	0	849	81	325	12	490	444	2935	1827	478	166	1118	206	125	815	162	2343	165	1847	5851	586	1192	1806	37	4358	24	830	1232	51	402	345	53	14	30	651	2714	4206	33	287	1494	690	151	2879	1544	339	1402	564
ENSG00000007080.9	5886	2582	2902	9056	6641	5120	4821	8181	2592	6711	5952	11419	9697	6876	7144	2875	6644	8344	7247	7169	3899	7536	16528	7656	7008	12678	2054	6867	6697	3054	8426	5400	6968	7286	1973	12502	1994	3525	5594	8727	4435	5247	3193	3713	14407	7999	6371	2911	7797
ENSG00000007129.16	15	33	30	24	43	6	1	17	122	61	34	23	37	7	7	27	17	7	19	26	6	7	309	71	106	65	59	30	23	57	49	50	56	67	26	71	5	16	52	61	31	428	2	9	31	17	31	12	3
ENSG00000007168.11	4309	4193	2157	9074	11347	3184	3172	8506	2828	5995	7340	2924	6046	6678	3724	2922	2417	2008	3836	4475	2650	4537	9941	4437	6005	4462	2771	10094	4197	4174	4559	6176	3280	10450	4059	7063	1700	5134	15130	2628	2872	3410	1812	6485	7207	4156	2227	985	2445
ENSG00000007171.15	29	31	3	10	21	31	1	32	11	24	45	9	2	188	20	7	1	20	1	17	0	53	29	21	336	33	13	20	10	7	23	15	10	31	43	15	18	15	35	26	30	36	0	7	18	46	13	3	1
ENSG00000007174.16	261	306	27	93	62	89	6	284	65	63	129	141	523	494	98	8	39	2	552	34	7	161	1013	96	3	50	0	38	16	86	0	18	23	46	684	20	81	657	1013	73	287	5	20	327	49	13	815	119	514
ENSG00000007202.13	4570	9296	1350	7094	7120	3411	2276	4175	3589	3294	9323	6380	12787	13728	3285	3450	1823	2786	5814	4207	2558	10294	14884	7428	10090	7355	2917	14224	2636	5769	12355	7454	4310	11547	7358	8531	3037	5735	13969	2695	4251	6809	1729	4578	3916	2747	6514	994	2235
ENSG00000007216.13	25	4	0	160	23	1	0	61	144	24	54	3	206	1	0	5	4	0	61	576	0	91	0	10	1	17	0	5	168	2	0	6	0	44	8	11	13	0	362	30	20	66	1	2	1742	0	424	2	0
ENSG00000007237.17	1088	2032	868	1159	1642	864	226	2045	1895	2226	1225	877	2293	7516	934	917	395	181	1726	1557	371	376	3710	259	2912	1064	1082	2567	597	622	1143	1479	1138	1585	1999	1547	243	723	2319	1652	750	587	745	2542	801	763	671	190	256
ENSG00000007255.9	1291	608	310	2300	3723	2167	1430	1146	1125	1551	819	602	670	956	863	382	1712	1436	309	2502	558	2156	3583	5006	5006	2889	1581	2138	1170	1645	757	1406	1451	1156	391	6731	1069	1493	1597	752	433	1958	774	1122	1925	4140	1866	989	776
ENSG00000007264.12	56	76	155	277	859	19	27	141	126	432	67	17	153	30	11	128	72	59	113	827	4	39	245	422	33	226	22	1884	60	112	426	143	72	218	64	164	45	35	1135	62	23	279	12	203	173	162	62	345	667
ENSG00000007312.11	68	46	37	262	276	564	20	43	255	154	16	184	140	23	32	99	18	18	41	25	6	21	110	22	132	91	29	64	53	32	99	66	170	34	54	158	11	60	92	875	167	79	17	27	205	22	722	20	19
ENSG00000007314.10	33	19	2	32	147	276	0	16	8	28	4	198	37	307	68	13	3	7	3	13	15	5	16	0	28	17	1	4	9	5	66	7	27	20	4	31	2	28	27	128	157	0	6	59	24	3	83	6	3
ENSG00000007341.17	1028	286	282	467	810	934	809	886	441	1634	922	654	1163	1379	1019	315	602	349	756	1191	534	814	1707	750	965	1352	404	1499	1334	922	1247	1142	1115	1275	1097	1770	438	1010	1677	794	668	1042	347	278	1538	482	745	324	429
ENSG00000007350.15	6	4	15	2936	22133	1	4	1005	3	11	13310	1181	18	1814	2	33	0	0	5	15	27	16	53	0	4	20	3	7	433	1	2	23	13	2	1985	21	1	1103	6	4	120	4	0	174	75	14	4	0	0
ENSG00000007372.19	150	43	39	41	930	27	62	44	120	84	286	182	532	401	180	105	1098	42	395	1044	34	36	1724	123	78	175	191	197	1190	356	262	674	146	183	354	40	55	56	5168	172	65	108	36	387	224	1087	83	67	145
ENSG00000007376.6	1239	2363	1001	6229	8715	5077	2298	1599	1452	5979	3217	3958	6869	2358	3495	1041	2314	2227	3992	5963	3086	4418	9010	3450	8914	4347	2177	6074	2439	2001	1470	2960	1614	3523	1449	2881	712	2352	3884	2213	1445	3992	1754	1193	12079	1839	6488	1365	1806
ENSG00000007384.14	1232	1888	771	1521	1527	1181	547	1577	838	2365	1108	839	2652	734	2313	977	1437	1037	3460	4841	2005	2959	8163	1137	3488	1932	467	5140	1456	704	673	2930	1064	1070	553	748	938	1259	2499	755	1020	2084	646	668	2617	383	1936	309	648
ENSG00000007392.15	3126	1054	834	1675	1727	2654	1712	3035	1072	2320	2055	1992	2921	1581	1520	2649	475	893	3233	3472	2173	4553	5176	517	6041	2806	639	3630	1990	1011	1285	2681	1583	1323	2356	1138	606	3525	1594	2319	1848	2068	681	493	3574	1277	3642	159	1807
ENSG00000007402.10	2531	1233	250	901	470	727	1045	340	323	629	427	1933	410	22284	7687	638	33	217	1416	2409	619	1792	293	72	530	572	110	254	266	216	178	279	1242	512	966	455	107	318	291	3153	1758	216	153	1315	923	1321	1390	39	258
ENSG00000007516.12	571	414	288	1492	345	322	322	745	722	624	658	2452	868	2497	1144	884	89	276	4748	868	497	312	3802	771	1194	275	188	117	649	188	112	849	482	451	474	420	155	539	258	380	123	203	108	451	2714	123	15136	103	2891
ENSG00000007520.3	2271	2076	711	5632	4109	5021	1659	2522	1963	3655	2309	2780	4523	3028	5430	1546	1891	4679	5654	5263	3643	4352	7517	3684	6789	5062	2335	4878	2130	2414	1700	4219	1786	3062	2481	4375	980	2712	3980	1387	1497	5684	2585	1628	8709	1816	5360	1020	1445
ENSG00000007541.13	2929	4142	1219	7657	4392	5625	1817	2267	2011	4614	3747	3205	6757	2383	4939	4056	1331	4801	7430	7422	3999	9655	12306	2533	10916	4740	2818	6146	2809	2234	2471	5595	1809	2730	3703	3875	1063	4025	4277	1860	3137	3115	2830	1504	5582	2861	10803	991	2283
ENSG00000007545.14	1500	1065	304	589	1273	837	498	1510	837	2114	1403	960	1652	2935	1107	1155	550	1167	1441	2399	1181	3818	3010	582	2738	2220	648	3096	793	850	899	2165	917	1240	1288	649	523	658	1442	686	860	649	457	503	1554	782	1261	99	588
ENSG00000007866.17	6273	4704	2978	6670	6215	6244	2750	4300	4154	7183	8991	7743	6669	8640	3393	3865	4278	3963	5823	3909	4230	6977	21292	4292	7822	5666	2568	9709	7271	3851	5598	5143	4625	3059	1677	2903	4370	13726	9870	7176	2192	2496	2180	5380	5067	8237	3865	1337	3016
ENSG00000007908.14	67	91	84	4	27	10	0	21	15	4	19	3	9	34	6	19	6	2	34	16	0	9	30	5	6	9	12	111	27	39	53	314	9	21	2	41	7	34	84	9	38	64	3	8	70	4	32	2	3
ENSG00000007923.14	1610	1481	303	1823	2663	1125	1143	2597	1161	2179	4694	1708	3861	4070	1108	2123	844	680	1591	1615	910	4304	5448	2241	9636	880	464	2856	1164	1480	9124	1593	2008	3061	3712	3206	1542	789	7993	1705	1010	1011	737	1444	2741	762	1149	656	943
ENSG00000007933.11	22	48	15	42	49	21	10	40	22	32	20	6	285	28	16	31	16	33	41	3754	1	5	62	5	145	19	44	32	26	50	183	93	31	145	101	73	6	13	115	7	6	19	12	3	1	366	123	1	44
ENSG00000007944.13	3246	1387	859	2052	1384	1493	2940	2779	3133	4513	4041	3847	2969	5016	1545	1310	2945	1267	4547	3043	1110	4727	6206	2478	1406	2234	3166	6066	3165	3389	3557	2262	4944	2673	7476	6117	1851	2603	6091	1846	2925	1733	731	2909	6135	2394	1581	714	1769
ENSG00000007952.16	87	28	31	24	25	44	21	36	16	30	83	64	41	94	28	16	16	11	120	136	65	11	89	17	30	34	21	41	79	164	18	46	29	78	7	21	14	68	55	76	15	42	10	10	145	50	86	21	101
ENSG00000007968.6	666	740	241	892	918	376	183	570	273	947	843	901	2331	1426	114	778	656	242	163	957	188	1991	1572	784	2658	785	62	1897	771	346	1345	730	555	841	950	2142	559	175	3149	644	562	391	102	659	2003	827	401	201	639
ENSG00000008018.8	4402	2876	2181	18451	5531	7865	5245	7731	3824	4863	7456	7942	8403	6600	3821	4620	5403	3313	9979	6944	4810	4120	19182	13196	20204	18573	2584	5652	9691	7454	11070	5523	9407	6189	5962	11218	2048	23573	7455	5811	4243	11092	1521	3735	16150	5361	6649	3745	6297
ENSG00000008056.11	97	452	100	328	1566	239	255	566	181	2658	180	804	281	964	1720	362	175	184	634	320	190	428	555	83	824	158	512	893	38	346	149	65	1033	274	892	1354	113	385	250	614	597	307	49	374	576	296	675	26	208
ENSG00000008083.12	1769	822	852	1161	804	1987	1784	2031	1248	1990	1900	2762	2383	5972	1016	2145	374	1080	1510	2593	1546	4277	2928	1039	3857	1095	909	2269	1101	1102	2005	1607	3044	1395	2601	1462	1041	1726	2974	2082	3710	405	451	2472	1697	3954	761	171	1010
ENSG00000008086.9	1023	479	288	829	798	171	447	829	236	723	1320	893	515	1576	707	302	113	129	512	372	271	344	808	376	499	278	285	591	310	657	200	873	314	1361	388	461	471	516	1538	252	563	422	173	393	515	147	430	113	293
ENSG00000008118.8	124	744	22	45	7	168	178	49	117	956	139	129	95	2809	1318	130	186	278	122	49	75	314	60	61	206	239	25	301	164	39	267	63	207	226	180	52	50	641	149	701	94	60	245	88	84	86	139	14	45
ENSG00000008128.21	682	125	101	469	772	420	98	62	263	892	760	527	766	750	241	615	141	191	675	389	433	457	1399	249	1465	244	240	385	808	160	340	303	750	574	201	549	299	230	1377	741	310	230	215	136	897	391	423	89	363
ENSG00000008130.14	2757	3565	578	2280	5033	1723	1006	4509	2601	4438	7138	3747	6417	5696	1700	3311	678	1297	3623	3133	1359	6857	14401	3837	12417	2117	668	4195	2022	2702	4099	2338	4778	4400	4096	8972	2509	1466	16018	2806	2581	1621	737	1653	5239	1610	2357	936	1753
ENSG00000008226.18	230	130	13	152	179	95	12	196	88	69	982	298	101	533	101	115	23	18	759	151	103	528	1213	81	107	52	44	82	1343	260	89	235	93	184	165	30	135	515	86	125	81	88	22	251	346	24	3522	8	893
ENSG00000008256.14	2188	2431	649	1833	2557	896	1162	1020	807	1265	2145	3262	1895	3336	2338	674	480	1922	1434	1299	1453	3816	2844	1789	4988	1316	508	3184	613	758	1205	1532	1318	2857	2077	1119	480	1764	2338	739	2732	1433	780	993	572	1240	865	298	596
ENSG00000008277.13	354	109	186	38	136	164	89	119	90	127	156	458	290	1451	229	189	45	22	175	37	112	373	92	37	1205	199	56	292	127	149	38	231	240	81	378	138	61	335	378	156	113	351	33	61	225	86	299	26	125
ENSG00000008282.6	5917	2497	2940	11621	6842	4154	6184	8027	8086	7897	9771	6618	9009	14774	9760	3138	11035	4924	10057	11664	11287	4908	23039	14191	4724	8636	4183	15510	13023	13295	7222	8058	15538	13171	7506	8722	7189	6619	14889	4078	3420	13516	3735	6114	18436	2997	4177	2901	6297
ENSG00000008283.14	6420	3128	2112	4912	4344	3687	2348	17565	6538	4849	11661	4071	7583	6742	5816	2943	1908	3342	6237	7199	1965	2997	8288	8984	7019	7037	4065	10589	5363	6396	4549	4914	3690	5503	2768	5505	8285	4785	9793	5981	740	6238	1620	2753	12170	2301	10386	2336	5213
ENSG00000008294.19	2347	1237	940	1892	1594	1337	1624	3116	1537	2111	2220	3857	2109	5762	1273	2214	996	904	1230	1706	1167	2643	2119	1206	5223	1930	1134	2416	3406	3220	2427	3276	1432	2650	4094	3309	872	4923	3295	2043	2293	1707	624	816	8844	1434	1605	413	1570
ENSG00000008300.13	621	271	103	554	1412	510	381	372	223	419	1424	1012	320	1204	315	895	126	149	256	590	844	1549	535	147	1456	150	129	578	985	360	310	334	537	573	857	998	177	520	947	668	453	148	143	270	1010	450	834	67	314
ENSG00000008311.13	141	139	58	339	42	265	295	300	75	103	143	273	21	500	369	100	28	8	340	67	75	760	17	35	666	157	99	1041	238	424	115	239	152	129	637	394	82	191	59	167	36	43	108	251	336	28	63	17	58
ENSG00000008323.14	1208	888	204	1853	1018	1187	383	3806	361	1045	3517	1858	855	1036	348	492	1306	1736	951	1515	2675	3126	6086	1512	2383	572	1933	614	484	287	868	1420	552	218	38	1695	285	2535	1320	466	126	908	721	1065	903	1077	273	341	684
ENSG00000008324.9	1934	487	387	2620	1966	1220	1632	1401	670	1407	1266	2047	1180	1150	1564	760	1086	490	1967	1697	1837	976	2531	2050	1009	1646	822	1887	4331	2709	1006	1168	1735	1027	1757	3295	456	3796	1953	1220	524	2317	651	629	3627	1562	1252	862	940
ENSG00000008382.14	779	658	295	1960	1000	1057	1418	1007	588	1120	784	914	993	380	653	335	858	695	679	1085	791	1247	1018	1877	1221	873	900	1483	487	869	1325	563	472	1132	333	939	325	2264	1183	698	528	812	638	647	2450	215	1137	381	370
ENSG00000008394.11	6720	226	459	1094	3410	3317	1339	2725	459	88	2368	2586	5284	2237	1669	673	10154	232	10490	10471	12844	1006	11450	13322	12502	2328	2174	6084	2909	7208	3230	2457	3157	611	180	2355	3401	593	11114	551	223	2073	1834	3930	5290	6884	266	2027	3172
ENSG00000008405.10	1986	802	258	1609	1385	886	722	990	365	667	1861	1689	1775	4680	1027	754	525	314	1213	1447	1094	3116	3756	1374	3404	1514	342	978	1336	848	1615	1068	1483	1277	2825	1422	971	1926	1530	823	1741	1455	407	777	1197	892	1148	267	760
ENSG00000008438.4	8	5	1	5	19	19	1	8	0	5	11	6	12	13	3	1	0	0	2	8	2	6	11	0	12	7	0	19	4	3	1	6	0	3	1	3	3	4	3	4	9	4	0	1	30	13	10	4	3
ENSG00000008441.15	31589	14754	3728	8043	8752	6103	21366	8257	8879	24753	17686	9361	9741	36073	43408	5037	10609	19751	16446	7949	7636	2572	8387	14783	8887	14120	6667	57865	3762	26421	40454	13100	23712	30375	15976	4815	16791	2814	25998	16729	21247	11673	23950	7718	10280	6564	37260	4027	7240
ENSG00000008513.13	4120	3346	1496	4840	8370	538	4591	28522	2496	4540	24929	3256	11372	2378	6883	1703	3479	3061	15144	13323	1599	1918	7196	5161	6117	8256	1635	13665	7095	1938	14452	11849	7543	5236	3163	1977	4311	186	10318	2872	903	18439	1170	5183	3815	1162	8091	1345	387
ENSG00000008516.15	108	71	41	105	135	41	31	89	125	209	116	82	161	203	111	135	14	73	152	241	151	58	555	107	70	51	62	368	132	73	130	228	81	100	63	30	40	41	290	144	46	225	22	64	166	70	392	8	121
ENSG00000008517.15	1184	2305	4635	3858	12258	919	1780	6073	4471	5759	1380	23607	5500	1317	2151	6400	500	4036	1511	1665	603	310	6140	5659	2076	5198	1593	25410	2126	1633	3923	6672	3388	3726	1182	2698	585	1929	2099	7157	479	20039	700	1317	2743	1631	1286	2747	4184
ENSG00000008710.16	6423	10329	1328	2651	7215	3743	2222	3265	3469	6794	4722	3011	6180	9067	3229	4294	2016	2949	5024	13118	2979	12769	12737	3726	12291	5685	1122	12491	4016	1537	2479	4382	3752	4762	4912	1468	1910	1746	4324	3401	4490	2283	1692	1545	6619	1702	19568	610	3760
ENSG00000008735.13	452	799	227	867	3303	33	35	102	103	967	135	216	1467	252	179	312	143	371	117	692	115	614	1762	268	66	204	196	636	40	332	40	254	168	336	273	1164	307	17	2148	491	900	743	131	110	3249	338	1030	131	38
ENSG00000008838.16	5072	1813	1184	6443	4580	5750	3149	5002	2244	4083	6855	6494	4807	7008	3220	4644	2082	2358	4161	4342	3183	7652	9019	3198	10363	5158	2364	5850	3413	4007	4719	3877	3274	5387	2870	9329	1858	4231	8712	3728	4180	5878	1720	2016	7425	3268	9171	1024	3161
ENSG00000008853.15	2625	1244	222	948	1799	1193	1473	1328	933	1274	712	1055	1543	3107	3030	591	938	507	2662	2790	1697	1934	3616	863	6302	1845	632	1882	507	1127	1267	1475	922	1332	706	2189	676	1289	2595	1951	1458	983	579	875	1436	1007	795	544	238
ENSG00000008869.10	1782	676	428	1505	1128	1047	1073	1712	1121	1778	1624	1799	1611	2535	1806	679	483	618	1653	1349	1631	2128	3105	1912	2420	1509	777	3689	1133	2157	1547	1752	1379	3538	1725	1243	1929	970	2028	2025	1820	1743	449	1385	2940	561	831	258	490
ENSG00000008952.15	15074	3634	8308	10117	8131	6458	12457	27480	7079	14438	22795	12804	18603	16088	8870	8829	10018	10362	10566	18385	15894	4828	10750	6858	12457	7474	9768	14082	23411	11644	11601	13252	10638	12151	22780	15724	4556	13234	15206	17835	3185	12575	3153	10416	9504	16650	5244	3817	2728
ENSG00000008988.8	73513	63178	79363	398100	194637	218500	262685	116486	62878	105407	118359	105533	150069	45084	132410	47404	73321	243231	54372	139832	100408	51373	68473	227894	89647	376520	92211	101687	228595	104512	137727	38051	86111	168987	67150	146667	16743	179211	63252	158284	28574	181723	173681	162062	326180	76489	131343	90329	153738
ENSG00000009307.14	29397	8844	18771	16990	19632	27972	29823	25770	14836	45214	35187	24543	37342	33855	32807	11729	22068	11897	28237	26781	39080	42823	48620	18282	30249	22353	13662	56981	21701	34117	31725	24162	28890	62229	37916	46989	11462	29618	37510	25773	24694	24142	12389	10412	35153	14768	13219	7189	10264
ENSG00000009335.16	4573	2916	3046	4956	5097	2038	1603	3787	4004	5192	6495	4249	6975	8400	3524	2137	4603	3188	4563	10268	2670	5353	7210	5269	3469	2884	1812	11773	5372	8984	6994	4465	6173	8786	5673	9846	5683	2958	14632	4154	2833	5941	1297	7967	11015	2234	1409	1400	2217
ENSG00000009413.14	721	1613	299	914	867	1659	947	773	539	1494	636	2287	1639	2879	788	888	878	375	873	660	697	3425	1020	550	1716	559	540	994	1333	579	949	912	1487	1421	2206	572	278	1111	752	683	989	307	197	554	2165	2972	1092	422	955
ENSG00000009694.12	54	95	27	23	181	144	0	38	16	6	15	369	8	8	5	42	2	6	0	40	8	1550	1	169	68	60	1	16	97	129	349	19	4	32	8	6	15	629	1	56	2	2	0	68	4	64	72	0	2
ENSG00000009724.15	65	40	1	30	106	23	27	76	27	34	342	41	75	150	75	98	13	4	57	27	19	182	218	14	83	37	10	52	11	29	67	42	42	128	329	27	47	40	128	57	93	15	38	71	19	19	68	6	40
ENSG00000009765.13	6	1	1	12	1	5	0	2	1	6	22	4	16	6	2	6	3	0	17	21	6	3	2	0	4	2	0	1	117	1	2	1	2	5	23	18	2	10	6	0	3	58	3	3	18	6	10	4	6
ENSG00000009780.14	890	505	270	536	1419	647	712	955	439	795	1163	972	1568	1658	446	673	434	269	1196	706	723	399	2529	895	588	942	576	629	1290	621	815	643	548	1051	1350	1548	547	1448	2643	989	799	837	312	427	1045	659	721	171	602
ENSG00000009790.13	99	45	61	46	127	15	17	82	498	232	119	28	305	49	28	76	36	4	111	52	5	15	764	83	58	64	18	308	69	159	224	225	186	337	80	294	71	25	248	138	68	93	5	21	78	25	163	28	41
ENSG00000009830.10	2884	835	537	1881	1729	1481	1562	1377	421	904	1647	1104	1558	7544	1266	861	503	348	902	1190	825	3429	4039	1512	3189	1689	509	2753	901	1038	1666	1383	1538	1840	1858	2370	1128	928	1769	1054	2254	602	793	1359	1042	473	1596	651	747
ENSG00000009844.14	3395	947	986	3963	2577	2377	2581	5549	1463	2277	3479	4248	7372	4953	2667	2181	1492	1471	4288	1883	1386	2682	6295	2564	4462	3465	1294	3073	9213	3545	6346	2999	4822	4197	5563	12555	909	7875	10076	2076	3094	3670	509	3340	5233	2445	2585	752	1799
ENSG00000009950.14	1098	3481	102	4922	6304	2114	848	137	59	1089	854	831	2775	1387	8466	813	217	371	1400	2196	801	1577	4123	288	696	457	10	603	301	925	172	773	1107	5054	2901	235	471	272	952	2593	209	401	257	1049	1703	527	14767	368	490
ENSG00000009954.9	10500	3512	2503	6517	6390	4479	3957	9153	5112	7207	7212	8478	14570	15259	6905	5182	14223	5027	5415	11574	7772	5698	9258	6568	6710	3831	3045	13014	5802	13591	6269	7583	6999	10441	7165	13671	3136	4995	12059	8758	4312	4592	2935	6896	12925	7891	3580	3749	2777
ENSG00000010017.12	5932	1678	1774	2715	3685	1659	2461	3637	2942	7814	5986	4827	6382	5313	1734	4506	4547	3147	3533	6860	2793	5261	6838	2676	4269	2910	1816	4974	3171	4110	4191	5025	5686	2915	3388	6125	1405	4657	8774	3057	2383	2017	868	3654	5444	8360	2352	1626	2580
ENSG00000010030.12	189	180	122	454	262	19	44	126	1008	1164	325	50	1415	203	113	262	138	53	106	467	19	8	753	448	23	851	33	715	617	2022	1248	806	382	529	209	263	321	51	3131	625	44	363	46	211	1083	581	722	374	156
ENSG00000010072.14	1603	272	265	675	461	519	509	1332	585	891	578	1062	864	1423	983	299	307	900	917	454	1091	477	907	1230	913	669	713	1962	672	902	1015	956	745	1611	779	1789	638	1551	1833	854	574	1761	292	602	854	1113	797	194	585
ENSG00000010165.18	3892	1336	849	2446	1614	3778	1304	2924	2213	2112	1755	2962	4570	5823	2284	1117	2447	1774	3880	4033	2306	3477	5027	4311	4741	3670	1640	5780	1960	3094	3482	4692	3202	5457	2833	3474	2805	2893	14614	1156	1945	4624	817	1438	5718	2766	1685	885	1316
ENSG00000010219.12	2548	703	768	4631	1716	2088	1464	2948	986	1808	2487	137	1289	2864	1694	747	2104	902	1870	2925	2143	2213	3438	2347	1566	3558	1467	3167	2199	1500	1306	1381	930	2035	573	3635	464	1978	3180	1784	952	3242	1448	1616	6407	2553	1442	936	2764
ENSG00000010244.15	8192	4219	3501	9175	6953	5143	6252	7512	5643	9198	10080	9213	14198	15864	7004	5051	5003	4677	5666	8722	8248	9442	15153	6861	12512	11730	3308	14302	13954	10671	12834	11107	9392	10158	8897	11999	3410	18721	17469	8201	6854	14257	3035	5983	9972	9391	9298	2429	5853
ENSG00000010256.9	19495	8723	4937	24505	25966	7741	14132	12288	8077	20315	18762	16699	19020	10339	13282	7670	17734	8437	21681	21790	15077	19334	10212	14142	26365	11407	4208	23930	57302	16329	12051	15228	13838	12678	11383	42528	6821	24465	20288	13814	4714	21359	5116	17718	32838	11866	30932	8009	6983
ENSG00000010270.12	2448	959	550	2152	2235	1559	2546	1449	1008	3567	1040	2604	3550	2755	2264	1311	795	1576	3629	3633	2735	2136	8562	3560	4792	3147	1846	2434	6820	1708	3441	2443	1039	2572	2707	5801	1091	8256	9578	1775	2028	3883	920	883	2044	2907	939	954	1243
ENSG00000010278.10	26598	15276	29623	101257	79537	16045	31722	71987	32407	51574	101912	19495	44389	23471	37376	8201	61787	28135	51808	68326	37688	8866	236486	119090	17699	120786	35667	81425	34269	43832	28399	38264	35702	49832	11287	54412	25704	27841	90836	21716	5433	115527	21955	26353	59364	30289	22186	18709	64029
ENSG00000010282.13	20	1	1	1	2	5	12	20	0	5	14	1	5	245	333	4	0	0	21	14	7	5	39	4	2	5	0	3	8	3	1	3	25	0	321	6	2	2	1	35	8	1	6	11	0	4	48	0	4
ENSG00000010292.11	9257	6481	3048	19320	4703	5914	5939	30586	3400	6855	11192	14465	22249	18790	7042	5958	11530	5809	4786	13235	10239	50806	15233	7253	23521	10499	4489	20650	7284	7808	14543	11895	8396	14035	6115	26070	2880	12490	24893	9545	8973	8809	6050	12814	16496	10905	4732	2339	18217
ENSG00000010295.18	442	525	221	239	583	77	39	284	481	553	240	321	449	167	57	488	106	34	151	201	45	176	1928	110	597	376	92	634	300	217	290	443	300	426	178	436	131	130	527	429	178	150	59	68	294	137	313	49	33
ENSG00000010310.7	60	20	6	30	74	10	5	26	44	93	20	68	20	46	16	24	9	4	136	81	0	13	57	55	9	33	0	59	4	41	21	26	31	30	12	27	74	11	33	50	44	25	24	44	60	31	507	6	228
ENSG00000010318.18	164	79	47	192	210	64	38	173	153	255	246	276	109	149	109	88	64	50	162	405	106	264	221	115	183	102	32	275	847	77	157	310	87	160	294	502	103	111	300	103	84	223	81	118	270	45	579	42	141
ENSG00000010319.5	292	1696	110	108	437	171	10	494	262	1390	168	1048	92	319	53	178	50	21	48	769	15	749	71	50	1579	80	100	315	382	168	166	269	116	112	466	301	85	184	183	130	199	45	92	379	242	110	906	22	54
ENSG00000010322.14	12971	8242	1218	6282	6720	1863	4750	5755	3483	6076	7379	6677	4280	13635	8534	5959	780	1407	5664	8209	5796	15082	14908	3373	10388	9348	1704	11164	7632	4380	5263	6162	3450	7189	11678	6969	7818	5239	6877	3074	5285	2540	2689	2476	6457	2482	14475	789	1904
ENSG00000010327.9	2038	4555	936	1422	5250	429	323	2102	2851	3741	4654	999	3388	1381	1308	2388	1670	301	2505	2209	465	1213	63715	1549	10807	4815	638	8005	2037	2928	3717	3863	2118	6361	4744	5971	1162	717	3827	3700	2266	2071	249	540	3896	367	4236	723	144
ENSG00000010361.12	2964	2583	621	2259	4610	5003	1257	2189	1401	3147	1329	2512	3357	2288	1983	721	2190	1388	1818	2859	1572	2045	3947	3647	4188	2873	1368	3937	1587	3352	1573	1109	3786	3123	1414	4781	931	2212	2097	1337	1020	1966	1110	1099	5875	1374	3030	893	1263
ENSG00000010379.14	49	163	507	548	181	141	409	252	1129	67	49	61	149	84	1247	316	20	91	79	15	637	10871	49	149	630	47	56	37	30	177	42	365	243	1797	372	190	5	325	7	213	50	0	97	672	3304	8	108	28	84
ENSG00000010404.16	5701	2421	1655	2683	5632	714	2796	6145	6077	7792	13085	3233	6212	10355	7234	3001	3066	2117	8757	7627	4349	1642	13257	4327	3267	5011	1739	5378	5446	8751	4814	7582	4640	9426	9459	3708	2167	4622	20934	5969	1683	11110	1187	3431	9677	2235	5548	1170	997
ENSG00000010438.15	63	52	14	124	31	97	24	5	3	17	6	32	103	62	32	43	11	5	21	21	10	12	56	38	683	41	2	11	29	24	15	38	65	5	13	186	4	6	7	44	20	63	8	30	109	26	85	8	8
ENSG00000010539.10	565	210	189	550	328	711	343	571	388	715	1267	804	1246	2004	495	363	244	241	1369	929	386	1230	2141	297	718	610	220	757	722	545	507	692	445	648	641	500	206	1167	1801	489	552	931	162	341	533	687	542	157	484
ENSG00000010610.8	1536	1286	2349	2176	3401	755	1660	1644	7063	3963	3934	402	5857	902	4755	2528	1657	290	3040	2120	725	681	23692	2662	3506	2673	911	8709	1870	5192	5012	5677	3603	7022	2285	9019	1080	1640	4839	3867	2910	2721	3018	1479	3089	385	2485	1397	99
ENSG00000010626.13	1050	187	316	2805	636	1706	498	4919	707	790	1100	777	1472	1420	880	337	517	641	1404	867	2068	1202	2617	1410	1859	1823	1109	641	1008	737	327	526	555	866	392	1428	325	2235	1345	938	869	1698	1339	760	2394	582	3137	581	5288
ENSG00000010671.14	97	98	99	88	331	28	23	116	492	308	234	19	508	25	28	168	125	9	222	153	32	24	2555	203	180	266	50	686	157	325	404	325	261	683	236	674	85	83	456	208	116	329	6	35	241	68	103	122	39
ENSG00000010704.17	285	180	115	292	254	174	207	254	369	476	532	151	602	265	140	285	215	271	455	197	457	99	1184	609	227	467	96	452	537	454	595	533	160	375	413	479	272	965	1627	339	232	944	75	104	176	589	109	74	127
ENSG00000010803.15	4469	2776	687	22192	3456	1861	1668	2526	1859	5945	4591	1880	2881	3499	3323	1528	2062	1495	3459	2548	1691	2421	7034	2239	2555	1802	799	3978	1267	3956	2379	2902	2354	4990	3367	2652	2008	3731	7530	2588	1381	3728	1414	2662	8165	1285	1740	929	1526
ENSG00000010810.16	1471	1907	1468	2600	1374	2095	4856	3020	1034	1865	1128	3275	5840	5026	3789	1174	512	313	10285	1432	4567	18242	8908	2389	6344	2192	501	1684	1055	4751	4154	1984	3465	4533	8305	2276	544	4098	2260	1323	5840	1869	646	2793	9024	5002	5463	560	2988
ENSG00000010818.7	2476	3322	1294	4665	2924	956	1226	4000	1672	1444	7937	1599	7650	4566	4558	4872	1302	995	3791	2664	447	6060	6525	1611	2446	1938	1484	5620	4953	2590	4995	4258	4251	6192	8328	6066	996	1285	9091	2597	1426	1914	389	3671	3423	393	3171	490	1060
ENSG00000010932.14	108	597	89	307	131	19	31	639	176	279	25	85	133	74	20	193	147	30	30	47	59	82	63	15	631	396	115	948	228	46	655	341	288	90	100	55	115	34	409	222	116	94	95	16	70	265	7	38	19
ENSG00000011007.11	2504	2186	1415	3094	3119	1996	2430	3662	1848	2329	3253	2995	6920	4465	1717	2095	2595	1275	3513	2712	2036	3148	7561	3241	5928	2617	1597	3339	3398	2593	5284	2725	2804	3760	5500	6403	1815	1452	8473	1988	2468	1838	961	1893	6859	2450	2141	600	1645
ENSG00000011009.9	3156	3449	1696	6740	11091	8810	4313	6490	2619	3220	5910	7628	10877	6847	6281	3440	2914	4570	10273	4011	8318	8067	22809	11053	24542	7797	1726	3777	5204	3379	4734	3150	2930	4622	8839	7470	3677	3727	6881	4787	4229	3725	2813	3371	11663	2567	7814	1887	4095
ENSG00000011021.20	1169	1202	142	731	1942	1002	1058	1179	646	1181	2492	805	1738	4571	911	1460	290	322	1255	1070	896	2449	4931	654	3825	1150	398	1391	986	612	1461	1102	958	1251	4782	1486	850	351	1949	1064	1446	404	526	484	826	543	1633	331	698
ENSG00000011028.12	5910	18054	3229	3215	11361	2896	1335	7773	2518	6739	3070	3032	13418	9118	2477	11681	1768	1274	4721	2530	878	3470	14307	1218	24224	6719	1368	5325	2161	3730	7226	4365	5080	10554	15857	8901	2266	2464	4090	10096	5416	3674	5221	1239	14890	7621	7661	828	494
ENSG00000011052.20	17	10	7	230	56	69	15	36	9	38	40	174	40	59	20	24	18	57	11	42	72	90	170	22	166	162	6	21	52	24	28	20	53	22	47	135	5	362	30	17	28	78	23	8	393	26	72	59	31
ENSG00000011083.7	2	3	4	1	4	6	1	2	1	14	6	1	1	2	0	3	0	2	1	3	0	66	6	0	116	0	2	4	3	4	3	2	0	0	1	4	1	33	8	3	3	13	0	3	2	6	23	0	0
ENSG00000011105.10	3362	3520	917	4542	3106	1922	1665	7213	2188	4411	4851	1736	4553	3788	1086	1490	3215	872	4729	6165	2816	10186	5076	5148	10976	3090	1372	6176	1095	3562	1517	2942	2302	2677	2652	3479	860	3493	6584	2454	1532	3463	1163	2620	2788	4496	1472	685	2995
ENSG00000011114.13	2774	1247	1003	1542	1667	963	2634	1726	1088	1799	3617	1739	1992	9635	3539	1054	1131	1074	2139	2899	1016	2279	4411	2173	2976	1457	1427	8993	771	1680	2819	3352	3524	3749	1787	2700	2241	1099	4685	1314	2069	806	1030	1936	3365	1350	1013	849	601
ENSG00000011132.10	882	977	328	1980	2685	1559	558	1412	653	861	786	553	1475	627	731	636	358	663	655	961	605	1531	2076	1638	1675	1995	693	2876	527	857	1416	936	869	1206	1526	2142	508	1851	1889	1011	765	1085	371	591	1999	430	1818	357	612
ENSG00000011143.15	1933	284	256	1784	929	2176	608	2330	471	645	1403	1273	1858	3192	957	1033	337	499	979	952	979	1505	3127	954	3629	1875	440	988	1861	1191	1054	1585	1020	1036	2836	1751	838	2996	1968	1418	1173	1209	472	365	5478	575	2426	393	906
ENSG00000011198.6	1101	433	275	609	506	293	380	498	470	1290	1946	638	881	872	501	304	516	221	1436	1856	702	560	2006	639	703	380	258	1027	1411	1532	821	1377	982	867	1073	1585	460	1039	2154	297	288	1288	228	814	1119	475	254	273	158
ENSG00000011201.9	566	298	435	357	1342	152	477	1017	380	501	1955	7	1377	3236	85	650	1079	19	348	4831	1089	114	3740	943	781	543	84	1902	286	1510	272	674	870	930	671	3403	242	111	3656	417	911	1858	126	191	316	6731	285	236	216
ENSG00000011243.16	6280	2523	1415	3262	2208	2881	3123	3731	2026	4099	3946	4941	5743	9291	7011	2582	1656	1915	3882	4781	2760	8892	10277	1814	3935	4985	872	3221	6074	2695	6367	2750	3878	6522	7154	3419	1660	2425	4380	5709	5629	2340	1654	1914	4863	3660	5290	496	5028
ENSG00000011258.14	2127	359	522	1145	1115	2278	1368	3420	945	1230	3086	1628	2981	6578	1226	1034	600	750	1058	1253	1915	1938	1723	806	2140	1909	851	2062	4494	2175	1676	3049	1946	1810	1473	1454	856	3588	2717	2351	1137	1849	450	788	4106	1721	1591	380	924
ENSG00000011260.12	1450	481	438	2254	1536	1823	787	2093	840	894	1855	1376	3398	1955	776	1021	830	723	870	1361	730	1298	2893	1821	3217	2901	729	1780	5207	2427	2574	3108	1804	1688	2079	4446	661	3836	3977	1656	1143	4003	344	705	5146	982	1343	550	1020
ENSG00000011275.17	3231	3605	986	3221	4306	1949	2866	2683	2197	2802	4205	4541	4692	5678	3240	1876	1185	3207	4487	2541	3049	4987	6762	4870	5927	3409	1528	8761	1516	2645	5411	3176	2660	7087	3224	5204	1124	3853	7256	2858	4157	2923	1472	1865	2166	1849	2530	630	1646
ENSG00000011295.14	1831	1585	1108	2959	3738	1186	2447	2156	1380	3653	4073	2586	2644	3403	2529	1174	1487	1173	1652	3270	2084	3325	3562	2323	2766	3129	2080	3576	2443	3242	2269	2017	2425	4221	2987	1742	1164	3256	5982	1848	1033	2032	752	1985	5224	870	1615	831	1634
ENSG00000011304.15	20743	10854	9100	20486	14704	13160	12410	19200	14908	20338	25473	33011	37686	20935	16923	12696	11400	13961	14128	27490	15178	36456	28004	18565	24826	18386	5335	44603	10134	23881	21509	23980	21474	34879	21299	29546	10303	22032	40547	16763	15970	19316	9662	17914	28464	15496	18539	7952	12086
ENSG00000011332.18	679	201	39	237	108	231	110	250	52	200	158	464	784	1437	48	223	18	7	147	186	162	2376	211	25	4729	65	47	96	248	50	22	175	151	71	53	1026	23	1547	224	117	298	53	47	264	349	2218	138	48	39
ENSG00000011347.8	1056	499	272	288	5359	22	16	816	641	2819	5171	2374	1301	764	65	498	504	264	1734	5568	258	980	408	340	2120	183	100	803	105	29	136	856	1159	517	470	183	168	438	2472	509	217	294	25	399	816	659	497	452	356
ENSG00000011376.8	2023	1329	326	2350	1223	823	880	847	651	1353	1683	1704	1493	1613	2244	888	612	448	1713	1777	778	5690	2270	1087	3537	1105	481	2225	2102	1939	1381	1505	1413	1805	1813	1947	832	793	1908	536	910	1375	448	1221	1970	1219	2336	534	778
ENSG00000011405.12	2669	2038	1485	2400	2794	692	6586	3334	1644	3200	4717	4488	3681	5930	6081	2007	933	1485	2634	6789	4246	2922	3107	1724	2897	2441	1283	5872	4838	3072	2121	4634	4788	5964	3927	2748	2146	4877	6978	2525	2504	3213	1477	2061	9715	3366	1955	641	3000
ENSG00000011422.10	1900	1288	1934	2566	4731	358	366	2676	1094	2863	1815	613	4678	575	743	3499	902	329	615	3245	729	580	11677	2181	3023	4916	623	3542	1056	2165	2924	6102	1882	1535	1149	4216	745	474	3233	1382	325	4644	167	530	3120	3075	1735	599	341
ENSG00000011426.9	4412	1153	833	1669	1325	414	1579	1577	513	3260	2277	5383	4187	2200	697	1338	2586	613	434	4687	1097	1752	2004	1716	3146	1139	217	3016	4773	1155	1714	2659	1134	2550	2557	4777	252	1988	7401	2186	2907	1511	437	1290	1213	2494	1290	812	1740
ENSG00000011451.16	7103	5892	1779	5974	4501	3979	4889	6467	4165	7480	8701	12335	9633	18321	18925	4855	3692	7580	6015	8721	3183	22507	13104	6287	11587	11984	1680	11011	3926	5960	14026	7638	10322	10545	15305	5151	4206	3533	10969	7946	9617	3838	4759	5649	8881	7034	7193	1715	6360
ENSG00000011454.15	6608	1716	1160	2170	1890	1980	1749	3435	1305	2455	3146	3429	5378	10216	1937	1911	2331	1516	3875	4393	1318	2171	8226	1154	3317	5735	1032	7960	3058	4325	1606	8297	3691	2780	2766	1937	2148	1894	5048	1686	1983	1053	987	2662	3249	3253	1414	1055	1255
ENSG00000011465.15	10391	32518	17894	13978	26516	5126	1064	17544	8309	21191	4192	2735	4491	10935	2023	21807	9392	1448	1331	1676	3342	3973	5752	6834	76774	32910	4273	21027	16385	2418	11774	15743	9848	7575	175	4458	2311	19480	14499	15931	6425	14454	14628	1348	5357	6968	693	2031	1130
ENSG00000011478.10	876	626	187	1169	2288	1715	1394	1302	607	1398	875	1217	869	755	461	338	656	383	701	1532	541	1560	2171	2139	3361	1864	544	1379	714	966	1088	1213	1448	620	511	2686	556	1775	1763	620	756	1461	476	1306	1108	1898	1253	155	279
ENSG00000011485.13	6753	4186	1850	4812	9422	6196	2679	4223	2755	4769	6353	4987	6638	5953	3051	3012	5333	1945	2977	9863	3157	9470	10213	6481	17011	6315	1068	8638	3786	4388	3665	4161	7723	3199	2644	13237	2723	3872	6411	3621	2644	4568	1306	4429	4929	11874	4893	1158	2855
ENSG00000011523.12	2721	1695	568	3739	2292	2069	2963	2127	993	4637	1820	3303	2556	5158	3345	981	1353	1189	2100	1546	2381	5842	7412	1796	5207	1836	1120	6022	2083	2135	2153	2462	3003	4348	4183	3725	1207	1526	3415	2218	2203	1966	942	985	4160	1798	1314	827	941
ENSG00000011566.13	2614	990	483	1656	1213	1242	2932	2738	874	2046	2097	2852	2803	4572	2657	852	1200	1177	2000	2940	5559	4588	3085	2573	3553	2179	1483	5112	3264	2479	2209	2592	2517	3193	1380	1582	2169	2751	3280	2308	1959	3048	1078	2160	4127	2520	735	685	906
ENSG00000011590.12	43	62	9	39	41	23	7	31	71	54	15	8	61	61	27	46	13	26	41	61	19	25	213	9	8	12	32	90	39	29	76	137	61	86	70	64	33	12	90	45	95	16	19	18	80	14	91	21	7
ENSG00000011600.10	2023	2583	4966	3964	10913	1320	1699	2948	11559	10463	6109	544	11878	640	1204	3390	5256	506	5218	3692	1276	378	54724	7846	6493	11612	1725	6429	7349	6848	5650	5216	5184	7940	3457	20608	1662	2814	10100	7648	1076	7958	600	1220	15783	1550	5863	5980	200
ENSG00000011638.9	1130	994	157	441	2083	586	758	1286	501	2142	1192	419	898	1125	727	202	470	371	4077	1336	2898	781	2321	3144	3033	1660	914	2741	777	2460	528	956	1455	1080	469	978	1327	2062	3649	623	183	1827	899	457	1923	548	348	380	467
ENSG00000011677.11	13	100	150	338	187	1	15	1229	3	2	485	1247	7	1513	17	243	4	0	632	2	191	11	834	5	39	214	3	1	3	0	7	19	739	31	193	354	1	460	1122	4	181	2	0	998	11	124	337	0	31
ENSG00000012048.18	1437	258	287	1151	395	326	366	404	158	80	60	1124	1327	1636	302	926	812	230	311	20	331	935	728	21	885	685	152	846	193	229	853	419	393	839	877	92	40	833	2532	535	446	763	131	30	1150	1108	931	20	620
ENSG00000012061.14	4544	3624	1247	5315	11904	8876	5365	2668	2689	6302	2568	2885	3592	3022	2691	1550	4515	2767	1939	6180	4802	4521	8983	10397	11120	11023	2469	8142	1665	4405	2430	3407	4336	4172	1586	11980	2120	3152	4519	3214	1591	4070	2764	3139	6363	8845	4596	1893	3268
ENSG00000012124.13	1440	2157	394	207	1644	119	328	274	536	3464	1015	449	500	5250	4150	662	194	3873	7217	7286	776	1922	2172	52	241	588	198	681	119	388	131	1618	4883	2005	14549	2363	1133	366	547	8605	2873	536	1211	2903	1338	3983	280	78	253
ENSG00000012171.16	12759	5442	3106	8524	12843	3142	5611	3571	2093	5273	15212	2331	1204	2946	5783	2390	2362	3293	1880	24684	5476	2986	10115	4498	5373	2315	3697	10726	10776	3831	2481	5071	1969	6611	5882	3323	3949	2164	6006	3030	1164	8657	3243	4348	24644	5092	8821	1636	814
ENSG00000012174.10	1648	868	274	1666	1237	198	708	1364	950	1009	1091	813	1819	5594	2580	518	589	472	876	1652	246	822	1914	671	1423	821	377	2250	1075	2286	1056	2391	1590	2187	1740	1759	795	1332	2015	536	1615	1921	421	970	1517	682	819	586	409
ENSG00000012211.11	1250	1483	443	3983	4817	986	1029	2059	1063	9739	2636	2123	2950	2601	4612	1215	1681	1016	1331	2935	782	749	6324	1169	1376	2449	1508	5308	1694	1817	1555	1755	1740	4971	1876	2895	1224	839	3035	1830	938	3895	422	1332	4233	670	5364	983	987
ENSG00000012223.11	205	219	136	606	232	33	115	120	620	11967	479	330	104	165	200	110	251	36	24159	213	79	23	278	156	55	189	25	112	2299	36	210	201	607	115	117	104	298	142	358	164	144	247	30	294	253	12	408	62	8612
ENSG00000012232.7	3602	2711	630	2964	3227	4620	3827	3900	1471	1175	3382	3143	2454	5841	2953	874	1008	1672	11527	5976	1500	5912	5947	1204	13173	2470	1208	7412	842	1579	2811	2667	1940	2587	10371	2369	1604	2500	4175	2454	3312	2472	1026	1778	1580	1869	1821	607	1528
ENSG00000012504.12	1	76	0	0	1	1	0	3	4	135	0	12	0	9	0	0	20	3	2	12	1	61	0	0	1	41	9	43	7	0	1	1	62	11	1	1	3	1	17	14	0	1	55	2	1	83	0	9	2
ENSG00000012660.12	3591	1138	1120	2589	2123	1925	1402	3310	1676	3924	6536	2827	3667	10027	781	2746	1287	2307	4538	7900	1193	5602	7171	1473	5380	2412	2364	8890	3186	4866	4143	5032	1936	1842	7026	8319	1739	3625	14471	2180	5207	4982	1136	2138	7737	4702	2069	1727	1188
ENSG00000012779.9	3272	769	842	1980	3666	91	145	1936	1147	836	2181	392	2032	224	1027	1294	771	60	1000	1164	529	77	16050	2923	252	5180	106	3897	272	2296	1674	3134	856	2650	534	1707	1267	145	1947	984	503	5782	103	370	598	75	875	901	33
ENSG00000012822.14	6480	3738	1817	5783	6421	3517	3875	2387	3655	7781	10059	4907	4165	7636	5002	3833	2327	1100	8254	3982	11212	1445	17733	2688	4423	3766	1555	7110	4988	6429	4562	5369	3728	8865	8012	2185	2235	3277	7406	6034	2787	3150	1567	2434	4651	1503	7136	811	2089
ENSG00000012963.12	4119	802	864	2070	1282	1270	2400	1397	998	1995	2447	1944	3895	5921	1941	1305	2944	639	1374	4563	1112	1919	3885	1600	3239	1528	771	6598	1037	2740	3075	5986	5923	2548	1455	6014	1112	1379	6206	1195	1358	1683	766	2252	5792	1796	1212	1482	606
ENSG00000012983.10	3048	1257	1048	1005	1604	625	1609	3153	1646	2217	2187	1363	1479	6547	2207	1095	954	788	971	2746	1044	2268	3173	2010	1679	1293	675	3234	1347	1592	1306	2249	2612	3044	3056	2177	971	1633	2411	1261	1323	847	532	1681	1600	2311	1175	501	522
ENSG00000013016.13	840	972	408	1146	1191	1087	609	1096	1080	483	907	1222	1825	1453	1274	951	234	249	1774	897	660	860	2043	1886	4287	1509	717	2451	1852	858	1493	2026	660	2552	628	717	1903	634	2300	1835	2956	798	512	430	2611	343	819	295	219
ENSG00000013275.6	7241	10690	2433	8153	14636	14375	4529	4722	3844	9000	6462	5593	8205	7870	3554	3821	9909	2995	3208	11047	4967	10608	10048	10703	18925	11578	3228	12002	5711	6059	4913	8486	5746	5049	3045	17313	3027	13626	17635	9343	2777	5859	7416	4657	21343	9656	5466	4258	2881
ENSG00000013288.7	2080	3295	647	2280	2944	2161	718	2483	2403	5030	3367	2209	4803	2975	2470	1594	1267	492	5797	2463	2622	2534	11352	2229	5913	3289	1832	8620	1464	4409	2144	3536	1494	3071	2109	2319	2712	2471	6162	1605	2385	3328	1107	724	3189	2563	1703	1333	820
ENSG00000013293.5	3	16	0	2	0	1	0	3	3	11	1	2	3	4	2	4	0	0	1	2	1	8	3	1	25	2	3	9	14	1	3	6	2	3	3	9	1	52	7	11	0	3	3	8	0	5	3	0	0
ENSG00000013297.9	576	2512	314	280	551	961	548	277	817	4459	379	197	111	1211	184	430	344	206	301	449	169	814	339	441	3541	1156	593	1605	696	175	300	217	1811	602	270	871	247	3165	1640	1980	272	784	1154	417	579	2021	86	128	78
ENSG00000013306.14	13246	6534	6183	54855	32165	19353	11047	14638	10185	13866	17993	23525	16686	9149	8374	6479	11322	11950	12797	22526	10762	12249	36423	31530	32799	25147	9462	11697	14888	6534	12750	11789	12983	14864	6298	41923	3955	19323	19441	13848	3994	26916	4999	8244	47244	12131	24297	5415	12285
ENSG00000013364.17	5506	7234	3445	4964	9988	2157	2280	5265	9528	8973	6312	2772	9846	3892	10428	6542	5785	4599	14705	10499	2150	958	40904	12547	5968	9891	3243	22112	9757	8947	6386	10667	3240	8819	4245	8355	6763	1073	15840	5194	1818	11195	1923	2674	10627	1578	18718	2652	448
ENSG00000013374.14	3973	2217	3346	6425	5100	2452	2156	2919	6181	6206	9887	5765	7048	8251	5288	1901	5780	1739	3576	10293	2801	2594	6631	4078	2562	3039	1748	7224	10331	13103	7119	5476	4754	7926	11639	6607	5942	3549	13969	6056	3172	5379	1783	3920	16954	2735	2936	2060	2144
ENSG00000013375.14	2200	1345	1288	1665	1416	732	893	2803	943	1604	2400	1305	2441	2648	995	1333	1232	1057	1842	1803	2006	2381	2510	777	2145	2004	482	1700	2122	3509	2701	3497	1966	1404	2809	3107	1025	1652	6689	1016	1593	2266	249	715	2635	1678	719	502	1619
ENSG00000013392.7	656	363	237	582	507	392	416	860	386	474	1019	894	664	1175	398	313	379	201	777	357	703	821	937	361	753	1020	146	604	721	1307	851	793	783	537	1180	1122	412	701	1675	433	576	778	52	237	834	390	399	146	692
ENSG00000013441.14	7805	1598	1672	2020	3130	935	4097	8095	1511	5774	5459	2511	4727	5283	6479	1820	1122	1229	3090	4799	3337	2008	7148	1689	3058	6465	990	3880	4692	3031	2621	4185	4379	3334	4660	2205	1278	3415	3395	3891	1197	3511	1497	1320	3805	2326	3583	510	2686
ENSG00000013503.8	657	495	271	1310	714	628	920	393	303	572	1210	1256	996	2390	1755	504	683	374	1018	592	1097	1513	1508	780	1465	698	346	827	794	677	1114	449	694	2713	1796	1104	628	847	1168	1192	804	833	491	847	1997	612	668	130	455
ENSG00000013523.8	2551	1359	796	1711	1167	1111	3496	1945	1097	2350	2059	2814	2033	5626	1774	1089	1314	653	1563	1961	720	5757	5850	1331	4863	1877	1269	4791	1777	1125	2682	3407	6723	2119	1672	2148	1940	1564	3358	1254	1975	2037	919	1329	1486	1602	1725	1123	673
ENSG00000013561.16	1379	1300	943	1829	3437	1189	617	1493	2016	1781	2826	1329	3157	2538	723	1079	1527	630	1900	2838	926	1618	2759	2766	2660	3903	674	3312	1220	4734	2833	2432	1282	3320	2208	5186	596	2489	4277	1581	930	2130	371	2486	2937	1078	1672	667	1023
ENSG00000013563.12	968	582	274	804	1729	334	503	1585	835	3132	1971	1674	1501	1283	1507	1053	525	627	1479	2201	745	497	4310	1425	2217	1989	336	1643	729	1248	1453	1126	934	1479	774	2982	681	626	1756	916	531	3127	634	608	1668	494	1703	317	121
ENSG00000013573.15	4131	2063	385	3791	2200	1522	2064	4631	704	3058	4423	1424	5313	3055	2032	2858	2698	1024	2028	12228	2268	5030	7820	683	7030	1822	885	4643	2254	2191	5891	4686	3429	2486	3323	1590	973	1806	8006	2405	1680	1180	1341	1643	7348	2688	2306	943	3814
ENSG00000013583.7	2355	1896	1003	6649	4233	2928	1934	7617	1826	2097	3375	1365	2500	2237	2004	845	4317	1936	1998	3049	5033	4510	6669	6922	5753	5431	2719	4686	2166	3004	1315	2406	3290	2982	488	5727	1282	3500	3865	1729	609	1918	1695	2781	10151	2165	1020	1003	1191
ENSG00000013588.5	2176	958	6392	1974	3632	311	285	23297	1377	3128	11433	832	2719	1345	3652	1543	10323	2951	4800	42107	7273	639	25380	7891	282	10278	1016	4501	6649	2361	4465	34668	2732	956	262	3536	3463	229	5554	1391	257	4192	1244	6853	6416	2278	125	339	161
ENSG00000013619.12	1342	1764	194	580	1144	244	1315	1434	346	2770	1614	2093	615	11206	2343	927	555	378	817	3074	870	4725	2533	1752	2092	521	332	4670	239	2851	494	842	2284	4715	6657	866	665	378	2840	1639	737	641	1213	1778	1676	1960	690	179	259
ENSG00000013725.13	91	117	152	229	345	39	18	553	934	385	722	243	1740	53	230	366	45	49	339	1669	8	40	282	186	259	210	126	518	167	283	432	599	626	210	428	445	115	49	307	824	74	167	30	140	872	63	766	74	44
ENSG00000013810.17	4215	5041	1501	5857	4367	2055	2142	10094	1289	5393	3645	16022	13396	4375	3067	5540	3741	853	1378	3895	2342	9745	7397	1919	7411	3871	264	10386	3164	4165	4561	6258	2605	3238	3178	8087	897	5573	7030	3973	3926	2813	699	2579	8599	5890	7166	2299	3741
ENSG00000014123.9	2255	753	1385	2214	1246	1457	1358	2450	1780	4667	4935	2827	4628	5827	1332	2018	1529	1462	3246	2755	4054	3312	6797	1175	1932	2119	804	1648	8977	4451	2309	4082	3987	2074	3721	1129	687	2431	3645	1749	1463	2431	333	784	6146	1961	1542	1088	2120
ENSG00000014138.7	1478	1288	363	1907	1866	721	1049	1539	817	2677	3875	2159	6602	1084	1300	1249	1951	614	1570	3816	630	3760	2566	2505	5526	1985	679	4517	1387	3537	5222	3934	2867	2355	3927	2611	899	2600	5482	1276	2135	1460	475	1157	2752	1318	2574	1410	888
ENSG00000014164.6	4514	4025	2838	7951	5648	1745	2732	3907	3748	13006	12670	7018	8259	4015	4328	1564	4084	3071	3290	8073	2834	4921	6095	4053	4853	6919	1559	11143	7686	4942	3781	8094	6633	6335	3076	2950	3374	901	10472	4523	2614	3588	2159	4617	11146	2788	15659	2669	2868
ENSG00000014216.14	13347	16425	7232	18331	27202	3729	17928	16812	12224	20778	57208	10450	27194	6529	28946	8048	25140	13337	21691	24205	14535	13239	36516	61689	24346	25893	11955	67082	11965	20735	26281	26117	13057	26496	17585	34264	22742	11990	31290	13411	5618	37296	5771	13745	31542	7848	24293	9225	3413
ENSG00000014257.14	122	719	300	1235	469	13	191	1065	219	1997	5750	614	3176	158	94	258	156	18	829	404	653	176	1822	1097	309	296	26	308	1259	530	512	2051	435	536	475	1332	60	135	802	221	1283	849	29	424	590	1418	173	151	1099
ENSG00000014641.16	6071	2566	2104	10039	8124	7084	7292	5491	3617	7807	3776	6969	7745	7857	4468	3134	5293	2728	5860	5549	7264	9303	13779	14581	24255	17346	3403	13874	12447	11799	7206	6067	5787	9167	8080	21353	3128	11531	17036	6893	4635	10070	2287	1950	14777	4903	4327	3170	4312
ENSG00000014824.12	4251	1061	2337	2832	2440	2350	2155	2147	2452	3976	6971	6905	5841	5733	6277	2408	1398	3241	4557	2996	1497	4812	5646	3204	6510	3369	1278	4088	4993	6147	4135	3558	2736	4922	3702	3111	2191	4140	5567	1593	2010	5123	1043	1482	5263	1402	2280	1557	2376
ENSG00000014914.18	1780	898	254	420	921	578	194	527	1324	746	497	828	790	989	1329	806	396	210	600	2983	778	1014	3850	231	1131	611	228	1667	1449	837	2446	1821	732	797	707	967	218	312	1299	558	457	1015	297	271	458	585	946	308	167
ENSG00000014919.11	1205	907	1230	3560	1559	1936	3059	2661	1462	2794	3103	2735	3949	4755	4981	1263	1353	2230	1876	2433	1899	3073	3596	1852	2892	2935	1361	3636	1285	1561	2580	1643	2303	5221	4482	7521	625	2614	3266	1355	1667	3214	1194	2491	2261	1150	2340	828	873
ENSG00000015133.17	3479	1542	896	1789	1651	1027	3957	1659	1135	3298	2521	2555	1716	6756	4246	1322	894	1059	1862	4824	699	4721	2389	759	2898	1061	1100	13515	535	845	2922	3563	4145	3408	1958	1295	2721	646	4074	930	2180	640	1051	2678	5907	1292	3443	836	1033
ENSG00000015153.13	945	587	482	2001	1084	555	988	1264	667	1290	2245	679	1687	1628	901	817	963	225	1134	1202	1255	751	2277	758	751	1497	391	1334	2251	1716	774	1341	850	1475	1857	1258	344	1533	1723	1251	918	1797	313	862	1604	948	587	359	569
ENSG00000015171.17	2908	2421	2483	3478	5736	2471	3376	5013	4747	5391	1921	5003	5328	9252	5937	3017	2687	4564	2659	6357	4604	2249	5646	2484	4451	3068	3205	8315	4657	6376	5244	7185	9615	8690	9425	7683	5097	2440	6168	1535	2571	4399	1062	2085	4188	4813	1479	1502	1572
ENSG00000015285.9	456	387	383	396	1064	176	189	477	1599	987	774	71	1639	248	522	605	565	58	605	554	88	54	6473	438	584	696	208	1442	421	828	791	895	684	1232	529	1174	381	107	1038	872	325	604	58	215	843	122	705	275	58
ENSG00000015413.8	13	127	891	121	95	27	10	64	131	29	305	211	338	419	52	17	18	16	28	54	16	72	280	104	2044	247	1	42	87	19	10	187	266	25	33	33	30	68	30	464	19	218	19	208	40	17	104	12	15
ENSG00000015475.17	1147	669	451	3037	2382	1251	2026	3092	1408	2840	2673	1193	3686	815	1337	1146	2615	878	4340	3326	2122	1197	6863	8086	3738	3467	716	7768	2281	5050	2406	2376	2005	1723	633	7746	2754	7918	6026	1918	434	8500	357	1951	3632	2117	1605	2019	1140
ENSG00000015479.16	168	125	31	52	119	31	165	212	194	307	287	150	397	586	152	185	34	31	124	279	69	314	338	148	213	359	116	495	67	190	213	365	154	276	442	212	81	211	291	168	225	82	57	207	157	89	256	26	48
ENSG00000015520.13	81	18	3	22	6	7	112	49	12	141	48	9	21	78	202	19	3	177	38	149	101	1981	73	196	9	64	17	544	19	15	12	58	99	251	48	36	6	27	36	23	36	72	64	63	23	17	96	23	9
ENSG00000015532.8	3735	1761	621	5170	3180	2385	1445	4338	1849	1899	3683	1546	4448	3703	1783	1686	1145	524	2129	2356	1017	1835	7998	2276	6076	4416	1519	2186	4439	2239	2619	4242	2094	1869	2745	2947	2199	2213	4717	2729	1658	3903	863	989	8983	1384	7012	849	805
ENSG00000015568.11	5	0	2	0	6	2	4	5	1	1	4	2	4	10	1	7	4	0	11	3	2	3	19	2	4	7	1	6	11	5	2	11	0	4	4	6	1	1	6	3	2	1	0	4	0	6	1	2	6
ENSG00000015592.15	63	4	1	21	27	8	1	14	0	1	2	7	4	44	29	1	3	4	2	10	15	26	3	2	166	16	1	4	2	2	0	4	0	16	3	9	2	6	5	30	3	0	2	0	0	1	5	6	3
ENSG00000015676.16	8527	4258	1607	4203	6736	2794	3276	2427	4642	4834	3732	5800	9965	5895	6622	3072	3165	3961	7276	7151	2666	6690	10211	6678	12774	5892	2509	10558	5807	3601	6758	6285	3052	10281	6652	6885	3704	6283	13178	3481	6214	7237	1979	2366	3893	2193	4373	2180	2291
ENSG00000016082.13	28	1	15	12	17	5	1	0	2	0	0	0	0	3	0	6	0	0	0	2	0	0	2	4	12	65	0	0	1	5	3	2	1	0	1	0	0	24	0	0	60	0	0	0	9	0	0	0	0
ENSG00000016391.9	1617	946	99	230	273	160	517	362	84	569	405	769	439	917	2052	432	267	269	1443	471	111	1445	503	298	1892	525	656	1537	898	356	727	723	1570	963	264	831	667	250	1301	241	269	347	230	439	1429	487	256	197	380
ENSG00000016402.11	207	368	160	1126	503	312	232	622	1121	469	407	160	1461	397	558	143	1110	29	3630	1444	71	205	4321	2007	19	340	25	61	490	256	291	593	401	284	158	431	368	199	4467	192	470	1328	16	797	7842	69	926	236	945
ENSG00000016602.9	0	0	0	0	0	0	0	0	0	2	21	0	2	11	0	1	0	0	3	0	0	1	2	0	0	0	1	3	1	0	0	11	0	0	0	0	1	0	0	1	0	0	1	0	0	5	0	0	3
ENSG00000016864.15	3999	1508	867	3712	2842	1650	2020	1857	1716	2786	2758	3279	1696	4292	4242	1669	667	1234	3123	3810	2857	3492	3780	1788	3451	6119	1428	4516	4480	1859	2874	3733	1823	2637	6071	4351	2142	3969	4315	2247	1617	4026	1535	1012	3883	2009	4392	606	2095
ENSG00000017260.18	7000	3050	1850	6836	7575	6205	9802	4939	4578	10004	7177	5512	6152	8078	5877	3745	3961	4774	7246	3619	9840	7514	12969	5259	4362	7070	3870	11860	6057	6957	6241	11675	4862	11215	6668	10720	3287	5347	12264	5078	3139	6510	2184	3734	4992	5591	3256	1936	1625
ENSG00000017427.14	839	257	356	1242	1753	300	468	356	95	256	579	441	378	2310	348	714	159	44	47	39	3363	32	164	120	330	147	692	318	972	134	557	555	314	356	377	941	49	135	216	803	94	116	145	145	175	1501	179	37	1114
ENSG00000017483.13	167	108	231	499	1011	59	80	261	193	8245	66	469	287	151	1999	1370	42	63	43	1525	13	47	273	1539	194	238	51	253	98	133	203	305	910	556	376	3645	939	39	336	738	85	4302	25	1029	1630	285	152	72	33
ENSG00000017797.10	9175	3643	1751	4793	3487	4956	4258	6302	5120	11906	7977	3854	11713	7892	6605	5043	3991	13056	8142	4757	6322	3989	7267	4714	5565	5209	4284	16275	4960	6149	8768	13850	5800	11980	2227	4712	4327	4587	9853	3281	4368	7209	3949	8166	3839	3841	2781	3240	1916
ENSG00000018189.11	1255	1185	632	487	1165	633	386	1508	582	945	1964	1176	1780	1375	1134	575	163	212	1335	1317	680	656	1694	243	1006	1116	305	850	1395	1125	2006	864	1087	1094	1649	1644	589	871	1291	1024	720	1023	373	450	788	777	792	72	630
ENSG00000018236.13	185	1469	132	293	224	386	22	211	359	960	566	100	41	1851	321	305	320	94	209	201	242	59	330	112	270	983	994	1230	1012	419	170	119	869	1169	371	40	139	1399	483	2196	50	1341	477	185	67	102	7	100	23
ENSG00000018280.15	470	480	344	707	1503	304	130	867	304	1235	792	218	2565	444	584	979	324	161	605	1047	363	79	16864	641	549	1380	549	875	1340	675	834	853	444	1340	930	1235	315	267	2093	690	128	1474	153	226	1495	167	872	226	97
ENSG00000018408.13	8236	4525	1807	7263	9135	2754	8065	4737	3242	12105	18034	5326	12385	4236	5871	3702	3338	3158	1881	3083	4955	3975	7046	3022	7476	5015	1886	8684	6120	6147	5561	13478	11318	9684	7640	13835	2127	3606	11039	5185	2433	6916	2511	3769	9387	12070	5445	1466	1659
ENSG00000018510.11	1544	803	345	2115	2005	873	1945	1677	929	3668	5085	2762	1871	4173	1363	967	1127	657	1734	1129	1717	1835	3742	1912	2576	1581	998	3600	3685	2046	1654	2217	2323	3054	1366	4370	671	2846	2936	1657	1554	2040	677	774	3249	1865	1316	845	1304
ENSG00000018607.6	3	1	0	1	2	1	16	6	3	2	0	5	3	10	13	5	1	0	6	1	3	5	2	4	3	7	8	1	9	0	14	4	4	9	10	33	1	8	14	0	1	4	5	1	10	2	15	1	1
ENSG00000018610.12	1549	592	287	791	1149	492	693	1363	839	1462	2250	1703	1668	2273	1504	551	460	609	1465	1423	808	729	3503	2834	1288	1511	441	1655	1109	2051	1526	1414	1291	2031	1785	1925	481	2035	2376	831	776	887	350	752	1618	776	1677	403	866
ENSG00000018625.13	54	805	4	212	210	123	71	14	14	78	75	608	23	237	196	83	6	89	9	127	11	295	39	49	366	31	72	23	32	9	19	13	103	130	449	41	29	66	21	37	3745	26	2023	144	50	59	111	7	18
ENSG00000018699.10	895	460	213	1617	1352	1243	1110	912	481	1013	857	1472	1222	1483	1303	455	443	577	1054	1147	1231	1302	2410	2280	1754	1918	530	2656	701	1750	1650	1480	1200	2116	1085	1156	888	861	3823	1424	1356	1428	515	466	3160	608	636	426	722
ENSG00000018869.15	138	141	45	223	82	130	137	152	129	260	262	164	42	712	68	89	57	50	168	388	125	412	309	62	180	272	25	313	152	271	101	125	144	249	149	341	67	441	136	147	192	68	88	108	389	210	126	36	105
ENSG00000019102.10	27	1037	41	24	985	6	2242	339	474	3420	30	18	22	43	2276	307	446	814	663	88	2502	648	21	5707	30	364	1763	810	16	914	295	513	1097	2320	101	32	345	6	30	625	44	4	18	568	1129	104	44	7	46
ENSG00000019144.15	6723	7492	1340	2604	6434	2475	2648	1606	1512	4581	5484	3961	5479	12226	6658	5257	918	3043	2567	1747	4232	6064	2028	2453	10863	3855	2823	5499	1914	3178	3128	6265	3175	5240	4872	2475	696	4831	3852	2464	3726	1299	1337	2196	1417	1695	2980	830	1807
ENSG00000019169.10	206	189	673	378	446	14	38	247	51	59	337	29	395	134	22	975	75	21	66	221	6	13	1027	173	126	387	24	1376	213	79	1495	159	112	59	37	405	8	19	390	899	151	615	85	20	138	10	62	18	10
ENSG00000019186.8	6	4	1	21	615	0	0	18	30	36	1140	13	126	3	14	39	364	2	331	3481	32	3	1196	133	6	31	954	1586	12	11	10	297	17	4	16	132	6	4	348	19	0	341	1	9	1743	20	42	60	39
ENSG00000019485.11	785	1124	198	1043	2242	1710	1933	1264	403	2283	2549	1576	863	4881	3015	649	504	1457	678	1324	2294	3049	2530	662	3697	913	618	2814	803	799	1016	910	2112	1044	2875	1359	816	1426	1623	1582	1495	475	828	923	1371	732	466	260	1100
ENSG00000019505.6	575	349	48	327	2191	1236	1223	1117	20	1086	2138	2306	2111	2692	3251	1097	310	448	1482	467	1228	3229	1471	807	5506	522	333	226	862	1993	460	2841	1065	1200	228	3553	282	2648	865	818	435	241	402	754	1874	369	164	113	72
ENSG00000019549.7	525	452	802	512	483	84	42	569	248	810	162	176	219	613	81	446	94	74	53	422	253	373	64	47	1715	372	171	612	259	222	418	784	498	155	222	322	119	537	481	470	592	272	195	137	183	1575	40	96	52
ENSG00000019582.13	40722	106607	56902	79670	313709	19989	26999	43017	527816	549070	141516	13995	510066	24166	144418	120499	131573	145445	549421	397020	91041	4620	890749	550834	58714	457475	79470	376604	79210	220654	239803	256447	123794	292084	105529	242988	58690	23934	446651	198403	23441	224777	67007	112338	379984	14640	980057	187857	16513
ENSG00000019991.14	58	117	42	32	92	20	13	65	204	185	81	28	55	96	13	48	42	37	66	27	48	27	580	75	1092	106	44	229	146	140	51	40	115	243	41	139	53	125	162	166	68	98	21	21	68	202	34	31	11
ENSG00000019995.6	1438	416	211	469	391	272	686	496	440	937	1905	697	1520	2725	1336	392	287	406	527	1103	365	913	1099	570	728	471	377	2132	414	1095	1026	1718	1323	1756	887	1149	545	679	2135	322	865	587	323	537	462	386	319	153	166
ENSG00000020129.14	2430	3097	780	2435	5321	2545	3996	2215	3095	6654	2513	2397	4441	1861	2849	1480	1337	1307	2950	5198	2345	2779	8875	4948	6596	3346	1226	1901	2265	4982	2750	1909	1729	5802	2779	3277	1726	3135	7359	3273	1995	1203	846	2695	4430	2805	6465	662	1497
ENSG00000020181.16	1363	6691	617	642	1996	260	191	762	834	1870	720	611	765	3526	229	884	445	321	313	499	190	1853	734	262	15836	1234	575	3630	386	385	1050	1255	1726	870	657	1240	487	980	1930	1914	1436	517	848	554	652	852	578	113	107
ENSG00000020219.9	12	1	1	4	3	7	1	0	1	7	6	1	3	29	6	2	1	2	5	19	1	9	14	3	1	10	0	6	4	8	5	7	7	12	27	5	5	2	7	4	11	0	2	3	7	2	0	1	0
ENSG00000020256.18	1865	1539	716	2017	3270	2096	1288	2077	1360	1021	3047	3350	3171	4262	2746	780	1240	1202	2017	2295	1873	5401	3278	1633	3479	2243	808	3656	1585	2594	1710	3024	3356	2999	2658	3007	1102	1737	5003	1956	1750	2121	657	1984	2069	2987	2543	852	1800
ENSG00000020426.9	1982	429	486	1046	981	520	1800	1032	335	1151	1002	999	1502	2547	1626	728	598	344	724	2812	789	877	2255	914	1140	1280	390	1496	1234	849	513	1236	2243	1041	702	2365	525	735	1186	558	382	850	723	912	878	1073	849	405	412
ENSG00000020577.12	830	632	413	580	1026	386	751	523	460	558	966	339	627	3510	1340	630	155	146	275	476	301	427	568	318	460	362	344	1068	459	597	675	1100	927	2195	309	614	196	251	652	342	262	286	177	867	356	333	499	154	105
ENSG00000020633.17	2754	266	667	4636	2333	946	150	304	1323	746	23028	39	2624	728	62	313	145	70	3188	524	520	32	8077	9580	143	1686	2957	3698	1045	554	1305	1291	856	894	466	1218	10372	129	10024	869	274	2995	48	187	363	947	5337	977	268
ENSG00000020922.11	1501	896	848	1270	2182	1153	2229	1452	1282	4882	2097	2378	1325	3899	1827	1142	1269	987	1579	2397	2231	1987	1126	749	2201	2170	1246	5057	3182	2329	1340	3114	3496	3011	2177	855	954	3160	2452	1483	1550	2166	442	1644	1425	1474	1648	520	811
ENSG00000021300.12	2077	1062	161	3227	13156	3062	13053	2269	871	4622	7232	9115	10411	8491	8091	5221	844	6269	7665	1105	4651	7251	4591	6504	13213	2268	5197	2845	2270	3096	9678	3113	5562	4389	2331	9822	1141	15476	3945	2660	2122	14250	1450	3810	8551	491	7025	221	1487
ENSG00000021355.11	3247	871	2570	5530	3142	466	1031	2511	5457	3805	10276	787	5106	1932	3455	6284	5142	2078	11398	11346	1381	1079	26704	6553	1745	7893	1163	11153	6428	6389	6116	13073	3113	4083	5251	6434	4215	2032	10905	1964	1076	10208	1424	4187	6087	1390	4033	1957	1041
ENSG00000021461.15	7	1	1	2	1	2	1	5	0	1	7	0	7	3	5	9	1	3	7	0	7	3	16	0	1	30	0	5	10	2	1	15	4	5	3	1	2	5	6	53	0	2	3	0	8	1	28	0	2
ENSG00000021488.11	81	60	12	42	90	29	9	119	35	39	25	22	36	186	23	84	16	49	112	80	48	24	230	12	47	36	13	56	40	69	62	60	85	135	160	24	12	35	73	204	21	39	47	8	79	24	112	16	11
ENSG00000021574.10	1926	727	570	1787	1793	1883	2028	1895	906	1057	1412	2751	2049	4190	1763	1041	573	943	1422	1605	1996	3142	2553	1824	3123	2097	1347	3266	3288	1708	2239	2030	1663	2366	1313	1634	1211	2640	6338	1469	2888	1953	668	501	4106	1792	670	458	1197
ENSG00000021645.16	435	111	271	50	66	832	82	79	236	704	314	397	185	1230	17	242	258	362	133	386	522	514	1264	213	356	108	286	273	70	10	71	181	456	105	330	811	278	240	395	441	283	125	13	251	67	180	131	61	47
ENSG00000021762.18	1110	2257	454	922	1540	238	472	1424	642	1078	1587	457	1104	1422	1608	814	481	185	542	1107	622	1303	2817	530	1704	1068	260	2585	717	645	624	911	719	1481	416	907	595	845	1623	874	551	1183	353	558	1599	811	2839	116	606
ENSG00000021776.9	2368	1317	1131	1877	898	1050	2144	3630	1810	5404	3774	2866	4806	6483	1729	1861	1884	1315	2439	5257	2166	2746	4848	1837	3661	1959	1031	7400	4186	5007	3071	3013	2246	3679	3384	3259	1619	2971	3750	1954	1548	1660	810	2981	3795	2485	1577	869	1839
ENSG00000021826.13	158	103	31	17	55	42	274	19	21	229	55	163	104	114	24	22	19	27	67	239	280	3277	21	8	1099	261	31	2561	38	104	32	343	40	47	1107	67	3	371	39	186	364	14	27	77	405	265	419	18	266
ENSG00000022267.15	1851	4702	628	1699	5004	1474	4104	1944	369	2413	580	16455	3371	2453	3347	1510	1199	1614	613	361	1901	1090	533	1616	2836	1805	240	1459	1158	2893	8348	3189	2372	7442	10959	1409	169	2184	2861	2444	3190	3735	2149	2262	2640	2445	1270	422	3884
ENSG00000022277.11	4359	3092	2377	7491	13366	10107	4577	5252	3396	5665	6507	11215	8318	9864	5583	3381	5031	3322	6672	4869	5854	8140	11091	6579	10045	8103	4442	10560	8552	5398	4602	6672	6009	6606	6098	6701	2363	7506	17203	7951	3758	4973	2316	3831	8095	6223	6314	1987	5836
ENSG00000022556.14	29	1479	53	6688	14663	1551	3101	45	101	7809	10892	6082	115	41	11	62	1398	23	50	35	2517	6506	10681	46	4	61	2502	76	60	6967	2607	7492	15	63	37	76	1647	9	207	16	1207	18	1059	3085	5578	3122	70	1449	2181
ENSG00000022567.8	1449	5388	656	2297	2267	1431	1922	2374	2782	8521	15098	3966	3419	2914	2701	713	1469	3401	2845	5416	1497	4567	2646	4406	3598	3084	1077	15225	1276	3576	3462	5954	3454	6313	5834	5824	3076	964	7417	3006	3106	2056	1717	4214	3841	2301	9266	625	1739
ENSG00000022840.14	12648	8023	4463	18338	11067	10916	5616	6275	3708	8551	15375	8472	14682	14077	12319	6247	10697	3629	12292	8600	7667	18723	36315	8530	16472	10286	2529	11885	6479	6536	10906	7579	10871	14871	10181	8313	6670	7788	16816	10412	6886	9135	5520	8649	31819	6673	9819	1830	5177
ENSG00000022976.14	891	238	104	357	178	154	350	301	587	551	432	82	316	1323	450	335	151	109	271	862	48	710	1264	353	966	403	121	1082	276	236	820	836	224	720	403	1021	576	239	1449	180	352	397	180	367	949	156	543	256	135
ENSG00000023041.10	5749	875	810	1906	1280	1214	4753	1494	1112	3250	2855	2469	4165	3703	2238	892	1921	1845	1502	3562	1904	1450	3435	1427	2834	2932	1114	4614	1116	1455	2237	3371	3183	2784	1944	6803	1272	2602	5048	1903	1337	3051	789	1347	1366	2009	1397	1356	1208
ENSG00000023171.13	725	673	233	506	252	249	841	401	2814	2578	5662	247	725	838	3207	315	213	332	1301	946	128	1215	549	439	1006	373	73	6328	447	3430	803	2290	735	2451	2246	715	747	228	948	750	1374	252	174	1011	1841	719	745	198	198
ENSG00000023191.15	3615	7314	2115	10242	24476	3624	5305	5822	3386	6129	6159	4550	7375	5893	8527	3949	2288	4211	5670	4851	4652	7856	24165	12804	17978	21064	1723	9006	3562	4139	5044	4234	3681	8180	8554	11416	2546	4392	23630	4159	3915	8458	3611	3149	13996	3540	18285	2340	5502
ENSG00000023228.12	6737	2165	1917	3115	5997	2968	4586	7139	2899	5308	7643	6014	7517	7668	4138	2136	1747	3310	4465	5601	4461	4232	6169	6141	6158	4945	2287	7723	13712	5687	4676	4953	3875	9574	3833	8373	2123	7435	9957	2859	1688	7269	1599	4253	8114	3459	2860	721	2215
ENSG00000023287.11	3015	2019	2411	2636	3643	1281	2053	4513	2210	3551	9630	4811	4027	4264	2988	1812	2936	2767	3612	3962	2775	1169	3352	1403	2383	2178	1407	3101	14260	3952	6503	4224	3451	6285	4523	4769	1097	3154	4402	3444	1782	3374	970	3719	5580	3330	4396	603	3213
ENSG00000023318.7	4480	2529	3118	5752	5496	2845	3412	5835	3860	6818	13125	3643	11334	4750	3010	2602	4997	1911	6597	11292	3171	2215	12683	6285	5229	7707	2560	10425	8049	6143	4744	7596	2863	5498	5456	5948	4030	3846	12387	4340	1866	5950	1830	4303	12233	3846	2630	3111	1565
ENSG00000023330.13	2802	2247	997	4758	5401	1226	2637	3773	2383	3632	5030	2459	4630	2593	3777	2547	1298	1956	3901	6410	3081	4410	5533	3069	4388	3109	1449	4673	4787	2435	3644	4909	1869	3986	3757	14564	2163	3301	7247	2081	1698	3615	1117	2339	3490	2627	4572	714	1263
ENSG00000023445.12	299	210	655	125	3409	49	338	2017	1114	2072	2691	129	1165	124	1064	975	1191	203	779	5663	426	21	1869	1000	90	4945	2801	7352	1315	1015	1120	5617	564	1084	576	674	840	230	2699	1798	168	1389	69	1332	2698	163	1945	125	512
ENSG00000023516.8	1573	1089	928	1576	1594	506	1616	1895	1464	1874	3279	1914	2506	4397	2835	833	1848	812	1216	2174	1449	2469	4040	1590	1397	1617	937	5384	3334	1750	1714	2298	3062	3045	2572	1800	1579	895	4315	1781	1022	3325	500	1163	2478	1928	1124	456	697
ENSG00000023572.7	454	296	290	686	1094	361	205	584	334	540	409	294	678	309	268	137	834	71	330	692	289	144	611	731	434	1385	255	656	1207	921	239	327	518	657	323	1222	193	920	1285	390	166	1027	95	259	1240	978	173	212	336
ENSG00000023608.4	820	159	223	595	529	412	1105	738	218	618	387	575	580	1688	827	293	204	314	349	457	413	468	1133	585	560	831	429	797	900	441	394	596	902	624	589	902	163	415	599	376	217	688	268	219	869	473	899	254	379
ENSG00000023697.11	2142	707	608	2933	1743	1237	1197	3979	1032	261	2814	1017	3459	2529	973	1265	6936	518	2331	3427	2759	1799	6440	3113	4166	3082	1646	4923	4095	3472	3095	2688	2700	2708	355	6867	718	1818	5882	1224	1141	2637	907	2462	4740	2579	619	634	1287
ENSG00000023734.9	6294	3477	2079	10152	6370	7148	4650	11762	4065	3675	10067	3512	8770	10757	6372	3297	6141	4253	7363	11017	8335	9748	16750	8705	13566	7789	5934	13435	6900	11682	8096	6010	7598	10178	3570	19916	2746	9579	12985	4128	4283	4977	4089	12817	11595	7690	2238	1103	4257
ENSG00000023839.9	61	17	6	16	7	15	12	87	23	18	133	54	41	61	42	35	3	10	14	24	28	54	89	37	12	126	7	84	5	25	34	42	22	73	54	16	20	54	33	59	18	10	22	87	20	4	129	10	34
ENSG00000023892.10	767	375	352	1034	890	882	561	1001	1404	1301	452	501	807	602	688	627	918	439	661	866	583	480	3815	852	899	1239	555	1764	897	727	1160	1196	795	1306	403	1886	497	271	1322	1237	596	522	189	949	1937	338	929	467	288
ENSG00000023902.12	3297	2542	1258	3475	9033	4494	1391	1559	2972	3898	2727	3105	4452	2291	1328	3329	3190	698	2038	3371	3642	2694	9325	1097	6207	3841	1325	2770	4024	2656	2892	3955	3675	2707	2097	3420	607	4946	3783	2195	2091	2313	792	890	5225	6091	2284	956	1409
ENSG00000023909.8	3127	682	280	1820	2253	965	851	928	1104	2029	2038	950	2703	1786	1777	526	4950	1721	2114	2662	1034	746	5316	2731	874	1335	1603	1356	948	1529	1351	1903	1306	2352	2954	2390	1294	911	5594	1326	443	2511	802	812	2858	1319	615	820	784
ENSG00000024048.9	2684	1708	1431	2952	2525	1973	1345	2769	3426	3755	5339	3065	3587	5557	1421	1417	2075	1045	2769	2020	1330	2577	5445	2693	3009	2942	1116	7910	4295	3542	3768	3764	2103	3081	3061	1724	1472	2423	7091	3264	2386	1417	616	3047	4017	2059	1712	857	1357
ENSG00000024422.10	4862	9899	3395	2245	10961	1057	2109	2078	3947	9179	2762	2313	2081	6576	2594	2524	4823	1143	1042	8621	2681	1898	6862	5415	10104	3581	2125	16675	875	3055	2224	4727	5235	4562	5570	7081	2565	781	7872	2587	2055	2200	1905	2236	1238	2652	723	931	163
ENSG00000024526.15	2198	308	352	831	825	425	810	1131	178	1034	1380	2293	4322	1400	326	614	1304	138	219	1674	487	1280	1342	443	743	1046	142	1837	1943	1068	1931	1582	1094	1804	1662	2632	124	1830	4468	897	1218	1407	123	555	2170	1464	355	479	1633
ENSG00000024862.15	1127	325	431	1368	1404	668	368	1128	642	993	1017	875	1433	721	430	509	552	198	1381	550	277	498	3706	1158	887	1055	287	535	2916	909	1036	657	1182	610	2057	1724	347	1272	2013	608	410	804	184	698	1605	777	1135	341	594
ENSG00000025039.13	1974	559	392	1503	911	2014	451	327	461	2724	1376	320	1685	1207	166	680	1675	206	3373	1460	278	1751	1996	550	422	332	171	542	763	1794	428	3098	807	394	7022	6601	340	505	2135	243	393	287	45	470	1904	1151	355	319	60
ENSG00000025156.11	692	340	484	1059	1071	660	553	588	403	900	735	1323	1538	1639	417	757	548	349	1142	805	378	1149	1942	422	1938	1037	234	766	1281	911	994	973	1697	749	2751	2469	174	2118	1130	591	1250	599	142	710	1437	1407	801	172	626
ENSG00000025293.14	3457	1759	1814	3369	4126	2893	2451	2093	1903	3007	3451	6053	4739	5593	2638	2136	2791	1762	3032	3954	3926	2686	4279	1450	3061	2927	2339	3683	3797	3118	2879	3003	2616	4296	3160	4464	1073	1858	7471	3308	1567	2102	668	1903	4873	5861	3101	835	2857
ENSG00000025423.10	198	39	53	144	204	130	4	52	28	83	45	53	253	108	17	116	116	13	27	76	79	151	78	26	52	88	22	53	50	35	128	117	110	71	265	62	11	49	323	42	91	70	30	35	65	456	29	20	57
ENSG00000025434.17	833	829	389	957	2611	679	2479	1932	1167	1802	1224	767	3234	853	1907	897	429	840	631	1246	757	437	3307	2256	3562	3967	457	3098	1805	1773	2083	1160	1810	1876	1077	4166	658	1086	2518	1333	824	2651	576	274	2573	473	1283	609	585
ENSG00000025708.11	3262	1837	2417	3716	22604	658	205	3002	5249	4072	5093	535	8939	363	281	3648	736	384	2336	2340	425	119	27628	6626	2364	4832	911	4918	5208	2835	4979	8314	3417	5565	1559	13724	1152	407	9675	5044	578	9848	222	546	6574	1264	29625	1702	1397
ENSG00000025770.17	3416	1556	788	1995	3785	929	1329	2132	793	1934	2108	2044	4354	1758	1708	1730	1517	1666	1019	2543	1595	1941	4541	2459	7141	2436	645	2788	1825	2309	1379	2591	2597	2212	1123	6442	601	2284	3971	2317	1390	2949	622	1307	4793	1537	4440	943	1105
ENSG00000025772.7	2918	2414	1096	8071	7309	7994	7036	4099	2377	4864	2770	12182	7200	9075	7378	1844	3718	4939	10275	4478	6844	11468	38857	6032	10122	8001	2462	3394	1962	6407	26058	5948	7075	6651	23778	5482	2334	3121	14559	5617	3945	4707	1518	2791	7813	7020	5418	1382	4771
ENSG00000025796.12	3710	2388	2341	3297	4235	8272	3538	4242	2963	6070	7201	5202	9677	10927	4202	3664	4023	3501	6265	4398	27869	5857	5677	2700	4791	4156	2508	4286	6707	3510	6012	4477	6366	5168	8081	3959	1434	4084	3631	3039	2509	3434	946	2333	6030	5323	4620	1871	2231
ENSG00000025800.12	5174	5030	3205	5604	7343	4133	4952	7728	4414	16488	7852	4451	10326	8610	7504	3810	4923	2804	8013	5407	5210	3132	15396	5628	4708	4005	3823	5583	4566	8214	8080	5792	4373	7976	14912	9369	3422	5965	17212	6803	3367	3220	2393	3588	7657	5146	3401	1065	2531
ENSG00000026025.12	82759	55077	42932	24528	40957	28528	76220	39862	17671	114132	17328	14889	30465	106694	120737	45019	21110	29245	17285	16471	74356	11653	53640	20190	55767	42673	31884	132164	20514	24262	121272	48303	55627	31961	306416	25473	11033	14360	41076	59263	52908	35268	75527	21797	77102	92544	6703	13667	5390
ENSG00000026036.19	706	568	81	381	512	255	67	397	120	227	461	207	290	693	168	299	161	67	131	389	133	701	1274	92	510	255	137	439	802	60	90	361	111	234	103	52	144	100	298	241	188	85	124	68	463	185	2161	7	180
ENSG00000026103.18	678	551	623	464	711	197	396	556	939	1754	1836	138	981	694	1008	438	726	127	703	1624	2136	262	1729	951	685	847	1211	1710	404	3239	1710	2268	1213	1330	568	560	367	1102	3014	654	348	7163	488	555	1870	581	217	571	313
ENSG00000026297.14	1970	2438	6439	22269	15883	6876	8479	9355	2011	8327	9958	11370	5885	4193	8250	3049	8875	6757	16559	3477	1616	6876	31362	11017	4540	11484	8630	12444	4699	3996	11951	4213	8796	10827	8911	5806	2092	5611	5613	11822	2450	4883	2044	3959	12236	3089	9201	3462	7731
ENSG00000026508.15	3392	3520	2345	1818	2828	681	524	3557	4491	3396	2626	360	5011	4414	747	3678	1199	466	2334	8436	436	1974	10007	4784	1869	3346	1020	10993	1702	9288	6539	6907	4319	3449	1894	8460	1895	749	20958	3582	1334	5685	1286	1547	7536	533	930	1125	113
ENSG00000026559.12	1287	383	529	1718	3499	3498	355	695	19	701	518	517	643	1507	1962	33	1703	929	83	1033	222	1281	316	282	381	236	5737	165	158	47	402	90	754	767	908	913	100	1087	1489	1388	1636	159	334	551	370	7124	814	209	1805
ENSG00000026652.12	991	707	167	459	798	577	289	1291	102	462	494	1122	1126	1945	485	536	72	54	1423	376	249	831	1404	344	1857	954	202	495	298	426	1799	725	476	565	2260	360	183	1528	630	611	1566	188	217	492	282	205	643	55	148
ENSG00000026751.15	149	48	300	312	396	34	50	156	2505	222	133	20	1350	41	45	514	40	6	165	142	2	3	222	218	58	159	36	898	553	839	961	617	1771	240	114	569	96	75	735	1447	149	445	35	23	114	37	224	66	5
ENSG00000026950.15	2128	1768	827	2292	2396	2161	1476	1916	7201	5497	1902	1386	3330	4183	1862	2771	782	1844	3719	1464	1313	2564	5883	2264	3009	5330	645	4656	2808	4607	8891	3002	2658	3631	2963	1839	1026	2075	13814	2237	1287	3078	858	632	5276	1425	1612	822	1659
ENSG00000027001.8	687	506	244	1089	1677	642	1297	957	588	885	2256	943	2806	1162	1560	393	795	617	790	995	660	640	2018	1428	1055	1490	454	2365	1496	1730	1080	813	1407	1667	1149	2455	674	1471	2008	1045	473	1967	371	674	1367	358	859	348	1311
ENSG00000027075.12	352	449	355	287	411	121	514	426	1022	820	1035	191	1126	706	558	311	105	159	818	1941	200	567	2033	714	435	718	416	1500	469	618	634	1335	609	753	360	776	549	124	1769	287	231	500	219	374	577	405	312	157	176
ENSG00000027644.4	381	15	47	27	25	4	9	37	2	26	3	68	7	11	17	20	7	4	203	23	3	14	9	5	33	6	4	5	3	0	14	24	13	10	74	31	3	0	16	25	20	13	18	4	28	4	9	3	1
ENSG00000027697.11	2524	1641	1088	2668	5308	1213	2342	6888	4599	3009	3767	2087	7335	2831	1919	1621	2609	1048	8611	2969	2253	937	17128	7856	2984	5661	1366	5690	5388	4317	6455	4706	3464	4245	7389	12299	1301	4128	11372	1905	1791	7452	561	2847	7015	1407	2147	1314	1000
ENSG00000027847.12	1898	2313	723	2573	4716	2288	912	1607	1292	2474	2864	1644	2002	2313	995	781	1286	1041	2620	3128	1254	2239	4186	2865	4645	4236	1337	1122	2841	1569	3233	1544	1212	2033	1497	2257	906	2628	3114	2544	930	2036	1308	946	4022	1303	4384	1071	1227
ENSG00000027869.10	415	143	192	754	746	858	101	284	528	362	278	658	536	481	828	334	445	1348	967	1161	81	289	684	672	687	412	399	201	518	192	845	699	424	573	220	853	204	86	1238	819	127	1083	322	257	1435	580	1197	375	250
ENSG00000028116.15	629	371	411	850	700	205	756	1310	493	1646	897	847	1704	908	726	419	535	438	734	1065	783	838	1937	558	1154	785	492	1603	1253	1485	1281	1161	958	1762	711	2463	394	1543	2056	991	549	1133	256	660	896	773	320	275	351
ENSG00000028137.15	519	1823	887	767	2198	179	144	1559	3180	1565	3765	281	3066	619	577	1334	476	310	1003	2255	125	1958	10345	707	9453	1783	791	2895	758	1158	2760	3288	1322	2027	1362	3297	637	338	3612	2007	725	1229	227	463	1578	625	2560	405	483
ENSG00000028203.16	3273	1562	1065	2854	1546	1453	3488	2186	1067	1303	4471	2706	3498	6423	4067	1148	1363	1320	2527	1977	3848	2399	6869	1609	5787	2411	1502	3118	1980	2119	3238	2733	3591	4182	2064	2579	1322	3979	5076	2136	2722	3319	1244	1093	3044	1906	984	788	837
ENSG00000028277.19	604	484	575	548	1214	454	246	728	1046	1217	745	1139	765	443	104	699	609	256	1097	833	320	214	3342	178	1050	307	837	1053	446	457	391	612	733	897	257	775	207	236	470	2028	280	345	148	380	790	713	320	148	114
ENSG00000028310.16	3757	1138	1060	2831	2296	1536	1977	5635	1163	2388	4571	2598	5142	3946	2102	1760	775	1605	2208	4043	1983	2202	3597	1494	3460	3216	1775	5893	8382	4650	1911	1838	2455	3924	2690	4564	1731	1863	2550	2776	1682	1885	1833	1357	4967	3560	4297	1147	1310
ENSG00000028528.13	3119	4177	1150	3696	5504	2312	2276	3344	2541	10393	4325	7504	7776	6092	3037	1846	3060	2611	4399	6503	3470	6110	12909	4420	10834	6302	1915	9043	4182	7959	4942	3395	5878	6366	6127	6319	2824	4541	6268	4651	2334	2268	1375	4377	8471	3075	4214	1407	4095
ENSG00000028839.8	1309	444	573	1657	1164	917	640	872	1254	712	1027	1894	1789	2059	1001	739	860	534	1632	731	398	505	2345	883	1069	1591	387	969	2369	952	2362	907	2133	1149	1756	8129	241	3520	2370	645	892	1506	206	763	1942	1053	1007	318	913
ENSG00000029153.13	1368	158	221	861	554	259	76	2824	358	427	1502	251	1387	451	67	506	1682	152	447	2226	657	742	831	485	945	443	794	1366	1051	2181	732	2264	595	246	106	4357	230	1099	4345	481	254	1420	122	1005	1090	1019	183	205	356
ENSG00000029363.14	7379	2605	2963	5593	4559	2755	4176	12151	4992	5382	6589	7154	10840	16174	4789	4345	4914	3276	6509	7576	3527	6439	8071	3791	7018	4772	2551	9896	10059	6768	7502	7490	6252	7558	6233	9786	2500	6628	14284	5154	4430	3579	1436	6227	12018	6244	4816	1569	3794
ENSG00000029364.10	5557	1357	2032	2350	1536	2233	4673	1979	1745	4030	3491	3227	6257	9271	7196	1582	1996	1473	2120	3446	1854	5479	5649	3095	4338	3723	1857	9294	2642	3526	3000	3199	6491	4692	2526	4778	3398	5056	7126	2323	2886	4366	1972	2853	2553	2110	2080	3189	1265
ENSG00000029534.18	52	147	112	135	57	17	25	151	147	175	62	16	223	189	183	66	26	20	57	1013	9	2870	697	29	468	176	8	43	16	26	42	191	160	410	27	213	26	45	206	671	79	186	13	2236	109	805	45	31	9
ENSG00000029559.6	130	14	72	100	149	20	33	325	19	53	123	33	211	42	1	1246	458	73	597	6	1	11	5508	34	65	66	7	71	41	30	29	449	2	108	83	249	12	8	85	9	8	199	0	5	44	27	21	73	4
ENSG00000029639.9	266	112	182	660	691	346	284	311	222	492	318	292	541	412	377	291	240	243	424	314	133	300	646	376	707	704	160	635	812	375	480	226	482	495	675	408	131	817	1235	366	198	648	90	167	519	254	314	101	250
ENSG00000029725.15	1706	1289	760	2244	3960	1363	1081	3851	1065	2683	2832	1350	1858	3481	1406	1054	1147	759	1431	1694	1129	1379	2354	841	2124	1492	965	2237	2285	2169	1869	2191	1609	4442	2231	3184	643	1882	4969	1327	1498	1322	589	2302	4878	918	1168	391	927
ENSG00000029993.13	8511	982	1610	4121	2843	1516	2933	5485	1264	4490	4694	11485	7344	13336	4545	2340	4093	1294	2889	5369	3980	3921	2942	1953	4993	4966	891	9380	2365	6186	2682	4146	6236	4516	1001	3789	1247	6067	13803	5259	1917	3654	847	4279	8996	4978	3742	1692	1979
ENSG00000030066.12	2598	1121	606	2251	2956	1602	4184	3819	1288	3443	4921	4359	6206	5976	3354	1687	1216	1082	1621	4527	3330	5136	3366	2158	6634	2544	591	5390	4159	5498	3203	5216	4581	4343	4487	6675	1147	8480	7714	2083	2637	4237	795	1252	5186	2570	1742	846	2330
ENSG00000030110.11	2452	2119	529	2775	5617	2271	1062	2767	4307	4344	3522	2377	6700	1198	942	1797	1783	1018	2503	1673	621	2165	8342	3288	4642	4261	538	12191	3964	2900	2541	2926	1998	3006	2393	4891	1664	4361	5834	3914	1467	3342	719	3018	3769	2709	3051	1113	905
ENSG00000030304.11	7	14	4	5	3	1	11	4	0	2	3	0	8	6	1	8	1	0	48	7	1	0	16	1	8	0	0	2	17	3	3	2	0	3	45	0	0	7	6	1	3	3	11	5	0	5	3	5	2
ENSG00000030419.15	1112	382	485	367	404	190	873	1108	418	936	1300	407	1233	1228	905	218	242	317	1152	1009	773	278	1927	845	348	449	366	1738	1059	1145	674	924	466	1150	169	198	797	1031	1334	388	202	1144	381	446	819	383	461	232	429
ENSG00000030582.15	26232	16882	11701	61977	59156	43463	8893	20601	22236	44379	41484	27086	46531	19460	12779	16363	12628	7443	55098	19634	16232	12679	126250	50042	54685	37020	30656	33326	40095	24214	31866	44724	19072	25088	17459	56740	14033	12514	55743	30453	13923	25343	13759	7737	29763	17226	51983	8716	6430
ENSG00000031003.9	1345	921	308	665	1531	884	1027	1010	1503	1278	1720	1601	2752	3239	849	739	700	321	1156	1670	1101	1341	1582	1245	1250	1588	387	2656	614	2955	1868	1145	1045	2469	2208	1409	371	2209	2340	1795	1105	819	299	2757	1223	1059	1372	322	639
ENSG00000031081.9	635	1417	356	252	583	157	54	369	900	2152	662	233	1031	735	177	556	346	405	284	209	687	546	1791	364	1353	498	270	1866	242	950	835	1135	639	959	4229	1680	238	327	766	472	1098	429	157	472	216	476	255	114	64
ENSG00000031691.6	456	188	387	600	362	444	276	450	144	449	870	686	871	846	188	364	307	241	424	672	478	533	931	218	404	661	233	696	1294	557	665	532	928	343	928	797	115	1475	898	639	642	324	183	219	944	1492	269	198	435
ENSG00000031698.11	6783	3489	3813	8349	12112	7982	6095	6211	3878	10942	8305	5761	13502	7145	9192	3468	6005	3490	6595	10385	5106	8398	19116	14266	9513	14552	3208	12205	7596	8123	9951	6351	6291	14949	10655	19094	3060	9031	13283	6214	4620	11404	3948	5523	15607	3015	5988	3194	3897
ENSG00000031823.13	3088	2674	1101	4595	3518	2159	1906	2973	2078	3234	4628	10554	3959	11221	2471	2042	3227	1644	2397	3291	1734	4433	4632	4630	7847	6544	1514	6954	1530	2743	6841	2893	2691	6151	3649	3886	1383	4128	5372	2825	2482	2741	1068	2016	4351	3631	5864	1777	1447
ENSG00000032219.17	2340	514	1137	822	799	424	2950	1489	875	2111	1375	1336	1215	3539	2472	893	1997	844	1078	3124	1293	831	1898	878	816	1079	1337	2402	2808	1445	888	1590	2373	2041	2162	2060	812	592	1376	1269	536	787	682	1061	1493	1416	663	510	308
ENSG00000032389.11	1834	990	1336	4378	1486	3780	2707	1451	625	3126	1461	3417	4332	2819	2360	704	907	1107	2349	2037	2830	3768	5257	5921	7257	3750	1323	1731	2806	1857	2824	2049	1811	2243	1442	2483	1589	2898	3140	2133	2335	3734	712	750	5198	1975	1465	1302	1008
ENSG00000032444.14	6256	4796	1254	6755	6797	3595	2032	5649	2452	2523	3904	21764	3316	13438	2360	2088	2606	835	3624	2978	1831	10127	9795	5534	8405	9646	1848	10267	1500	1973	9233	2819	1907	9269	5751	5361	2089	3081	5155	2902	2223	2484	1274	2769	9312	2157	8884	1274	2918
ENSG00000032742.16	436	319	270	635	724	331	595	762	327	341	1562	848	1387	2488	907	264	313	346	464	538	655	393	923	451	591	550	301	879	999	704	413	581	852	465	542	769	145	1654	800	900	577	1052	256	330	826	572	504	58	599
ENSG00000033011.10	903	570	346	995	900	621	354	1026	805	1109	1001	1061	2552	1332	1828	562	314	1537	2306	2730	719	1313	2695	1603	2058	1562	539	3000	953	821	929	1288	858	1496	921	1086	420	1021	3477	606	434	2464	659	776	2453	281	1742	572	481
ENSG00000033030.12	2650	619	768	2183	1239	757	1086	1887	888	1047	2614	1512	3193	2207	1528	1626	1421	614	1034	1285	1472	1647	3253	611	1811	1627	532	1277	1778	1184	1618	1472	1948	1977	1818	1610	676	2029	2075	1973	1033	1995	641	395	2944	1328	1335	381	1099
ENSG00000033050.6	4931	1862	3392	5808	4316	3803	2586	3684	2849	4356	6581	6977	6027	8866	4975	1941	5930	2777	4442	8998	4209	4633	6690	4172	5047	3152	2166	7645	4846	6274	6267	2995	5251	7344	13757	9643	3677	4894	7774	5357	5084	5817	1839	3528	9814	1822	2421	1167	2373
ENSG00000033100.13	4089	4024	2473	3650	4784	4035	2439	3310	2610	5199	6419	4325	7370	6846	5791	2156	2881	1901	8506	11907	6856	5310	8419	5176	7146	4434	3467	9045	4482	4541	6407	3289	6280	4740	6895	5147	6801	3871	9983	4665	6614	6436	1841	2159	13975	2330	2128	1241	1446
ENSG00000033122.17	129	31	40	44	68	67	71	52	11	22	63	53	343	75	26	52	55	10	50	72	158	42	68	107	370	122	9	55	34	99	139	72	29	57	105	12	23	134	43	47	24	46	4	18	43	12	23	11	87
ENSG00000033170.15	7508	3961	2814	5272	1786	1863	18077	8573	4144	4189	9559	9033	3609	13510	9988	2475	3293	2724	2755	2312	887	11358	4860	3840	6364	3529	1346	15209	11784	3914	8374	5435	12231	7435	12535	12989	2064	4662	3925	3714	2101	2774	3408	6720	8590	6276	3457	2142	1312
ENSG00000033178.11	1411	1361	1235	1198	1171	813	1084	2905	1046	1393	2791	2251	3928	2810	2100	1414	454	630	2304	2870	1129	1715	3284	1227	1894	1860	638	2396	3061	3193	2372	1584	2148	2039	2601	3833	778	2514	3302	1250	1101	2494	337	723	2415	1431	1417	531	1033
ENSG00000033327.11	2941	7604	2763	22393	10139	2043	5201	3874	7504	12623	17710	2362	6296	7256	5959	4820	2854	6304	1827	3363	1314	12138	103508	13428	10666	7698	868	23193	5403	9921	16360	12232	5288	13813	11851	10547	3578	6950	4756	2302	1304	3259	1868	7387	9671	1396	13648	2184	512
ENSG00000033627.13	2114	1544	827	2037	2832	2143	1851	1506	2366	2804	3430	2545	2292	5524	3027	2410	979	1981	3450	3586	2055	3358	5031	1334	4953	2202	1784	4314	1591	1161	2344	1883	1392	2780	2466	3438	916	1819	4495	2281	1545	1684	1215	1518	2879	1331	3388	323	762
ENSG00000033800.12	1883	1470	1146	2035	2430	969	2152	3304	2149	6260	5660	5642	6807	4067	2252	1323	2054	1451	1917	4728	2319	2624	6005	1243	4358	3136	1345	7056	4088	6165	2416	2900	5802	3899	5186	4275	1629	4651	4794	3780	2043	3646	866	2614	5063	2367	1870	730	2265
ENSG00000033867.15	2144	860	816	1404	811	482	1003	940	1389	850	2004	899	1689	2425	1420	1556	495	335	1767	2401	731	1734	4316	690	958	1076	452	2634	1592	2786	1231	1782	1533	1725	1543	1473	776	1547	1758	877	668	2607	376	223	3254	758	1297	201	527
ENSG00000034053.13	567	576	215	1552	745	1158	220	1054	415	472	588	1020	1160	2247	709	500	537	317	307	2471	840	3655	1621	444	1272	967	235	1108	783	650	1390	586	189	969	371	371	218	1315	2259	627	1181	1073	407	1029	1028	797	776	323	1805
ENSG00000034152.17	1347	3736	1506	11591	5326	1982	2463	3932	2013	4429	5123	3091	5424	4253	4074	1739	2367	1552	5584	6276	2760	2885	11607	3582	5655	4403	1499	5536	1557	2052	4386	4485	2695	4611	1496	2920	1906	2488	6672	2369	1267	8816	1073	2494	7706	791	6154	853	2339
ENSG00000034239.9	61	24	33	92	7	48	6	774	36	92	588	792	666	849	25	51	8	4	960	147	79	135	122	57	188	31	12	19	23	648	1	42	38	111	427	69	94	1649	90	434	8	14	16	586	355	275	3219	197	2479
ENSG00000034510.5	91150	62452	46723	186561	139701	148750	130830	162356	52920	184299	52865	73972	235885	56442	57358	60530	46331	36591	95694	120904	199023	61094	351222	77223	170471	346182	48404	62133	182360	98522	92857	75833	78311	78751	26986	198387	21594	159097	150094	137182	26059	194021	48552	36655	311581	196230	64737	78863	61555
ENSG00000034533.10	979	272	208	883	619	612	922	694	429	990	1037	817	1363	1205	838	345	543	370	753	500	698	704	1639	705	805	665	246	1145	544	944	773	1339	1154	1011	520	1484	275	1339	1549	922	732	714	320	455	954	700	578	301	247
ENSG00000034677.10	4543	2133	1911	2930	3072	432	1884	7711	2542	4944	9493	3076	7284	2185	1648	1683	969	1689	2594	5001	961	1262	4313	4350	3435	2971	929	7069	3334	3038	9347	9498	2603	5237	3161	1729	1439	1403	6920	1826	1013	3684	1093	1759	2932	1941	2856	2522	1903
ENSG00000034693.13	1168	299	190	1134	1604	455	697	758	362	781	920	1240	1412	1237	743	545	513	353	1387	644	598	407	2775	988	1223	1304	381	579	2289	854	1957	766	1291	1364	2307	4581	178	992	3361	479	585	1358	226	626	1396	1079	768	194	503
ENSG00000034713.6	2961	2154	1783	3721	3899	3266	3439	4803	3978	3713	2552	4052	4193	6106	5578	2340	4728	4955	8265	3446	4845	3902	11073	5942	11518	12478	1284	2703	6976	6843	4289	4131	3019	3671	4206	5570	2136	6883	4766	3376	1324	13684	1245	1938	6509	4325	4245	1338	2550
ENSG00000034971.13	9	16	4	14	4	18	0	12	5	57	340	4	17	2	9	8	196	1	8	19	7	31	33	0	15	18	112	69	7	3	21	3	4	17	94	1	2	48	5	31	21	1	13	14	17	7	7	0	1
ENSG00000035115.20	3329	1284	2274	2814	3577	2124	5718	1448	2027	5083	1643	2650	3380	3650	5081	784	1703	2619	5036	5006	5502	4334	3869	12757	3999	6807	5011	6782	5237	7083	3823	2547	4426	6443	1733	3003	4109	1822	7764	3427	992	4400	1517	900	2783	2951	2002	1132	1442
ENSG00000035141.6	5188	1658	1737	5465	5841	4592	6002	8124	1667	10561	9702	7017	10492	7527	4418	2906	3361	1997	4839	6343	6853	5308	8601	2237	10420	4865	2215	10794	6407	5208	5254	3667	7088	5501	4614	7468	1837	3895	8569	6553	3581	3967	1473	2340	9228	6331	2146	1902	3480
ENSG00000035403.15	9299	7913	12194	20450	8839	4699	15029	13434	6651	16138	19005	6078	19271	18501	20139	19491	8426	7069	7032	30838	15555	9675	14332	6271	11512	11216	7687	37182	11538	11386	11269	17127	19401	28786	8399	14150	8986	8239	25062	8213	6629	11126	5192	14005	12407	8475	5352	4022	2816
ENSG00000035499.11	755	107	283	740	531	527	499	1179	133	240	565	2143	1667	2466	171	440	423	97	105	509	834	1171	338	243	1534	736	41	1148	440	647	537	835	698	892	466	1261	37	2560	559	484	798	826	176	869	347	581	373	166	858
ENSG00000035664.10	454	909	104	1154	568	61	706	706	184	1121	819	469	485	121	75	149	1417	382	372	1020	300	183	2083	1178	600	512	77	291	363	1621	148	321	483	1339	271	281	217	159	760	381	63	327	66	190	1110	207	333	98	582
ENSG00000035681.6	1452	1332	501	1184	1997	312	755	1281	782	1812	3363	1112	2292	2137	1411	788	837	1105	847	1941	639	1212	1809	1191	2176	1238	388	3576	1163	2765	1193	2335	1489	3671	3341	2514	732	906	2918	1338	910	2026	458	1904	1934	995	1403	610	561
ENSG00000035687.9	5851	1399	1291	3433	3507	4424	3132	5857	5240	3934	3996	4561	5415	7023	3918	1988	2239	3960	4069	6004	4164	2941	8300	8865	4775	6732	2193	4430	4429	6047	6191	4638	4196	7105	3720	5119	3620	6223	13465	4680	1850	8658	1193	4797	6598	5273	4122	1158	2635
ENSG00000035720.6	7	4	8	10	69	0	0	5	53	29	18	1	36	4	1	7	3	0	9	1	0	0	53	8	10	28	13	10	74	22	28	33	25	24	14	125	21	0	102	55	3	13	3	3	35	23	17	6	2
ENSG00000035862.11	33353	29814	8797	11697	16727	13649	5125	13559	7552	29505	23637	8846	21905	55353	2748	15270	7925	3334	9640	4356	9445	16624	17770	7806	35950	9793	5975	23693	8610	10124	13834	39159	16844	10215	26814	17934	6122	11477	14786	14894	8365	9283	7163	9456	7147	14543	5222	2479	1000
ENSG00000035928.13	3870	772	1236	1788	1249	1636	1721	2167	1435	3677	3541	4764	6261	5388	4331	2193	1933	1674	3312	2069	1822	2728	3756	1556	4302	1721	836	3329	3540	7999	3082	2876	2140	3370	3977	4144	1390	2937	4082	1793	1808	2955	923	1344	3874	1574	1557	1089	1291
ENSG00000036054.11	2311	1087	1279	2444	3431	1641	2264	1592	1566	3744	3644	1922	2840	2507	2183	1053	1686	798	2007	3009	2839	1618	5756	2410	2492	3216	758	3120	5124	2853	2089	2619	2061	4084	2016	2928	994	1876	6278	2604	807	3944	590	643	5868	3688	1722	623	867
ENSG00000036257.11	4305	1589	2472	4381	2859	2249	3640	5906	2787	4495	7407	4741	6392	11902	4426	1918	1071	3074	4594	5084	4827	3668	7322	3607	2862	3332	2410	7931	3441	5701	5259	4810	4309	6430	3082	6647	2012	3514	6019	2807	2765	4577	1846	4008	5155	4289	1482	1230	1931
ENSG00000036448.8	38	50	5	7	19	4	77	107	24	79	82	38	33	446	167	13	8	230	251	71	114	41	111	59	92	139	20	50	22	182	13	84	51	11	71	12	39	233	22	11	5	201	67	12	250	80	4	160	43
ENSG00000036473.6	11	4	15	31	17	5	6	29	5	0	21	2	0	56	5	8	0	12	4	10	2	11	104	1	7	35	0	1	11	2	1	29	69	10	18	26	2	11	0	8	52	21	0	33	10	0	5	1	6
ENSG00000036530.7	272	82	55	202	193	36	282	230	10	215	288	112	58	322	63	68	98	12	66	117	93	221	195	27	508	83	16	25	99	80	58	132	162	57	47	230	36	56	140	90	142	18	37	41	119	171	63	7	10
ENSG00000036549.11	3034	728	553	1161	2166	1740	2524	1832	920	2498	3274	1525	3713	5424	4239	943	1494	1228	2575	3050	2094	1811	4479	1846	3282	2208	1682	6072	2731	3767	3243	2918	2927	6102	4683	3323	1596	2685	5410	3806	1721	2675	741	1195	2737	1485	1109	828	1291
ENSG00000036565.13	0	0	0	1	1	1	2	5	9	1	1	1	10	1	5	2	1	0	3	1	0	1	9	2	2	2	1	1	0	2	0	13	2	5	0	11	0	0	3	0	1	6	1	1	3	0	2	0	0
ENSG00000036672.14	274	284	44	135	1704	711	1661	80	129	303	906	1277	306	1358	289	56	310	163	344	127	483	306	149	379	617	117	156	170	70	160	166	588	492	512	404	307	50	385	143	326	272	24	63	134	329	316	502	233	679
ENSG00000036828.12	2	137	141	0	0	0	2	2	13	282	21	9	1	224	12	2	23	9	14	8	52	1354	9	3	7	45	35	43	29	2	4	35	43	174	8	22	9	292	8	244	9	21	57	28	3	9	6	0	3
ENSG00000037042.8	1228	618	347	2445	2432	875	602	1019	486	853	1381	795	577	1177	624	815	485	328	600	553	761	652	2318	490	2578	1089	461	729	1134	583	611	687	828	797	837	2607	307	1053	884	866	333	630	255	451	754	715	2089	221	282
ENSG00000037241.6	762	415	438	2071	2165	1553	1005	1012	959	930	1796	1631	2518	1361	825	507	965	1123	1015	2412	1875	831	2227	1804	2027	3518	327	1313	2092	2464	1875	855	851	1555	1644	3109	479	5458	1936	1504	569	3483	768	804	3471	1262	2323	1472	998
ENSG00000037280.14	699	2227	271	1462	873	246	121	412	256	828	1461	244	705	797	860	288	113	190	777	1738	578	278	1102	326	1502	967	259	564	481	474	785	545	322	3859	343	654	193	231	2199	2040	595	133	213	1214	1257	389	427	209	158
ENSG00000037474.13	3883	1122	1125	3243	2364	1626	2453	4061	2363	2826	7924	3258	7032	6887	3544	2996	965	2224	2755	4501	2201	1889	5956	3705	3490	3715	1817	8407	9112	8880	3090	3032	3106	6399	2226	9217	2617	2229	5600	2520	1845	4962	1432	2600	3912	2970	4371	1572	1812
ENSG00000037637.9	1982	1968	519	2325	3082	1560	1373	3724	1115	1706	2749	1982	4393	4037	1576	1555	1069	755	2119	1997	2323	2696	7567	2416	6570	2543	884	2418	1136	1799	2409	2019	1740	3008	5170	2932	1517	1183	7282	3228	1968	1400	1220	1258	2677	1715	2167	1023	1381
ENSG00000037749.10	297	320	70	208	245	219	215	241	310	224	1628	420	959	1475	352	199	100	112	260	373	186	1282	861	680	1083	543	171	1755	360	921	994	848	387	1144	858	1420	356	752	1745	234	680	940	138	495	187	164	303	181	139
ENSG00000037757.12	2503	966	427	2445	1293	633	2099	2701	1475	3492	2264	2171	1313	2928	3843	828	734	1472	2441	2215	513	1092	2197	1741	2558	6740	373	3304	2663	3064	6536	2923	3840	3363	2832	2312	1317	1625	5990	3337	3081	6994	1318	2115	4000	863	22698	741	3390
ENSG00000037897.15	1049	625	442	5088	2554	2251	1284	903	1013	1140	1874	2045	2536	1689	1360	1041	1469	1066	1598	3224	1293	1386	2447	2294	3177	2539	732	1835	1489	1151	1178	1503	2178	1762	1135	1666	456	1323	2731	1882	643	2550	942	809	5820	1096	3044	738	1677
ENSG00000037965.5	37	73	103	8	57	10	7	78	63	161	618	17	68	229	272	97	23	66	8	831	10	12	14	5	349	111	44	89	93	15	51	37	52	87	2	46	7	49	108	155	162	15	35	3	10	444	80	23	76
ENSG00000038002.7	1177	263	179	603	588	348	1124	373	535	581	200	716	1857	315	1322	493	151	425	2668	1757	508	355	2208	1095	1844	1533	543	752	296	1544	788	1601	927	558	328	838	179	649	1218	709	402	1911	278	242	757	411	893	408	1047
ENSG00000038210.12	829	263	225	406	694	348	317	946	414	1166	566	1297	2059	877	637	685	555	212	1103	1229	621	608	1221	362	938	707	205	664	1248	1565	909	1415	523	612	791	1190	511	1173	2623	348	238	1047	78	364	1527	1277	485	459	629
ENSG00000038219.11	4125	1752	1082	1884	1454	1665	1675	4947	1383	4263	4007	4604	4502	5534	4377	3478	2040	1373	3774	2635	2832	1979	4618	1251	2711	1748	1308	3548	3462	3654	2213	2904	1615	3205	3264	3159	2024	2902	2461	2231	1925	2075	982	1437	3408	2845	1870	724	1239
ENSG00000038274.15	2727	2310	1397	2109	7740	2992	1837	2655	7527	3820	12981	3274	7013	7112	2593	1448	3716	2596	4077	5279	3889	3675	22148	10463	4584	11375	2206	9137	10455	13186	12054	6534	3795	10707	7839	6619	2642	9904	12744	4082	1601	7808	2405	5576	9708	2910	5325	3476	2863
ENSG00000038295.6	60	25	131	20	83	7	4	35	9	20	27	10	23	359	4	45	31	5	7	120	14	44	5	38	54	315	43	39	22	15	25	22	17	10	30	136	18	8	16	9	66	26	2	6	16	6	161	12	60
ENSG00000038358.13	2288	1830	370	866	984	669	682	1417	1488	1376	1579	1654	2863	6827	2405	1409	920	1006	2365	1616	915	4786	5926	1300	8371	2115	367	3598	1430	1609	1971	2623	1948	2360	4040	2762	2196	741	5058	1129	1916	1741	484	1296	1327	715	3617	325	632
ENSG00000038382.16	6593	4177	1504	4683	4128	2243	3282	5357	2273	4040	16305	3670	6307	25622	3805	6017	1358	2525	3025	5368	2909	5177	10004	3032	6528	3902	2472	17818	12224	8981	4123	4704	3551	7241	4034	6624	3344	1889	5157	3731	4233	2929	2431	3929	4188	3242	4042	1150	1789
ENSG00000038427.14	6537	4652	7416	3174	8605	1516	150	4176	1845	711	926	225	2252	3560	558	9570	553	186	841	692	817	245	2773	345	15877	2257	4525	5933	2807	2339	4286	6152	1903	690	697	1691	443	892	2373	2240	2669	2316	540	558	924	1116	169	368	78
ENSG00000038532.13	1987	1897	918	1937	2064	2134	989	2708	1223	1948	2805	1833	2882	5227	5786	2522	1774	2255	3817	2625	2433	7694	7598	1988	4117	1820	886	7056	1526	1838	1562	3012	2016	2098	1923	12922	1415	1390	4690	1323	2195	1923	653	2976	3054	1072	3285	315	549
ENSG00000038945.13	725	645	1086	566	1636	219	208	519	2556	2304	1462	81	2779	206	199	1156	938	127	881	964	314	168	10831	1108	1126	1415	473	1237	2967	2756	2102	1467	1610	4203	2304	9713	885	914	4978	1092	683	2071	132	351	2127	527	875	711	140
ENSG00000039068.17	9751	11299	9081	8187	10074	5111	10743	16178	12106	9875	19103	7257	17568	23635	20078	7832	17241	9254	23912	14993	9275	24279	26911	11768	26555	20315	5180	20230	13073	16816	9375	18523	8907	16916	954	14217	13075	5814	22142	7045	490	20524	4431	7681	8200	8356	12912	2811	2247
ENSG00000039123.14	1624	683	1230	1763	2129	1028	3871	2842	1915	1992	2249	4504	3936	5610	1814	1193	2027	1084	1416	3626	2921	1020	2878	2318	2350	2906	653	2859	2085	4307	2062	1894	1943	6423	3251	2258	1173	3508	2313	2800	1657	3891	1241	2253	2248	1108	3004	509	1517
ENSG00000039139.9	396	68	18	201	200	102	38	499	135	335	839	236	458	575	266	104	9	188	402	115	134	45	803	280	39	159	207	196	255	319	242	68	67	645	493	207	77	188	171	140	97	166	212	326	112	13	1214	69	417
ENSG00000039319.15	1954	791	591	1149	1848	740	1748	1568	977	1386	2373	2697	1706	4274	1049	1498	955	371	1766	1029	2152	1001	2500	922	1701	2063	660	897	1151	1404	1104	1792	1436	1430	3448	1501	482	4662	1848	2051	1180	3189	461	679	1466	1607	1505	303	1255
ENSG00000039523.16	2298	4082	1423	2342	5772	1534	1369	3315	2696	3921	3551	3976	3662	4567	3204	3592	3000	2098	4913	1843	2406	3002	8920	2199	9215	4684	1442	3383	2855	2643	2733	5132	3071	2995	7570	4432	2838	1380	5043	3433	2469	4062	796	2020	2629	1775	6102	715	569
ENSG00000039537.12	113	327	0	7	116	4	0	29	14	286	14	10	13	61	1	5	7	10	377	20	10	152	166	15	1	14	13	19	5	20	3	7	35	9	0	7	29	10	14	26	24	17	21	6	4	55	14	0	10
ENSG00000039560.12	3820	2238	1745	4207	3768	2917	1549	2939	1022	2537	7771	4522	3093	6193	814	6042	1719	2483	3251	5555	3739	3657	2925	1513	4312	1529	2456	3999	1169	1031	2353	4253	2131	1420	6339	2723	1012	5838	7330	3325	3380	1596	1345	6197	1602	6975	1346	876	741
ENSG00000039600.9	14	14	6	9	54	5	12	26	41	27	1134	3	93	268	38	23	8	6	13	13	31	45	54	73	17	6	28	24	36	64	21	103	33	36	129	13	12	68	77	30	89	58	19	29	20	18	81	35	47
ENSG00000039650.8	3985	2790	809	3897	6032	4958	1442	2192	1542	4463	2454	2014	3126	1951	790	1267	1594	1134	1826	5979	1503	3337	5380	3826	7791	3026	1157	3475	2239	2688	1731	1430	2282	3427	884	5897	989	2101	2319	2396	988	2495	1373	1070	9634	2638	3095	598	1713
ENSG00000039987.5	25	10	7	14	9	7	391	16	2	17	12	11	8	38	7	11	1	2	6	8	7	13	7	1	3	7	3	7	10	6	13	4	17	14	0	5	3	6	6	11	12	5	1	3	0	57	8	1	5
ENSG00000040199.17	695	535	184	338	435	61	199	411	305	373	400	196	542	1091	456	331	729	67	625	431	257	1370	641	145	723	337	94	860	210	657	580	721	301	830	863	519	410	134	1847	279	346	685	87	160	348	371	268	99	153
ENSG00000040275.15	959	697	307	465	851	655	1013	756	292	732	2291	1936	2188	2262	559	366	667	499	365	1069	994	2115	1317	422	1540	1397	174	2475	1216	1106	1757	1098	780	1831	2421	1249	277	1187	2325	1590	917	760	482	979	1227	1509	872	651	1119
ENSG00000040341.16	2885	2356	1125	1698	2708	961	1936	2858	1236	2650	5806	4233	5292	3784	3340	2058	1634	2324	3590	3055	2374	2791	3486	1335	2216	2788	1250	3273	2662	3423	1910	3546	1761	4695	4246	3566	1061	2070	4613	1837	1825	1646	1023	1590	2177	2842	3283	948	1467
ENSG00000040487.11	853	1129	402	2050	3115	1075	548	1734	660	1143	1476	1140	2614	1078	544	1035	1375	430	2198	1324	927	1586	4430	1161	6035	1397	511	821	723	631	1094	725	782	848	1271	1851	594	625	3699	1442	900	820	309	638	1949	863	1438	573	591
ENSG00000040531.13	1028	840	391	1766	2725	1399	597	2861	525	1418	1152	1062	1022	878	504	565	404	423	1447	1303	510	1158	3011	1060	2376	1138	745	2415	731	670	890	781	689	1992	903	796	446	1005	2799	661	641	697	469	852	2105	440	1499	262	697
ENSG00000040608.12	1289	1867	147	1942	3388	1221	821	3410	1096	1269	1043	1465	1231	1039	2067	408	2482	489	2030	3712	1197	1510	3496	2692	17763	1374	398	2358	725	768	1431	946	5430	1329	1602	3967	777	1638	1597	1638	533	920	355	1745	1426	1521	1572	1366	655
ENSG00000040633.11	1770	2008	1057	3882	5207	4483	3512	3576	1800	4104	2494	3149	4679	3677	2960	1576	1448	1595	3327	2820	3028	2249	5230	2256	5299	3709	1827	3210	3538	1819	2189	1888	1876	4146	2681	5061	957	4540	5842	1864	2783	3303	1048	2456	5199	1663	2258	654	1334
ENSG00000040731.9	1	0	1	0	0	1	5	3	0	1	7	0	0	3	0	0	0	0	12	0	0	52	2	0	32	4	0	4	4	6	5	0	0	1	36	0	1	90	1	0	0	0	5	0	0	32	1	0	0
ENSG00000040933.14	1906	1166	510	1657	1788	797	1305	1565	1024	1544	3412	1762	1826	2984	1827	1226	884	806	1241	1158	1414	1847	4340	798	1775	1567	867	1724	1653	1030	2241	2401	1533	3302	2175	1940	980	730	2659	1536	1912	1124	380	947	1171	845	950	347	436
ENSG00000041353.8	266	66	63	19	69	11	68	635	659	276	856	46	192	291	95	80	49	8	944	666	35	26	1674	260	62	177	53	305	367	2228	158	1151	70	607	62	579	364	47	835	202	26	657	36	208	297	56	56	41	169
ENSG00000041357.14	4188	2886	2034	7545	9752	4276	2958	6494	5831	10065	6997	7424	9630	5838	3113	5218	3988	3024	4468	15177	3417	4836	13103	4495	11233	13094	1345	8463	9283	12822	6819	5936	9840	6033	5766	12469	2532	14571	12032	9330	2392	13061	1802	4537	20806	6371	4259	5000	5288
ENSG00000041515.14	35	55	27	5	20	276	5	66	7	43	16	48	48	2	11	12	12	4	57	1	2	1252	15	8	10	32	4	31	20	4	11	43	4	7	15	29	10	741	14	49	181	40	3	72	10	37	11	3	96
ENSG00000041802.9	4186	1214	2146	3011	4476	6899	2678	3387	1129	3298	6997	3399	7546	1818	2768	2597	1439	2573	2832	6614	3993	4245	5329	2070	7161	1966	1810	4374	1805	1793	4058	2826	4150	5754	2782	5809	1793	5310	9705	5527	1391	2818	814	3870	3451	2992	2624	898	1003
ENSG00000041880.13	1546	680	323	2480	3186	594	1189	1610	4046	4884	1206	744	1300	1042	3181	1750	427	1021	2508	2907	1653	744	4290	1723	1606	1441	1006	5172	3876	1732	1921	1799	703	2231	2824	4511	1599	976	2256	1567	742	2449	748	192	3563	356	2732	572	368
ENSG00000041982.13	3549	2370	1508	1097	3153	1564	52	2768	339	377	4910	363	1319	2228	263	3671	209	734	7160	3732	267	332	2646	434	2149	654	1029	2984	422	1574	1745	4066	587	284	769	1489	1228	223	1634	665	938	881	143	1001	416	480	85	631	512
ENSG00000041988.14	443	497	133	1075	1478	465	738	1152	431	929	1246	336	1103	664	375	522	507	340	707	617	434	726	2551	961	2525	828	470	562	842	515	1552	287	991	693	1067	938	373	827	1879	755	452	826	264	376	1716	437	645	414	558
ENSG00000042062.10	149	1163	49	205	374	85	64	192	46	84	142	148	111	330	187	340	26	22	115	117	53	440	297	55	600	174	59	109	138	19	162	307	169	86	1550	95	36	130	102	409	586	51	36	32	94	129	129	4	84
ENSG00000042088.12	2099	490	588	1552	1119	984	2013	879	517	1255	1071	1912	1855	5041	1540	631	971	400	750	2593	633	2488	2178	990	2823	1096	422	4873	1002	1430	2182	2207	2936	2477	817	1823	1015	1132	4756	841	1250	1115	537	1694	5443	781	1075	993	559
ENSG00000042286.13	891	904	147	1612	1837	249	569	1571	473	1377	1689	498	2762	676	677	533	796	370	585	1433	519	450	1397	877	1001	2245	351	843	888	1022	803	599	608	2236	844	2062	545	1277	2866	836	414	658	266	539	2769	410	1559	282	404
ENSG00000042317.15	728	225	191	616	398	327	1186	618	217	615	323	378	298	2098	876	228	218	131	471	539	255	482	728	330	528	529	300	687	388	531	403	601	972	565	490	801	198	603	1166	406	538	434	276	134	1326	292	337	189	201
ENSG00000042429.9	1237	863	810	1276	2292	944	2030	2205	1253	2765	2443	1629	1890	3833	2014	1174	615	662	1671	2435	1676	1888	1553	1159	3485	2281	897	4422	2204	2311	1231	2556	1940	2010	1400	1853	780	3357	2496	1052	1570	2295	423	1213	1275	1084	1794	585	950
ENSG00000042445.12	1649	2355	646	926	1651	409	1082	2318	1505	2699	1843	2164	1436	1042	1731	755	609	533	2615	2300	1136	1106	6927	2738	2518	1506	932	2615	1312	2447	1965	1961	910	4461	1949	1867	911	905	5864	1376	732	2229	647	1212	1295	443	1949	270	462
ENSG00000042493.14	14155	5650	4131	5839	13339	8874	5212	7613	9905	15660	5093	9834	12743	4329	7991	6993	8893	10445	5390	4876	14722	588	31915	14441	14336	18343	5098	9068	7159	9747	10117	11640	7937	13722	2685	22302	4257	4601	10819	8511	1549	25673	2696	3192	12377	9241	6941	6975	1420
ENSG00000042753.10	6155	4080	2471	6958	12288	13050	3679	4677	2197	6231	3599	5289	7368	2745	3133	2619	6364	1653	3413	8561	3303	4316	11754	9833	19824	9481	1946	5426	3509	6143	2715	2718	4716	2947	1995	18195	1845	5308	5465	3713	1749	4593	1757	4170	7358	17108	3827	2386	3296
ENSG00000042781.11	69	9	31	502	4	37	210	82	6	20	47	23	32	24	32	53	11	19	25	6	21	32	48	24	30	24	11	54	28	48	2	65	8	3	31	6	28	52	12	12	3	27	4	12	98	4	23	2	10
ENSG00000042813.6	6	2	2	9	7	2	7	23	2	4	9	31	5	1	5	5	0	0	2	7	1	4	2	17	34	5	2	9	54	47	1	12	4	11	9	26	1	14	5	13	0	2	0	0	50	6	8	0	25
ENSG00000042832.10	75	30	28	28	75	9	5	112	7	26	187	11	432	17	17	23	214	2	1673	282	812	199	47	22	114	77	18	96	39	29	117	101	96	20	20	21	52	15	24	63	15	225	8	19	7	8	30	13	3
ENSG00000042980.11	201	293	316	711	383	218	1343	1786	1617	499	634	45	2026	160	2084	1064	109	265	15560	3660	82	122	6441	581	529	4119	1002	3955	3676	3762	2292	2324	381	1068	258	3121	1488	1606	1829	1442	1992	1104	1041	610	1477	102	373	129	332
ENSG00000043039.6	288	792	738	1983	74	6	585	1063	682	5699	3506	807	1508	5	19	53	70	18	287	1910	83	18	379	422	8386	683	21	2758	54	749	266	366	97	1327	57	1861	613	9205	1103	46	40	218	390	337	2088	837	1548	43	2606
ENSG00000043093.12	3554	871	1677	2651	3393	1832	2485	3765	1991	4422	7818	2624	6173	9213	2740	1710	1367	2009	2462	4127	3183	1987	4922	2220	3456	2001	1567	4286	3974	3335	3944	4499	3511	3906	4561	4186	1425	5287	7175	3189	1159	2848	558	3009	2792	3568	1399	1143	908
ENSG00000043143.19	2245	3265	521	2729	7715	1317	503	1473	8964	3082	4735	515	1565	4922	521	650	2111	1820	1209	5115	2297	3022	11416	8236	726	4946	1743	8613	823	5713	4868	3902	1490	6430	6737	4773	1397	1287	11426	2432	855	1981	2422	3292	2736	1724	3797	1572	228
ENSG00000043355.9	14	1255	8	15	333	0	29	35	1	33	83	5	480	134	0	7	6	3	167	838	5	29	7212	1	124	1583	5	0	17	4	310	114	15	743	3574	68	1	31	3427	4	2606	495	3736	76	22	3914	241	0	2
ENSG00000043462.10	541	412	744	373	1080	151	171	581	2808	1824	1213	147	2683	245	165	881	481	64	796	790	92	106	6393	761	953	952	242	2179	980	1771	2077	2188	1209	2146	800	2514	523	187	2460	999	428	1367	115	186	956	348	881	476	73
ENSG00000043514.14	2089	836	380	8972	2270	898	1879	2197	760	3156	1823	1080	2404	1944	1900	780	685	590	1059	812	1396	3028	4041	3011	2363	1711	519	2036	980	2057	1797	1479	1956	4160	2227	2433	655	4030	3181	1384	1006	3005	591	1760	4371	689	1320	458	1399
ENSG00000043591.5	22	21	7	1	20	3	15	80	86	169	84	4	37	6	4	14	48	12	32	71	112	23	91	40	17	11	4	30	19	37	29	93	12	30	10	78	45	11	145	15	8	48	2	16	8	11	41	16	5
ENSG00000044090.7	4066	5386	1719	5572	5378	9407	2468	4370	4730	4314	6509	9389	5993	12905	4378	4961	3130	4044	5690	3939	4176	25138	15370	3953	26581	8184	2284	8622	9181	5033	12086	6918	4599	4827	13256	2485	4275	7910	6274	5227	11655	2358	1896	5167	8224	2861	6066	1346	4190
ENSG00000044115.19	19375	10658	9637	18041	21987	11850	11590	13402	18148	22154	30392	14487	35112	35413	12291	12956	11401	11273	14032	33150	21153	32158	38023	29690	26511	24140	6455	33301	13185	28511	21313	20722	11398	29550	19775	34155	5515	19181	34408	15387	9084	12348	5117	27607	29006	11629	26611	7667	11687
ENSG00000044446.10	3707	2874	468	5435	3526	831	966	2836	576	2236	1830	3801	2937	6796	2277	983	809	663	1795	2753	580	2704	6308	1025	2949	1770	444	4228	1843	2495	1371	2671	2261	4521	2870	2411	1094	3141	8620	1996	2324	1733	441	2689	7089	712	3307	589	1700
ENSG00000044459.13	1992	443	169	431	272	452	277	394	168	707	315	414	1441	2438	352	439	713	148	603	1330	675	336	692	71	811	190	163	498	378	1309	532	1594	1698	469	1142	1511	233	296	2282	359	524	294	217	556	739	1374	324	113	334
ENSG00000044524.9	58	150	44	16	44	7	9	103	238	96	31	53	28	67	2	24	24	19	98	23	10	24	26	57	432	50	12	155	33	88	34	80	43	12	20	202	105	313	68	25	81	22	7	29	12	36	15	11	12
ENSG00000044574.7	37365	13148	19375	23937	24978	10302	17124	81211	14684	49940	34586	32601	59482	44413	15049	20685	12784	16835	41086	68014	11072	16899	45246	36364	55556	38727	17570	59916	37308	38485	34697	50199	20067	29156	25401	40501	18054	16479	69906	24450	17188	33466	7143	21039	35827	49236	11373	9340	14966
ENSG00000046604.11	15225	3931	4805	4501	5720	2911	8984	14951	5571	5990	15417	5544	15924	22723	3517	6657	8682	11068	12669	12848	9173	13013	19066	14697	22684	12564	6685	16377	28218	17988	6493	14694	17235	13408	8206	8871	6337	17617	23328	5074	4776	15564	17979	8407	4705	6568	6640	6683	4515
ENSG00000046647.12	843	634	230	1322	872	205	447	956	457	656	878	1381	685	609	792	355	470	177	1052	2955	164	426	2289	442	841	918	200	1366	526	1381	437	1178	1227	1368	534	772	624	1228	2061	590	435	1901	327	930	2304	344	894	311	383
ENSG00000046651.13	3584	1159	472	2371	1662	366	891	2384	836	2748	4770	2596	3148	4041	2056	1320	1738	626	2645	7302	769	712	5190	525	1186	1100	535	2299	2700	3842	1383	3047	3363	2913	2100	1251	996	2113	4392	2453	1500	1167	340	2051	3858	1627	1919	362	1178
ENSG00000046653.13	4003	1390	395	3520	971	821	918	2417	1254	1322	2427	13532	3925	5703	438	740	451	432	2161	672	416	789	2665	404	4029	1012	677	3595	1543	7388	1548	3234	5896	1944	5279	4335	688	3361	3581	820	3561	1758	538	1834	2584	766	1089	211	1935
ENSG00000046889.17	1181	1841	343	68	257	638	450	788	972	776	3182	392	2604	513	386	653	1680	1218	1748	1392	98	1778	189	521	260	446	756	1668	218	183	139	1450	253	2108	2492	2316	281	1061	729	391	861	98	113	390	1745	170	1191	293	99
ENSG00000047056.13	684	920	372	1087	2581	1344	871	1325	1139	1021	627	651	1258	3351	1327	808	716	670	1151	1627	1364	1034	3008	1919	1840	1415	854	2100	1538	1694	2260	1381	2116	2957	2822	2390	1442	875	1434	656	964	980	304	506	993	989	803	292	391
ENSG00000047188.14	1174	694	270	803	1667	445	703	787	1471	1596	1359	1161	1088	2372	503	616	466	131	800	2348	716	1380	1653	813	1574	1595	195	2233	549	1368	1192	1698	738	1102	1265	1475	331	557	1796	1501	642	984	214	741	2019	434	1920	221	802
ENSG00000047230.13	3032	1682	392	4634	2017	585	1406	4346	675	2468	4143	4618	4655	9579	3152	881	1115	715	2262	4460	1133	2238	4615	699	2632	1564	694	3320	1554	4917	1564	3708	5323	3438	2611	2622	1300	4522	5614	1669	2236	1811	638	2708	5642	2128	1290	500	1477
ENSG00000047249.15	2248	2096	1345	2998	3003	1688	2300	3942	1726	2648	7788	3560	4894	2994	3161	1613	1185	1853	3786	4002	1874	1281	4767	2753	4513	3593	1091	2808	8825	4550	6163	2983	2487	4490	3389	4169	1354	3471	3708	1467	1820	3315	898	2820	3775	2484	4119	647	2160
ENSG00000047315.13	4407	1396	1915	3459	4344	2761	2751	6785	2683	2629	7869	8804	10548	9729	6430	2067	1420	1602	5363	4774	2035	6247	10642	3909	10071	3981	950	6433	7372	8744	7679	8090	5866	7095	6218	10170	2804	6480	7003	1990	4299	6163	893	3022	5207	2130	3003	1230	3461
ENSG00000047346.11	1092	699	500	970	1414	901	1015	1718	1203	2106	2401	1965	2118	3312	1119	768	566	500	1649	2857	1508	643	3624	926	1737	1123	554	1704	1824	2922	1195	1405	1116	1621	2995	1571	906	1391	1838	1875	596	915	484	1053	3917	1593	830	313	1264
ENSG00000047365.10	603	288	971	863	854	1043	287	1235	1265	1118	2230	888	2304	1744	784	929	349	1531	1117	725	110	264	2133	844	411	854	272	758	1536	1745	1644	943	249	733	2998	429	733	675	1153	609	243	935	99	467	1733	240	419	339	376
ENSG00000047410.12	11580	4490	2872	6290	4882	4990	3397	5532	3557	5451	7510	4771	7524	10888	6059	3773	5101	2199	4345	7241	4887	6181	7604	3089	6906	5354	2074	14001	6723	7012	3374	7958	4821	12163	6699	8815	3220	3959	15657	4985	4474	3745	2004	4154	6602	5587	3864	1106	3891
ENSG00000047457.12	14893	8071	2000	20619	41503	1782	10392	23913	16422	21530	23945	3413	47820	293	13456	4459	8144	10723	33270	11482	11397	25	99864	24331	120	18062	7121	24203	10164	6541	26788	27325	8262	42965	6499	21927	11970	959	45944	4599	14250	49609	7780	5721	17461	159	2287	5314	1281
ENSG00000047578.11	1661	1536	510	1453	1335	1176	736	2220	1146	1589	2484	1214	3192	2998	2258	1381	666	1250	2488	2047	1245	4006	5096	2216	2597	1191	732	3604	1248	1920	1388	1423	1238	2310	1643	866	1242	1211	2533	1184	2461	1149	719	659	2126	444	4428	384	978
ENSG00000047579.18	1702	516	211	1080	1455	1154	590	790	991	1089	1943	1464	1766	1444	369	1111	1503	380	1519	940	464	1382	1902	1145	1737	1571	543	1985	1019	1053	1369	1276	1941	1092	853	3752	657	1872	2942	1110	1116	728	286	1059	1555	1077	905	455	558
ENSG00000047597.5	228	126	66	536	783	164	43	431	341	722	918	265	264	1772	55	278	108	430	681	1478	30	288	594	236	170	93	27	123	995	151	198	590	162	744	147	88	216	188	806	651	537	231	71	1104	748	262	494	161	644
ENSG00000047617.13	660	445	9	335	453	235	311	150	6	98	114	179	69	1531	305	27	231	37	174	56	154	343	243	253	326	156	62	377	23	463	312	72	319	825	215	100	40	363	210	83	191	356	596	334	190	39	27	60	179
ENSG00000047621.10	1013	442	604	1063	615	703	667	2310	722	769	1898	737	1145	1132	570	492	737	444	732	1047	957	1286	1538	1102	1148	1332	623	1915	1179	1009	1490	886	947	1723	371	3526	302	1514	2576	686	737	2075	359	574	1454	992	337	204	1067
ENSG00000047634.13	1059	316	172	233	485	62	203	548	236	788	2199	1251	923	1353	365	288	352	58	317	2959	92	379	978	104	452	567	106	901	470	793	243	1282	1032	767	1313	1505	508	710	1347	550	724	524	120	391	1426	768	865	55	772
ENSG00000047644.16	3120	2192	734	1699	2211	533	695	2277	2375	3544	3888	141	2785	4594	2028	1198	3817	1475	1585	5862	425	1263	5242	1130	3035	1173	891	4312	1335	1937	1398	2541	1301	3089	1907	2241	1717	1490	3840	2216	1712	1908	569	1693	2884	1925	1471	688	1232
ENSG00000047648.20	109	489	42	18	172	37	8	34	94	858	170	83	144	523	26	53	285	69	38	200	438	101	713	404	542	145	128	264	94	1526	120	63	244	217	142	290	40	126	260	302	133	65	220	130	43	94	27	33	15
ENSG00000047662.4	40	19	28	18	15	11	23	22	8	20	38	46	34	50	35	23	4	9	30	7	15	52	59	5	26	34	2	16	15	20	11	9	16	22	92	8	8	21	29	28	33	0	17	21	19	8	51	6	35
ENSG00000047849.20	16241	18196	3561	14821	17489	4168	11823	6249	8878	20818	14412	15343	12503	22253	17099	11066	4469	5310	13735	14074	8698	18878	14824	7825	14767	5901	4993	26048	8946	27677	15723	16257	13839	23275	38489	18845	8005	6372	28007	4486	10041	14721	5380	13883	19198	7127	19865	3211	4761
ENSG00000047932.12	2439	979	1438	2086	1858	1084	1738	1639	1441	2637	1580	1945	3180	4904	3179	1897	1652	1191	2529	1636	1414	1554	3385	1288	2796	1796	1019	2722	3639	1784	2011	2078	4484	2992	4169	3910	796	2010	1487	1894	1417	1117	539	2012	2524	2408	1470	464	857
ENSG00000047936.9	2831	172	70	15	248	5	0	17	478	3	80	2	1298	8	95	121	5	17	33	15	0	1	56	34	4	26	5	24	272	62	28	1047	96	973	58	2177	48	7	1	198	1	3	11	86	8	23	7	74	11
ENSG00000048028.10	1977	2110	2408	2002	2740	1088	4267	1919	3516	4792	5355	2310	7974	4260	2241	1003	1200	1111	6666	3420	1573	939	1724	1464	1689	3510	1310	5791	2714	6256	2297	5885	6041	4540	3058	3160	1493	1724	8238	1419	1335	2672	471	2872	3468	1319	1125	692	1723
ENSG00000048052.20	792	583	187	566	722	385	432	647	2179	1804	2790	377	1886	1410	1239	512	511	891	2786	1259	331	192	1857	1574	562	805	209	721	1484	1137	2101	2410	254	2579	740	3501	332	1272	2510	1586	1498	2319	99	789	892	1124	338	398	514
ENSG00000048140.16	4442	3308	730	2849	5414	1621	885	5651	1852	2435	8066	3411	6410	5968	1415	1366	1851	2910	2163	6595	2917	5763	7689	2607	5441	4556	1087	5669	2346	3576	6463	2446	1812	5502	1771	5032	1890	6787	6586	2725	1143	7256	1395	2889	3500	1760	4098	2007	1233
ENSG00000048162.18	1248	1010	752	2254	5873	2422	983	2078	1139	1181	2238	1801	2558	1697	829	540	1498	1500	771	3408	1465	1267	2278	2461	2350	3747	524	2483	3030	1989	2706	1060	1544	2718	1719	2905	684	1931	2159	2498	351	2899	1006	1300	5768	1102	4270	1666	1100
ENSG00000048342.14	1324	723	169	708	348	333	780	1340	351	1320	652	2049	1487	2907	2531	841	258	489	2537	665	570	1425	1326	487	1732	737	417	1112	1129	1380	988	668	871	918	1020	942	563	2078	1076	398	624	1314	395	409	1846	607	951	354	779
ENSG00000048392.10	1358	567	956	1561	1987	280	627	1783	1282	1932	3945	2263	3337	2328	958	769	1661	658	2009	1168	1167	652	2110	2241	1165	1316	780	1767	2492	1856	1852	2671	1180	2842	1723	1434	687	4106	4676	1082	527	3905	352	1112	1415	888	1477	1093	687
ENSG00000048405.8	1247	758	631	1479	1183	472	814	1405	1246	1862	3079	1379	1651	2395	1603	543	1948	722	1697	2438	842	766	2688	1078	1328	976	1004	3583	2685	3598	1279	1371	1755	2307	1735	2305	1264	617	2865	1219	563	1582	485	1141	2032	806	880	552	668
ENSG00000048462.9	5	0	5	107	57	5	0	9	165	6	0	3	27	2	1	24	4	5	12	37	12	2	0	5	7	9	1	23	39	3	19	10	181	2	6	52	4	2	28	174	14	6	9	4	12	0	21	7	11
ENSG00000048471.12	1943	1887	471	751	913	1045	515	1003	1042	1602	1545	1154	1359	3426	1795	1127	628	603	2496	1120	1032	1777	2317	672	1532	882	580	3558	602	2209	867	1775	1026	1788	4853	3899	513	452	2316	830	1313	1232	492	1117	843	546	991	324	464
ENSG00000048540.13	4556	221	8	3343	786	2956	1542	742	251	5	3264	62	285	8294	2	74	3800	25	267	1297	3509	31	710	6919	255	508	844	1191	2319	67	255	491	188	134	504	307	393	17	1057	807	137	4069	1882	3320	75	187	12	139	68
ENSG00000048544.5	3052	1116	2242	2765	2794	2990	2610	3287	2671	3924	3923	4260	5344	3357	1534	1277	2429	2379	3823	1780	2823	2109	6097	3310	3394	3633	2213	6447	7062	3485	5004	3556	3970	2928	2957	3187	982	9199	6007	3946	2067	2585	972	3232	3450	5214	1449	1149	2040
ENSG00000048545.12	6	4	20	9	15	0	0	10	0	93	5	272	7	2	0	27	0	1	0	4	17	1	16	1	8	14	0	8	2	4	20	25	3	0	8	5	1	0	3	13	65	1	0	4	3	0	8	0	1
ENSG00000048649.12	2646	2098	1890	5731	2862	1787	5284	5931	2545	9702	9089	3526	6507	11980	5379	3350	2771	2779	3190	5183	3172	2749	72880	2828	3878	3126	3705	8310	6063	4203	10328	6314	4580	4742	6305	4285	2046	5966	7181	3411	2001	2458	1062	3428	12308	3592	2151	809	789
ENSG00000048707.12	3162	3411	510	1476	4125	838	924	2178	1910	1940	10952	1480	3275	4601	1835	2413	1951	639	4271	2559	1173	2887	12529	2904	3418	1709	707	4047	1121	1878	2046	2385	1250	4624	4153	2233	2580	429	9291	2174	1369	1545	723	1405	2751	1317	2006	611	816
ENSG00000048740.16	1818	805	434	209	652	915	105	842	1304	1063	820	223	1075	6425	342	504	328	78	1343	433	2134	263	3506	606	266	651	217	2911	358	2053	794	1129	657	1915	2064	632	1105	263	1053	1993	379	407	233	716	727	349	229	163	169
ENSG00000048828.15	12977	4743	5326	8996	9773	2833	8768	10368	10520	15209	31861	12024	24786	8849	12120	5038	15770	6815	15150	20789	5406	6200	22275	9398	12116	8236	4504	30896	10463	20825	8236	16858	7351	19410	10354	10254	9548	2890	30839	7301	3367	11808	4098	13291	17374	6388	4711	4138	2961
ENSG00000048991.15	3842	1118	726	2138	1866	1382	2823	1920	1325	2599	2087	3827	6124	4907	3013	1644	2179	1873	3288	2265	2785	3424	3202	1200	4111	2314	1379	6584	1035	5097	3633	3637	2949	5707	2621	4958	1356	891	7036	2840	1996	1668	875	1445	3709	3333	1395	739	1109
ENSG00000049089.12	9350	2186	1304	31593	1501	24996	893	2008	613	5907	3875	2794	2038	2542	4289	2138	502	2934	3070	2627	1832	3077	13203	472	2987	1469	14251	2077	2568	363	4776	1491	1706	1874	4629	724	641	3840	1864	11447	3131	842	13794	2998	2350	658	2926	619	1128
ENSG00000049130.12	681	336	136	140	168	37	119	386	119	374	783	154	438	432	55	193	686	44	1139	247	1196	113	2998	671	429	214	150	387	255	1042	340	374	267	231	689	447	352	1576	1462	181	110	604	72	300	963	946	100	77	625
ENSG00000049167.12	290	75	173	260	308	243	325	553	204	228	315	455	597	753	205	172	161	150	221	293	493	397	459	325	884	445	125	749	245	504	338	235	293	717	333	649	73	384	211	228	217	465	121	271	379	226	308	124	194
ENSG00000049192.13	267	57	69	37	151	118	245	55	179	78	139	376	341	1348	408	303	4	77	70	27	27	97	68	15	233	52	25	64	50	128	97	290	406	140	538	72	5	105	46	65	651	25	6	41	38	89	45	5	73
ENSG00000049239.11	5504	6082	841	3551	5288	1332	3208	16392	4549	2922	10356	2096	10037	10996	5599	6903	4427	3423	14212	6512	2088	13844	39855	9726	21022	4268	4700	10534	4542	6810	8275	6637	6685	8188	10808	5508	9741	1738	31045	4996	5595	3475	3836	2766	2569	1744	4546	2485	1125
ENSG00000049245.11	3814	2765	1510	5378	11364	3213	5365	6210	5450	6266	14687	4912	8594	7461	2544	3795	2506	2274	5933	3945	5223	4706	17587	6631	12604	5065	2002	6692	3402	5189	7972	5281	5387	8380	16338	12199	2498	2923	20354	4631	2769	4402	2372	3129	7216	2746	1911	2212	2358
ENSG00000049246.13	1430	723	192	391	1672	672	2584	1947	623	2141	2392	1759	4389	3332	1618	1554	624	393	1145	624	1755	1558	1805	1579	1496	560	323	1635	529	673	1023	2148	1319	3706	1585	8294	709	189	3061	1473	564	655	675	1153	1545	1714	1004	223	354
ENSG00000049247.12	0	5	8	3	8	0	0	3	4	0	0	0	7	1	214	3	1	1	176	1	0	0	26	96	5	4	1	2	5	5	10	4	11	5	3	682	0	28	220	5	18	53	0	1	5	1	2	6	3
ENSG00000049249.7	31	39	122	132	85	17	22	387	421	39	117	71	339	31	65	285	13	6	41	57	5	6	104	84	15	159	18	548	66	216	405	497	205	49	84	329	13	44	144	205	93	323	8	61	50	7	88	43	7
ENSG00000049283.16	4546	2338	1526	8785	2114	851	5265	5711	2613	2351	5910	1990	10269	2855	8874	2704	4228	783	4522	8807	737	723	10558	6246	5086	11394	1227	2655	9015	8750	3383	16863	3592	3914	4084	6301	3485	3017	5293	6451	83	4644	2247	3062	14681	1531	22005	904	1025
ENSG00000049323.14	2541	2536	654	1011	2720	2477	1706	3128	638	3143	717	4358	3472	4576	104	1438	271	232	7137	3717	7173	5690	6157	4667	8459	1399	211	2081	1960	2938	1817	2071	2599	2506	3118	1933	1637	2403	10996	988	16218	840	1470	329	5113	4864	709	319	750
ENSG00000049449.7	4928	4886	4520	7593	12372	2496	6353	15525	5696	22223	23488	13188	20204	16255	14015	5191	1942	2576	4553	15478	5326	12395	12944	7262	13921	7645	4102	14712	5672	14561	6868	11195	7251	6227	10178	11637	4341	8739	32258	9187	3910	9690	3803	7986	42238	11258	4385	4560	7756
ENSG00000049540.15	6407	17887	580	2194	6684	25125	239	1583	826	1750	609	4092	4690	2863	2094	1196	390	473	587	3624	952	791	374	752	29064	1244	1491	1721	596	2064	2035	1065	2522	1478	262	1403	538	624	1046	2931	6490	1756	1785	1043	945	2752	1224	304	264
ENSG00000049541.9	3646	848	492	3006	1923	2263	1623	2101	1024	2564	1599	3601	5511	3710	2042	1129	6109	1620	1710	3755	2158	1905	3792	2103	1993	2889	1019	3482	2593	3735	2908	2139	3918	3083	2595	8530	668	3590	4777	2883	1040	3167	1264	2233	3358	2696	1544	2165	1366
ENSG00000049618.20	3953	4169	1575	5880	6612	2476	3386	4627	3599	5041	6906	5560	4685	12838	5537	2641	3239	2967	5627	4097	1907	8612	11293	4278	10013	4765	2484	7504	5746	4981	8473	4397	4933	7605	8463	4687	2378	3840	14396	3085	5882	2992	1102	3232	4320	3468	4189	1019	2546
ENSG00000049656.12	7227	3922	2253	14037	7311	6652	4126	16027	4793	6387	14299	8892	14292	10894	5154	3995	2239	4639	6099	8888	5488	5476	23366	12126	12655	13249	5029	15615	16956	12888	6835	5418	6061	11598	12243	28371	5756	6254	12972	6048	5125	10635	4371	4280	18673	6422	9900	5045	4107
ENSG00000049759.15	5453	1045	450	1050	2354	1366	4802	1789	899	2568	4722	1696	2308	6767	2886	1307	1808	1346	3708	1676	4713	2369	5422	1755	3584	1775	3038	5216	1822	3533	1485	3331	1767	5355	1529	1391	1385	1450	5877	1870	616	2830	1641	1700	2892	2120	826	453	1360
ENSG00000049768.13	154	50	117	186	503	80	68	190	396	657	442	97	603	243	88	207	30	15	51	139	84	60	259	108	114	153	46	201	163	244	369	796	309	206	34	482	78	75	469	227	85	132	5	15	204	51	560	203	39
ENSG00000049769.11	606	844	103	509	640	241	136	481	332	1548	183	159	902	1002	672	266	770	210	494	1361	82	308	2994	798	970	417	351	641	330	224	289	385	138	790	861	1687	420	387	1493	313	592	397	277	328	329	298	1065	298	173
ENSG00000049860.12	2893	2332	1539	4110	6136	1908	2032	3795	2614	4463	1923	3822	4869	4970	2326	1999	1673	1496	3774	4471	2180	1714	8603	3951	6351	8400	1346	4605	1911	4424	3688	3828	2778	4419	5799	7168	1113	5171	10432	2609	1613	10120	1064	1407	4198	1566	2249	1546	1203
ENSG00000049883.13	625	253	188	429	1075	357	472	446	418	709	1047	1009	695	1891	775	395	241	246	494	842	489	716	975	471	1241	1046	174	959	425	866	469	585	728	863	911	650	332	1679	1874	651	395	1397	247	240	608	305	1225	153	399
ENSG00000050030.12	156	35	13	2	16	80	3	31	5	0	290	5	38	239	7	55	36	8	15	440	39	39	7	16	37	6	261	21	56	29	9	101	51	14	62	130	42	191	458	69	9	7	8	175	1	110	5	0	3
ENSG00000050130.16	2584	730	599	1606	1358	970	2551	2426	1076	1692	1763	1893	2025	5546	2149	1001	946	927	1554	1927	1795	1742	4889	2594	2540	2644	965	2827	2617	1800	2156	2080	2703	2455	1513	2392	1277	2323	2501	902	1045	2493	814	1111	1267	848	1670	868	933
ENSG00000050165.16	1183	4667	465	999	2140	2165	1992	882	1096	5601	1231	3104	713	7094	3408	709	725	1209	1180	498	2507	2002	1970	555	5793	2465	2621	1825	886	930	1513	2774	4397	1649	2232	3031	437	3425	1584	3126	1810	1491	3050	1002	1043	1747	349	389	427
ENSG00000050327.13	1489	883	563	2078	1558	1155	589	986	526	1426	1561	893	1601	1471	998	1051	1098	641	1342	2543	815	730	1468	1264	4328	999	298	1486	758	2619	1581	1033	1596	1543	935	810	1428	479	2430	1161	642	846	516	873	1853	472	531	490	376
ENSG00000050344.8	1381	746	336	596	1725	900	1260	1403	1118	1143	768	2792	2165	1946	1862	1042	323	390	2234	2140	1926	659	2039	1179	918	1407	4029	2768	997	1728	3553	2603	1609	3913	1757	1914	411	1024	2918	3871	1645	2602	667	844	1688	840	600	176	850
ENSG00000050393.10	4515	1546	1510	5400	5679	2736	2045	4059	2330	4254	5783	4363	7275	4134	1679	3954	5536	3290	5072	8635	2786	3305	8713	4222	4447	5103	2027	4446	2788	4466	4847	5219	6748	3873	2507	6264	1226	4165	9808	4256	2649	2935	1207	4544	7273	4575	2588	2883	2158
ENSG00000050405.12	2952	2155	1990	1808	2249	353	741	1271	1239	2578	3247	1858	2651	2647	1262	2166	1205	239	3973	5251	615	1904	4332	1393	3026	1265	677	2141	1058	3743	1575	3418	2009	2035	591	1598	643	1653	3519	1239	1188	1233	584	1266	1537	1317	1056	358	358
ENSG00000050426.14	2762	1270	710	8641	5385	2993	2925	1534	4716	3850	3140	2613	3197	5074	4197	1722	1031	923	2139	4752	2953	4032	7249	5581	3316	5468	1728	7234	3662	4599	2940	2106	3296	7287	4575	1237	767	2456	3966	5475	1818	4194	2495	2436	5280	1048	4194	996	2507
ENSG00000050438.15	1096	288	214	850	976	1628	181	277	357	670	519	893	580	3168	1010	1776	100	244	1285	1306	425	1041	657	180	1358	360	240	659	349	169	911	1122	336	1320	974	165	199	887	317	711	892	94	111	512	315	108	612	68	396
ENSG00000050555.16	177	779	215	1053	1326	1043	113	310	927	1916	2829	1195	930	4065	220	911	177	3619	183	274	421	2645	856	1193	2651	1359	176	572	255	336	86	9760	719	380	150	1787	153	1145	1038	3701	506	145	293	2201	849	2735	1247	151	224
ENSG00000050628.19	653	324	213	294	1004	61	9	471	58	543	75	19	312	47	103	233	18	1	786	207	22	5	56	1257	743	230	16	251	109	50	90	343	75	57	40	43	270	27	173	134	291	846	26	25	56	53	82	15	10
ENSG00000050730.14	15	12	46	9	32	3	4	326	112	13	19	0	202	5	6	36	30	12	19	911	10	0	41	40	1	74	3	143	52	49	79	73	24	8	2	12	16	5	127	43	8	210	1	5	112	3	33	21	53
ENSG00000050748.16	2697	1255	1013	1656	3251	972	804	1286	1342	2336	2899	1521	3615	3394	836	669	2075	654	1309	5790	2161	2181	3728	2471	2041	1890	769	2121	3444	3742	2300	2524	1467	3162	1244	3568	1797	3601	6026	1508	765	3256	443	2437	2622	1404	1372	910	670
ENSG00000050767.14	1589	800	163	799	1248	1439	142	562	397	422	2239	108	3070	1755	44	226	1571	647	230	674	4438	36	1035	4239	381	1537	39	1036	1068	383	2350	384	1483	534	697	119	327	121	1344	1639	1316	357	21	314	392	618	950	365	89
ENSG00000050820.15	2986	6513	1563	3229	4957	1038	1410	3942	2447	2684	2789	2901	4491	6638	7218	3361	3798	4020	4894	3516	2837	7703	7866	2306	12441	5605	1146	5494	1592	3198	4389	4570	2421	2326	4075	3215	2147	1660	6423	2674	2954	5688	1023	2234	6107	2178	5053	834	652
ENSG00000051009.9	1978	1891	488	2619	4034	986	3188	2276	977	2182	3035	1715	1680	3917	3134	1212	376	724	1489	1998	2370	5299	7611	1611	4171	2685	485	3645	1024	1416	2304	3326	2738	2959	4272	2572	785	2273	2194	1495	2184	1820	1077	975	4298	1002	3501	327	1994
ENSG00000051108.13	3368	3845	2465	3333	4782	1611	1967	4793	5990	10987	5126	2970	4151	5994	6854	2895	1659	4909	10889	17341	1845	5110	19756	5201	12160	7670	2290	4118	5819	3929	4416	5514	6484	6317	6907	6412	3219	2622	7614	5266	1843	13530	1927	2806	6002	4916	4084	895	3651
ENSG00000051128.17	4462	1208	798	1793	2804	1248	1570	1673	747	2296	1414	5220	716	2841	2283	1197	1046	3135	3132	1437	2735	3661	5352	1265	3280	4045	888	2440	2287	585	1034	1358	1494	1153	385	5182	634	2523	2057	2082	1585	4919	551	745	1452	2283	752	414	2214
ENSG00000051180.15	355	592	263	729	297	223	264	1053	279	1010	714	1078	1821	747	150	566	428	241	144	1236	223	979	698	519	1370	1077	59	1999	1156	720	1125	664	533	798	1692	1248	149	908	1895	492	754	641	101	402	1264	1011	554	434	1013
ENSG00000051341.12	729	307	346	664	407	230	316	731	128	1035	1524	809	998	667	122	435	313	94	136	426	237	1012	595	139	641	432	25	1650	654	392	515	698	311	637	1063	1188	84	620	2824	800	499	314	54	374	624	1502	332	112	220
ENSG00000051382.7	2575	919	685	2493	2283	1090	1175	1360	2045	5008	5074	1462	3053	2273	2211	1236	2438	812	1252	1413	4877	1927	4689	1809	880	1552	1097	4214	1451	2914	1676	6284	1815	5262	3607	4693	1040	2399	6229	1922	934	2250	918	1783	2048	1643	1304	799	437
ENSG00000051523.9	6770	10694	13977	30145	26275	9857	12261	25088	32476	20543	19554	8117	40153	9709	11764	9625	25396	26527	40954	31421	10715	14255	95016	72189	12729	82475	4942	25525	30202	19944	19211	16728	11274	17639	4956	40167	7752	10827	39426	19006	3435	92259	7025	10599	30553	8760	30981	19042	8776
ENSG00000051596.8	1639	834	585	1256	2183	937	639	1180	2272	2542	3317	711	3864	2177	1149	1330	1013	820	509	2153	1460	1221	1851	2074	1138	1290	515	1934	1393	1824	2641	1844	1170	2770	725	5578	863	2738	2890	3312	377	1980	705	1154	3036	954	2054	728	444
ENSG00000051620.9	5693	2496	1752	11101	9111	3154	2941	12274	3721	5918	5765	5959	6362	3860	2181	2690	9418	3377	8809	7260	2268	2589	20194	7622	4368	9048	1898	3641	22387	5253	6589	2586	5120	4065	6731	22359	3449	10179	13594	4088	1562	7037	772	5033	19207	4604	3527	2464	3172
ENSG00000051825.13	1438	492	299	1319	648	447	573	583	439	471	901	645	2449	1443	516	836	813	176	713	780	342	1623	1656	342	1146	772	258	1233	850	497	1203	997	960	1316	1330	1416	379	1104	2600	585	874	834	233	367	1944	851	652	131	292
ENSG00000052126.13	1977	1179	732	2853	954	838	954	3518	620	454	3139	767	1409	3253	1422	828	1732	1006	1969	1504	1681	1740	4723	814	1920	1508	2044	2552	1252	1705	1095	2307	1146	1743	388	2379	817	922	4944	1423	1047	816	1003	2779	2752	1862	659	91	761
ENSG00000052344.14	13430	8317	6648	16665	15653	12547	13841	20902	7616	15314	14179	12190	23092	10452	13410	5308	12180	4637	20977	48234	7951	14262	57531	24042	77082	23491	4933	23579	13492	15624	6499	10672	6021	4787	247	5038	15081	20513	18341	4948	255	8819	4312	4153	10078	12669	18872	5727	3805
ENSG00000052723.10	4460	722	1154	1722	3191	4842	2929	2658	1466	4091	5229	3595	4825	5601	4393	1150	1907	1351	2402	3743	6051	4008	3777	2085	4259	3424	1944	4964	3501	4054	3130	3173	3783	6794	3297	5650	1477	4838	4197	4240	3635	3458	1391	1329	3906	3378	2200	941	2444
ENSG00000052749.12	1322	1886	941	3587	2612	3623	1551	3301	1540	2425	3512	2121	4160	4958	2815	1417	1079	2248	1557	3705	1899	3985	4657	2117	2892	2938	1297	4991	1173	1297	2337	1462	2404	5546	3075	9255	582	1258	2722	2379	1563	2031	1136	3086	2963	1127	3692	820	1700
ENSG00000052795.11	798	413	710	436	492	323	530	624	378	590	243	719	841	1618	773	844	325	96	1992	809	520	698	955	125	1069	386	550	1140	555	501	674	1275	736	657	531	1453	201	293	1350	344	752	457	179	213	745	400	247	108	263
ENSG00000052802.11	2308	710	1527	1585	2575	648	2268	2355	1587	3450	2900	2325	5703	2118	2402	1777	730	1269	3770	7149	1628	1320	2894	2718	2092	2521	899	2236	4104	2457	6113	7233	2064	1834	1904	7297	2550	1756	4121	1396	860	4439	576	1032	1950	1770	1865	776	1413
ENSG00000052841.13	3316	2035	1731	2468	4755	1967	5461	12810	2614	7158	7664	3716	9277	5600	8287	2279	2187	2200	2580	10217	5474	7456	4790	3539	6793	5622	1231	7957	5116	6006	4557	5278	4939	7958	7155	4820	3259	4671	8753	5218	3551	4623	1966	1893	6870	2986	3598	1212	5189
ENSG00000052850.5	3	20	0	3	4	0	1	6	1	6	76	4	6	414	98	10	0	0	13	1422	8	4	58	9	181	16	0	7	8	4	10	5	7	224	2	6	2	0	181	4	3	0	52	3	70	1610	207	16	18
ENSG00000053108.15	71	73	26	142	228	22	79	387	50	1123	323	134	11	1306	84	64	37	14	112	1352	28	528	393	166	2637	69	260	30	1	23	11	57	165	100	435	204	2	129	920	46	752	23	402	249	112	191	129	17	134
ENSG00000053254.14	3256	1993	1277	1649	2307	1771	2691	1398	1558	3791	1797	2090	1787	7008	1364	1208	3490	582	2247	3293	966	2402	5730	1251	3536	1061	678	5056	1273	1623	2253	4161	2017	4687	2418	2397	1301	736	4140	1587	1121	913	955	1354	3570	3477	1107	582	246
ENSG00000053328.8	73	63	74	109	64	453	30	12	193	59	144	27	296	1072	162	222	34	64	420	199	5	49	253	78	240	146	32	45	122	36	163	235	572	73	1551	446	37	234	77	63	422	23	46	224	87	39	12	25	33
ENSG00000053371.11	2144	3345	1025	7564	10524	3361	2662	1977	2549	2689	2097	3471	4855	3662	2714	2006	2866	2846	3610	3608	2735	5542	12127	6716	17421	8024	1926	3745	2035	3394	2981	2588	3821	4822	5614	8027	2133	3161	8850	3355	2130	4019	2327	2078	4437	1861	4045	2931	2581
ENSG00000053372.4	1660	1658	1134	3337	4419	2719	2278	2626	1761	2418	2769	3956	5857	3250	1639	1808	2415	2518	2641	2861	2842	3320	5245	3018	8643	4414	1070	3122	1946	1958	3121	1946	3098	3475	3232	5965	1084	2215	9380	3761	1146	3824	1453	1922	7801	2685	3323	1871	2804
ENSG00000053438.8	98	46	24	14	221	30	6	11	32	52	23	28	26	116	18	23	8	8	41	120	7	61	203	10	75	35	5	103	21	30	31	42	28	40	21	4	48	16785	74	35	24	19	11	13	56	59	108	3	10
ENSG00000053501.11	1796	825	737	3782	2860	3584	3287	1473	1330	3825	1638	3248	3040	3005	3249	766	2592	4904	2394	2963	1606	2123	4677	3608	1742	4811	1345	2401	2571	1881	2723	1672	3103	3105	2342	5943	647	2732	2177	3477	2189	4282	1466	1330	5583	2602	2297	1933	3057
ENSG00000053524.10	54	23	7	52	86	5	82	16	16	40	93	14	40	76	7	33	11	4	30	36	66	59	84	26	41	12	21	27	35	48	16	42	42	124	25	56	16	26	153	106	12	52	15	9	8	48	24	1	6
ENSG00000053702.13	345	655	81	179	290	107	132	312	283	312	279	152	136	649	221	186	251	126	117	369	137	755	300	133	1166	233	224	618	142	322	188	215	264	569	220	149	137	277	336	283	216	244	272	367	345	162	241	11	921
ENSG00000053747.14	3174	4662	216	1561	2576	852	96	173	967	776	1173	140	6004	291	1584	2642	9120	1286	3258	5965	3569	491	11410	13565	811	10129	1281	13335	1351	1525	247	4349	1212	3227	501	529	3899	874	1159	3793	738	10462	2251	1526	330	450	237	1317	333
ENSG00000053770.10	3674	924	811	1247	2058	1108	3532	1917	1332	2394	2646	1983	2330	5943	2309	892	2216	922	1480	3437	1317	2950	4401	2785	3614	2237	973	5179	4018	2135	1515	1713	3127	3311	2189	3635	1948	1179	4230	1601	1371	1474	664	1863	2094	1922	1359	1189	795
ENSG00000053900.9	2030	558	272	565	943	603	789	792	430	1517	869	1607	2035	1769	1422	840	526	345	1446	869	687	944	1912	602	1507	1161	244	1244	1281	1886	1404	941	1081	1268	1969	1240	784	1789	2205	900	659	1629	205	348	1443	998	790	324	820
ENSG00000053918.14	188	852	133	425	1114	125	267	499	202	612	683	259	3235	595	3125	719	157	646	3377	469	3589	918	9142	3345	6734	1357	217	540	292	1024	824	554	403	1612	372	851	200	453	1493	556	323	984	341	648	1064	153	2518	118	114
ENSG00000054116.10	4275	2666	1181	5111	6548	3718	3054	4503	1843	9010	5305	3175	7106	3788	3715	2291	2427	1761	6150	3100	3376	1498	12213	7788	4183	5966	1877	3508	4072	5048	4248	2664	3647	6095	3584	8669	1714	8301	8993	4330	1770	4554	1734	3109	7039	3040	4228	990	3062
ENSG00000054118.12	10597	4976	3323	5296	5397	3452	6607	9748	5386	11990	12289	8070	14027	14316	11869	6341	4060	4110	8227	8255	7081	7712	17138	6606	8014	5009	2563	12477	5881	12406	10124	8876	9289	19559	15033	12284	5785	7617	12915	7538	7136	7246	2691	6800	7894	6053	6743	1909	3279
ENSG00000054148.16	7418	2766	1536	16934	10437	9539	6900	4799	2185	6044	9593	7165	7986	5864	3105	2191	2420	3477	3623	4354	6915	3134	12545	10720	9026	8920	2079	3307	10784	5579	2784	3767	3560	2399	2034	7483	2532	11042	6891	5817	2440	17383	1526	3653	19004	4507	9896	4808	2729
ENSG00000054179.10	2539	426	152	1446	812	2020	473	477	194	5605	826	611	2380	5107	3895	175	362	1165	466	3032	624	177	2917	640	396	395	958	1453	218	1767	333	828	904	1091	214	1116	1760	420	2012	1193	125	760	1379	972	1363	1364	1407	274	842
ENSG00000054219.10	427	87	113	1282	1471	263	371	373	1042	1164	2286	657	2190	1048	953	530	441	555	2617	878	748	245	2817	961	137	1938	421	1095	1543	1707	1243	1550	461	3116	283	968	285	84	1748	1470	195	2207	365	662	2632	214	1446	302	645
ENSG00000054267.19	8429	1073	1939	2469	1820	1695	2509	7802	2625	3436	3201	2596	3881	6152	3600	2493	1758	2981	3220	4373	3148	1250	2954	2357	2525	3211	2836	4168	4108	3633	3179	3863	2129	4825	3008	3605	2360	3825	3904	5170	1796	3337	983	1844	3740	5613	2068	851	1633
ENSG00000054277.11	688	382	71	73	247	451	481	726	223	362	60	755	615	1901	1767	141	317	885	1335	315	30	389	767	2362	2062	795	453	1592	55	641	1712	812	836	1691	1667	1190	739	752	2316	252	595	342	386	74	55	138	142	194	23
ENSG00000054282.14	3208	499	668	827	802	722	873	2768	985	2242	1149	2335	1790	2060	1510	800	980	1010	1414	1224	1628	647	1853	928	2477	1186	906	1341	1773	1444	2363	1421	1586	1936	1265	1982	1040	1388	2616	1353	705	1667	541	802	1605	1059	1052	251	453
ENSG00000054356.12	222	86	95	186	269	57	443	110	12	24	36	14	34	99	29	122	7	81	9	49	44	15	87	107	67	87	31	27	33	28	89	71	48	56	30	40	7	10	66	71	41	21	36	34	41	30	15	16	8
ENSG00000054392.11	1326	152	71	258	155	463	325	636	67	558	283	316	593	1334	616	238	70	138	762	95	336	1024	1015	99	604	510	156	383	95	1115	231	622	463	513	251	163	445	756	505	285	688	1031	127	76	349	442	304	157	352
ENSG00000054523.15	4158	5454	724	4050	5043	2451	4289	7859	2084	3482	10248	3502	6288	14725	4242	6869	2981	1629	4158	2847	4120	9145	7336	3879	10569	2985	3079	5154	2417	4268	8225	5598	5024	9788	15841	5460	2992	1710	13362	3587	3218	2095	2456	2573	3678	2249	1337	983	2007
ENSG00000054598.6	5930	958	546	306	808	44	279	280	2124	822	4419	590	3126	6719	101	470	1119	65	4752	13734	1570	4772	18835	392	1205	527	140	4287	619	301	1422	3330	379	638	434	310	1313	58	12664	171	190	822	101	306	1255	29869	1351	1309	599
ENSG00000054611.12	1395	1571	670	1614	4041	671	1279	1366	1638	1770	3006	1214	2400	1045	1472	902	736	922	1950	1534	698	2087	6643	2855	3066	1759	706	4676	1971	1804	1242	1762	1541	2362	1667	2286	1094	1039	3241	1496	1335	2299	550	1133	2112	503	2356	613	975
ENSG00000054654.14	17278	5432	1104	1333	2739	810	1908	2842	4108	8554	14538	1442	5759	6851	5324	4197	5482	530	4061	8391	4470	4292	9272	2588	3028	1772	2081	20408	3584	2964	1571	10503	7117	4166	1140	2987	5139	1753	8380	4098	1532	1554	1955	3759	1967	3180	2636	1296	1156
ENSG00000054690.12	2047	334	369	1075	605	581	2491	1838	445	3800	2544	922	1174	5444	3039	1359	66	322	1650	2068	839	1720	3275	377	1164	716	504	4122	2168	646	884	1270	1671	1625	1869	999	902	701	2434	1577	1004	786	309	1553	1241	343	1315	185	689
ENSG00000054793.12	7418	5208	1959	6008	12830	1918	3745	7766	5287	2811	12497	8824	5693	14559	6270	3107	7606	1779	7338	9489	3354	18356	9918	3681	4416	6230	6110	12733	2684	9249	3648	11403	7157	11693	937	4210	2881	2435	16110	4309	5036	4628	1351	4361	3914	3962	3941	1170	924
ENSG00000054803.3	60	135	14	6	9	9	0	1	20	8	2	11	5	17	0	14	13	5	2	0	98	3	3	4	7	26	3	38	15	0	1	4	20	9	8	54	0	1	56	70	11	15	18	0	4	0	2	4	1
ENSG00000054938.14	23	243	13	6	41	13	10	22	14	66	37	14	20	71	6	81	10	17	59	21	5	364	42	26	17	58	28	121	13	14	24	19	24	6	4	14	2	57	40	18	65	19	1	22	87	27	22	2	17
ENSG00000054965.9	4141	4032	1155	3481	5554	2737	9370	3985	3492	8633	9548	4893	12834	16489	6624	3113	4750	4345	5247	4156	4561	3486	4268	4897	6698	2477	4155	8601	2573	4881	9401	6785	4669	8733	8787	3687	2993	4154	7015	3703	4709	2922	1436	3499	4476	3317	3649	907	1745
ENSG00000054967.11	317	440	166	740	728	143	416	587	264	933	844	705	2039	1012	363	787	311	234	211	1108	132	526	1426	348	1333	480	290	958	394	250	1179	1005	413	281	390	588	85	515	541	502	421	515	43	377	647	198	720	119	143
ENSG00000054983.15	2052	725	742	2546	1504	1783	2626	856	1137	1909	946	1567	1382	6800	1388	544	696	654	954	1504	1231	2661	4649	1224	5111	1705	1190	2718	1072	1549	1404	2857	2934	1684	1064	2059	1074	1085	2620	947	1542	714	618	386	2601	1351	985	956	504
ENSG00000055044.9	9436	1333	3409	3341	3454	2240	5282	12523	2960	11194	5757	6649	9009	7341	5734	3232	7151	4763	4830	13567	5751	3690	3696	2596	2941	3727	5054	8765	10256	6937	5893	6915	6688	9185	8540	7927	1926	6475	10423	6725	1480	4413	2462	4527	7173	10469	2623	1456	3100
ENSG00000055070.15	6909	7333	2185	8416	10566	7407	5654	12323	6158	8080	10818	8045	23892	11178	6289	5583	7736	6377	11448	7830	8868	10181	24517	9971	26643	9832	4058	12025	3342	7788	9306	7111	7583	10376	13109	17284	5281	7591	25595	16639	6580	9996	5106	6673	14208	6920	8603	4933	5163
ENSG00000055118.13	949	1442	700	6522	2322	871	158	2438	148	1109	7139	3891	7060	6798	1766	1201	453	1126	1910	8525	1245	2052	11053	3655	4555	883	219	531	1151	952	839	2213	3177	1227	9569	2648	802	3500	6396	4008	2538	2671	493	2461	1997	3103	1043	513	1099
ENSG00000055130.14	4223	1623	2704	5242	3119	2632	3271	3515	2663	5831	7140	4681	6121	6943	4604	1713	7270	3119	4016	9126	4200	2155	6044	2347	2900	2526	2038	6680	6053	7302	5409	4011	5678	4672	13282	4932	3237	3373	9342	4264	4550	3990	1627	3622	8207	3185	1140	1153	2292
ENSG00000055147.16	600	432	332	920	758	714	415	406	527	726	1537	1065	1200	1443	638	471	431	442	568	943	852	667	1081	823	816	1088	333	1118	1598	1407	1131	1010	648	1343	1544	1112	469	1220	1460	801	599	1233	351	691	1373	406	1072	264	507
ENSG00000055163.17	4206	2452	828	6877	7213	4095	2012	2392	1643	1271	7650	6481	4122	11890	4038	2000	3492	2105	1092	2265	5103	7952	3858	1354	4306	2472	908	6045	2134	6166	4804	6162	2327	5736	3166	4202	983	4837	2284	2776	2475	5892	1591	6503	3804	1221	3456	1299	1267
ENSG00000055208.16	3609	2156	2089	6114	5250	3071	3547	3749	3387	3968	6206	4237	12048	6809	5613	3538	2087	2814	5540	4493	3264	3587	12985	4450	2860	4597	1830	6648	10092	6221	9915	6239	6266	7298	8779	5835	2117	6581	14526	2607	4532	6434	1076	3543	7930	4205	2288	1535	1993
ENSG00000055211.11	1934	1709	947	5386	3384	1298	2091	3123	1416	2619	3699	2287	5849	2640	1621	1882	1850	835	2995	2765	1524	1398	7462	2772	1706	3930	1240	2333	6341	2900	4700	2789	3919	2481	2964	3140	951	2847	9745	1640	1371	3102	502	1222	6474	2493	1451	1081	762
ENSG00000055332.15	14563	4839	1986	8226	4468	1776	4341	6811	5171	12659	7060	8311	23407	13070	8980	3129	3905	2840	4515	11982	5570	6190	17880	5278	7052	9738	4421	12666	11238	17479	10854	18508	7308	14978	9717	9611	12287	3110	26329	9960	5922	5359	3151	9319	7612	17851	4774	3420	4156
ENSG00000055483.18	4998	2337	1048	3563	3829	2587	1475	6252	2846	3425	3777	3393	4510	14713	2025	2817	3309	1340	1663	3357	1420	6321	4418	2428	8629	2077	1202	11336	4326	5153	3878	5891	3008	5173	5085	3417	3668	2302	7155	3325	1685	2278	909	2823	8300	1945	4480	949	1396
ENSG00000055609.16	6811	5777	4885	4785	3034	2014	3427	4481	5176	6643	11926	3256	7855	17157	6155	3261	5665	1244	5873	12026	2856	6415	12168	5761	2973	2505	2604	11256	7295	9582	4649	6415	6168	10369	21888	4320	6663	1753	10711	4853	5630	2850	1976	4428	11378	3952	1866	979	1973
ENSG00000055732.11	4721	197	43	329	1950	955	92	89	13	433	650	285	412	751	666	193	314	34	2422	1023	107	179	1063	36	320	120	10	370	348	571	102	2022	538	269	129	650	71	278	596	217	348	489	71	130	306	786	316	110	94
ENSG00000055813.5	58	108	0	11	68	2	90	6	5	19	13	8	2	7	2	5	14	2	12	5	41	27	57	336	26	37	3	101	5	447	15	10	16	563	64	23	29	18	480	2	12	42	1	26	24	42	3	23	0
ENSG00000055917.14	9840	2648	3604	6229	3785	5301	7454	4165	4313	7801	7788	9379	11046	14909	9418	2373	3488	3988	7002	9981	9156	11566	11736	3454	7772	6363	4576	19306	6440	10021	6968	11106	8232	11219	6110	4909	6325	6432	14853	10531	6588	8774	2867	4182	8141	8379	3956	2563	3430
ENSG00000055950.15	2144	2295	1606	10814	5021	5959	5713	4535	3009	3678	5058	4285	5213	4856	4161	1930	2147	4505	2439	4397	4143	3583	7778	7857	7085	11192	1654	3884	2731	2343	3640	2306	4398	5332	2483	19716	815	8751	3772	3136	2184	9157	2053	4211	5572	2484	5933	1284	3060
ENSG00000055955.14	74	64	5	13	146	36	22	58	25	33	91	9	17	56	21	46	6	2	52	45	61	12	94	1	26	105	24	20	260	21	28	64	7	59	56	37	17	8	37	46	25	5	13	4	43	4	117	0	21
ENSG00000055957.9	4	3	1	1	10	1	0	2	1	4	18	7	1	7	3	3	0	0	0	11	1	2	15	2	4	4	0	7	10	1	0	6	2	5	5	2	1	0	3	2	5	1	1	0	1	1	15	0	17
ENSG00000056050.6	1046	261	224	646	671	407	891	448	424	884	826	1364	1745	1720	1189	603	320	250	1159	1003	887	532	1393	599	1352	1140	396	921	650	1124	1686	1976	1605	963	831	2808	207	1398	1484	895	671	1172	270	448	802	811	788	271	687
ENSG00000056097.14	6672	2839	2330	5185	3370	2861	6278	6858	4525	5775	11085	6097	9492	14365	4778	3190	4069	3199	5563	9374	4474	5479	8330	6143	6427	6370	2710	14707	5629	8138	6637	7953	6620	12391	7467	14682	3860	8096	12031	5500	5935	7287	2170	5750	8148	5163	3954	1729	2507
ENSG00000056277.14	575	126	104	233	219	137	333	447	343	474	939	327	733	1594	580	226	182	229	318	557	365	415	641	262	356	357	163	375	358	456	646	566	452	673	331	801	164	782	1509	471	503	377	101	355	688	520	283	125	264
ENSG00000056291.16	3	9	0	0	38	239	0	2	15	2	0	330	4	14	2	2	1	0	3	3	0	112	20	0	1	3	3	1	238	5	0	3	7	10	1	7	4	3	1	26	347	14	0	1	0	1	0	5	0
ENSG00000056487.14	37	35	1	6	11	3	305	9	1	48	10	7	5	490	186	3	2	3	4	41	190	548	51	4	7	10	122	90	3	2	3	2	35	14	8	120	9	5	15	47	85	13	7	64	152	107	7	3	3
ENSG00000056558.9	1028	374	255	229	674	286	118	677	959	661	274	141	997	521	214	581	113	145	326	1280	76	374	1024	344	871	539	146	1272	1098	470	626	1127	417	574	716	402	446	352	1153	597	312	523	217	151	540	122	304	186	388
ENSG00000056586.14	5793	1136	991	2245	1605	747	1391	4143	1771	1920	2844	1947	5377	6765	1776	2380	1723	985	2986	5241	1203	2332	4954	1724	2947	4921	562	5951	3589	4156	2422	7992	3438	3464	2885	2164	1764	1469	8169	1407	1341	1449	557	2252	4461	2650	1046	838	1126
ENSG00000056736.8	1462	376	103	428	288	201	368	307	96	493	388	814	299	648	662	267	227	158	385	332	248	882	393	213	5704	1013	318	620	1071	283	483	429	1506	419	222	1163	168	358	625	381	195	634	123	183	777	794	232	166	690
ENSG00000056972.17	948	1288	708	1705	977	2840	1569	1155	1146	2317	993	4400	2180	3583	1416	750	2041	2251	1961	2103	952	4670	3503	2604	2807	2431	890	2118	1256	1324	2279	1330	1487	2457	1046	560	706	675	986	908	950	1513	346	844	4738	2724	1278	1208	1631
ENSG00000056998.17	1009	611	89	2311	924	208	227	1211	368	474	1991	1338	2438	1626	787	369	194	57	3034	1492	585	1493	2104	185	1070	425	187	206	272	1246	311	1372	1469	390	425	1223	350	2597	2364	236	2358	920	73	1609	1641	484	791	281	296
ENSG00000057019.14	3965	2302	2875	8124	6170	7597	4137	3402	2712	7765	11047	4257	7648	7806	6254	3581	2332	2585	6701	3235	7853	4563	8190	3981	6778	4219	2273	6320	5488	6687	6234	8598	2803	8774	4465	4733	2088	7328	11724	5700	3446	4832	1191	1700	7697	5641	2030	1011	1193
ENSG00000057252.11	2022	1532	1537	1617	1646	876	281	1583	1982	1658	1192	2518	3331	2237	821	1253	1944	183	1347	1551	504	1449	3462	701	2591	1362	985	1502	1532	2245	1438	2042	1412	1840	1311	8709	590	1812	4834	1215	1198	1963	174	726	3883	2476	1001	516	767
ENSG00000057294.12	3617	4927	978	3883	1714	1885	4559	3969	865	8062	10302	2420	3357	5924	6594	1320	3901	4277	4600	3938	4475	21425	8626	4940	5441	4188	3422	10336	2120	10244	13955	8007	4668	12933	5012	3961	1826	4354	14668	2139	1882	2506	2568	9299	3518	1996	1880	1742	1413
ENSG00000057468.6	176	26	24	26	14	26	2	20	16	27	88	12	18	21	5	9	14	9	16	28	8	7	42	5	10	30	9	93	44	15	7	30	7	10	66	46	6	32	48	21	12	8	5	7	35	20	7	8	4
ENSG00000057593.12	140	48	10	6	11	0	7	8	4	37	280	2	0	56	58	8	8	16	5	25	10	66	6	6	1	9	15	10	5	5	7	11	10	15	4	11	3	35	40	3	18	0	18	44	1	201	5	20	1
ENSG00000057608.15	17434	9214	7470	12732	27617	8441	13281	17585	12047	15153	6766	16141	28366	27257	19038	12655	7985	9615	6067	19330	12137	13221	27215	37825	32200	30144	7612	34320	20143	22847	30879	18654	20888	34521	31056	51098	9351	29450	64619	7411	10035	37697	7576	7846	21383	15253	5679	5578	6913
ENSG00000057657.13	440	570	544	930	765	138	55	630	1044	892	875	189	1055	1012	184	1315	192	100	241	353	170	434	2271	172	1061	713	334	830	942	348	865	2328	1150	875	509	539	153	1113	773	1168	293	666	135	268	564	147	250	205	285
ENSG00000057663.11	1561	1039	716	2558	2954	5308	1021	1645	1507	2856	4334	2194	4449	6318	1547	1348	1896	1719	3565	1893	9187	3032	5828	2327	3178	3263	910	2361	5124	2005	2947	2992	3632	2522	2903	2792	604	4890	2209	941	1178	4465	445	1084	4672	2556	1317	1518	1437
ENSG00000057704.9	1313	1358	166	1437	727	2642	446	158	554	1060	799	322	492	2737	1102	151	2465	1296	656	172	5449	136	810	1963	1583	575	1584	1614	429	253	1264	729	687	6185	381	557	1308	300	502	458	343	2022	597	330	310	248	203	146	150
ENSG00000057757.8	1350	1515	1224	2498	5037	1915	2742	3459	1442	1526	4026	1174	3669	3211	1892	1544	1571	1669	3101	2350	1878	3298	9936	4554	5171	2890	1536	2448	2879	2063	2414	1114	2550	3443	5592	4076	1339	1086	4216	2410	1257	1402	1388	1817	3995	2394	1907	621	1572
ENSG00000057935.12	3169	2214	1072	7286	3188	2720	4904	5298	1914	4987	3648	4307	5363	5289	4222	1923	1877	3093	4168	4501	5493	7606	9766	4164	6225	4369	2327	6291	3033	3747	4906	4239	3802	4420	6172	5562	2293	7643	5046	4141	3936	4245	1958	3911	3403	5209	2121	945	1519
ENSG00000058056.7	1748	536	308	488	1361	1003	757	948	255	1565	1697	739	1554	4059	654	431	377	75	419	2109	979	1913	763	460	1356	442	335	2550	531	1206	1326	1210	1188	1143	2429	602	788	1997	3786	598	972	715	159	1221	1262	1332	623	532	718
ENSG00000058063.14	3893	1046	850	2330	3865	107	1295	3073	1371	2928	7271	1854	2669	1370	2005	2106	1001	532	1891	4358	278	1605	3517	1950	1338	1803	638	4396	1605	2380	1614	3863	1704	2195	3478	1770	1728	2413	4949	1824	1328	1363	383	2411	1901	1703	959	834	399
ENSG00000058085.13	11591	3098	4346	3380	7583	2373	2855	13048	3400	5412	14600	1404	9969	4533	7901	8554	3903	5677	8301	24678	14797	705	12563	10792	3798	14425	11751	23536	2558	5995	3288	19390	3882	11714	2133	1630	6031	6173	14188	4269	1033	23149	980	3976	1953	2500	2167	2510	598
ENSG00000058091.15	3028	775	594	882	1725	4368	1686	1135	584	383	713	253	2210	6045	878	839	1666	684	1064	1958	1497	848	2091	1789	1315	1258	786	3696	1539	1217	1090	877	1096	846	4038	1526	781	2093	2798	1166	2275	1757	1586	1633	1325	745	501	440	266
ENSG00000058262.8	19091	12769	7562	23645	21140	18292	12524	28539	9745	19159	27452	17936	31189	17728	17855	11931	10716	12358	20535	12371	16605	26623	42240	21024	27563	27332	7864	33193	12810	18290	19900	17954	13254	25873	14639	45037	11123	16116	45691	19805	10833	25572	5313	11366	30178	14935	12859	6245	9186
ENSG00000058272.14	4139	1661	3059	3394	2019	1610	3285	3002	1716	2661	5203	2638	6177	6949	4285	1946	4055	1457	3026	2269	5087	1387	6014	2149	3357	2321	2409	5469	6897	4082	3910	3621	4126	5183	5590	2661	1335	4834	3612	3688	2263	4282	1329	1477	4366	3443	2119	769	1437
ENSG00000058335.14	28	18	5	3	22	11	103	22	39	491	119	21	66	134	152	20	7	82	240	113	38	12	525	10	15	28	235	128	36	38	15	37	318	36	32	29	25	12	265	108	3	661	30	17	134	39	39	65	20
ENSG00000058404.18	369	168	22	57	105	128	576	69	49	141	60	65	135	438	371	49	62	127	116	1667	1168	703	227	306	494	162	156	124	1031	31	91	142	62	260	697	192	253	43	873	339	183	70	157	288	359	178	723	56	114
ENSG00000058453.15	1918	2605	249	1487	3466	1949	447	2255	1030	1226	1622	2544	1485	5973	1546	2283	798	1715	1849	868	1435	3817	4445	717	4298	1184	724	1009	761	562	1407	1344	1058	1595	6251	1508	876	644	2351	1949	1493	352	705	722	2970	1262	5320	409	1526
ENSG00000058600.14	1683	1507	863	2437	2625	2069	1408	3907	1501	2698	2721	2240	3531	4117	2713	1183	1791	3346	2785	3745	2350	7355	5201	2545	5082	2275	1041	4724	1983	3021	1535	2043	2727	2540	2262	2082	1379	2259	4818	1877	1448	3036	1060	1176	4150	1655	3313	832	1594
ENSG00000058668.13	45465	14411	17879	46062	14525	16224	19267	27351	32550	16589	14865	26187	30394	56776	30199	11843	23079	22015	17224	9313	19513	19629	24503	16877	36669	17309	11416	39488	9206	31592	41639	40786	33710	55233	31875	28723	16476	21528	18941	11111	25653	22832	8264	28387	22493	16538	8100	4816	17308
ENSG00000058673.14	12546	2983	2952	5242	4303	4366	4331	7404	5361	5938	6449	5297	11728	14221	8030	3226	4767	6425	3203	4528	7804	5241	9057	4605	7122	6022	4128	13245	5315	6795	9534	8108	5547	11616	13841	8225	5865	10484	9474	5285	5878	5826	2121	4885	6276	8763	4331	1471	3460
ENSG00000058729.9	669	482	544	777	1347	530	882	910	682	1722	931	4645	1122	2978	782	730	580	308	656	905	1135	776	1193	728	1314	1506	280	2025	1590	1169	857	1496	871	1057	1620	1544	233	1335	1495	1079	558	1436	529	1035	2066	674	1289	286	627
ENSG00000058799.12	2617	681	535	2251	1866	1846	1107	2785	1289	2363	2633	1851	2745	1861	1725	950	741	577	2820	1298	1449	1015	4752	2411	1275	2754	717	2640	1632	2461	2785	1792	1217	3416	1558	3111	1170	2395	4854	1779	1415	5588	677	810	4968	754	1139	805	863
ENSG00000058804.11	4561	1074	1195	2239	3050	2780	3012	3515	890	3260	3706	3164	5335	5109	3031	1526	1416	843	1910	2082	2171	2971	4073	3424	1681	2771	1058	9200	4012	4052	6465	2661	2814	8548	4030	5443	1210	4232	7339	2411	2618	6272	1028	1631	8741	1839	1444	1503	2790
ENSG00000058866.13	655	1222	81	944	382	222	7548	9371	84	116	472	496	3033	1489	196	134	51	20	498	211	63	146	99	118	375	941	161	86	45	248	537	1542	261	2566	384	792	61	1823	105	1189	1542	201	358	2998	187	61	1921	1	30
ENSG00000059122.15	2356	1993	583	2483	3160	1976	858	1595	1308	2880	2456	1425	3769	2824	2949	1609	1077	1322	3886	2814	1317	3047	6415	1228	4102	2577	1020	2552	2052	1020	1032	1884	1178	1290	1776	1456	716	1032	3190	1450	932	2038	577	1133	3421	725	7472	362	659
ENSG00000059145.17	479	1199	178	349	999	701	182	419	893	1472	936	556	1684	1748	745	684	203	553	1481	1512	506	2012	3222	324	1693	953	314	1758	1211	503	604	1346	505	833	1664	378	294	1224	964	515	667	689	327	398	1476	191	2683	48	502
ENSG00000059377.14	188	295	206	202	696	85	64	247	814	503	636	187	575	282	155	192	297	17	1663	972	105	297	7848	573	646	676	151	1254	229	481	529	521	513	1257	544	1267	227	194	848	560	182	509	118	200	1047	81	283	262	37
ENSG00000059378.11	5262	2555	1214	7964	5720	1384	1601	1716	2935	4635	5288	3018	8565	3967	2299	1319	4114	912	3042	5036	1850	1238	13984	2209	2771	4941	1547	5174	9404	14047	5572	5443	6115	6976	3736	6139	5706	368	14471	6530	955	4906	1174	1906	16013	5475	2395	1625	2331
ENSG00000059573.7	4019	4129	3497	7264	6115	3410	6599	7314	3172	8038	8331	7263	11747	12240	10460	3992	6116	6222	5090	9960	7233	7252	7859	4521	7861	7493	3740	10838	4280	8421	7471	4343	6743	11584	9164	12729	2221	5672	10722	4894	5223	10307	2428	7857	8209	3966	3738	2377	2724
ENSG00000059588.8	6831	1229	612	2547	2139	2469	2205	3351	1525	2768	2457	1645	2734	3433	1765	1136	643	1782	2031	2996	1738	2694	3142	1556	3908	2604	1175	2850	2202	2157	3307	2195	2287	6228	5248	2023	3036	3565	6891	4940	1659	3027	696	647	3474	3656	3502	449	2772
ENSG00000059691.10	941	285	688	1106	1172	921	860	1131	412	703	774	1438	2275	1226	1784	706	282	486	1391	1307	932	1214	1578	924	2047	1259	372	682	1951	584	1307	1208	1108	930	350	2251	249	795	1112	790	530	885	417	494	1173	401	1994	210	1315
ENSG00000059728.9	2248	486	795	678	792	434	1691	1636	487	2097	1302	1991	1323	2503	1160	1099	476	274	1024	1392	594	843	2009	535	1735	1046	930	2018	1097	1017	1994	3754	1296	1706	1608	1259	538	744	1696	833	1545	856	486	739	1346	1341	341	126	269
ENSG00000059758.6	2013	777	620	1728	1081	540	1624	1065	756	1145	2384	1309	2472	4061	1721	764	758	685	1484	1082	1444	1801	3137	847	1461	1193	691	1396	1182	1196	1630	2129	1286	2523	2062	937	762	1240	3116	1467	1024	1650	582	632	1484	1131	902	491	819
ENSG00000059769.18	713	270	293	361	467	194	528	672	253	493	1464	507	1125	1238	476	389	430	179	859	1316	350	375	1220	420	527	551	169	967	941	94	346	708	468	483	817	454	282	316	961	462	255	362	187	543	1194	326	250	276	395
ENSG00000059804.14	899	1190	3482	730	3020	208	1184	2046	537	980	523	240	1964	983	875	2191	445	128	585	5211	3486	859	3386	432	1749	2148	394	3489	1026	830	2592	6506	1913	707	1945	1787	192	2103	1377	361	1194	1015	597	859	2580	1241	335	153	336
ENSG00000059915.15	238	517	284	651	996	199	1920	533	282	1675	504	1369	300	1516	4255	434	154	709	339	420	1150	573	1313	238	2716	569	1182	365	648	92	394	135	1613	718	1859	3398	133	879	342	1207	388	753	231	974	952	562	1666	77	144
ENSG00000060069.15	2828	1246	538	1580	1788	623	1059	1369	1266	1187	1942	1280	1531	3053	843	898	1290	935	2400	1133	1337	2915	4786	1484	2618	1764	797	2290	1425	1356	1240	1443	882	2089	965	1297	1150	587	3055	1102	439	846	611	797	2320	789	1428	285	1028
ENSG00000060138.11	11399	10683	6504	29151	17447	12897	12387	23514	8372	10809	19325	5628	16106	7478	11036	7460	28457	13941	10020	22136	10202	27682	44941	30806	15452	33250	9805	40878	13742	20831	14350	16208	15604	19467	5779	22758	6753	9475	38624	13578	3280	16106	7015	15501	68862	5543	11157	6313	11980
ENSG00000060140.7	334	91	93	127	33	125	13	747	67	214	285	60	609	81	239	145	220	31	369	614	105	126	82	129	184	162	333	148	501	459	262	624	57	300	6	560	124	120	903	144	3	192	37	217	300	90	47	95	8
ENSG00000060237.15	18085	11120	6990	19107	8982	4833	5181	20408	10080	18732	20956	6195	12242	19451	23323	9756	17824	5539	8579	21045	10183	37846	23283	13649	20055	6395	13614	36818	6135	29152	11684	15807	10966	26505	7577	43952	6931	4843	32206	7334	11724	14971	8347	12194	11644	12203	4807	3754	20754
ENSG00000060303.5	4	5	4	26	16	20	16	5	3	16	4	4	6	2	3	7	4	10	6	12	4	11	30	34	19	68	4	10	34	11	2	6	12	6	11	8	0	8	6	9	5	10	9	1	42	2	15	20	42
ENSG00000060339.12	5788	1586	3223	2662	1521	1016	3170	6102	1865	5050	4365	4290	6663	6865	4177	2789	3075	2776	2318	5794	2664	2558	2601	1079	2697	3069	2394	5757	8727	2393	3379	4388	4245	4727	4276	4366	1302	5002	5678	4073	1940	2866	1058	2156	3371	5850	2110	840	1619
ENSG00000060491.15	6200	4731	1611	7272	8562	3451	1551	4603	4182	4803	5235	5003	6551	6175	2804	2199	8412	1711	2732	5597	3712	3682	9988	4081	4501	6171	2435	6899	6655	3942	2806	4451	2693	4384	2534	3761	2245	1592	12124	5704	1221	2830	1382	2550	12754	7656	14749	1212	4512
ENSG00000060558.3	92	236	254	408	432	44	24	389	369	519	810	28	1002	63	72	377	263	27	569	269	56	43	3522	520	388	658	84	985	156	403	543	795	262	430	191	834	126	112	674	430	90	929	30	107	424	117	298	191	15
ENSG00000060566.12	2	1	0	0	7	1	3	1	1	1	2	0	3	1	0	2	1	0	2	0	0	0	1	0	0	0	0	2	0	0	5	2	2	1	1	6	0	0	1	5	10	3	0	0	2	0	5	0	0
ENSG00000060642.9	597	523	346	1053	1045	1041	606	1270	683	853	957	565	2161	1116	1060	412	460	468	1361	758	813	974	3243	2257	1302	1160	600	1081	1303	649	1229	770	648	1052	1131	1722	692	705	3567	909	641	2022	934	373	2045	417	1183	652	772
ENSG00000060656.18	2275	5124	1171	7455	20493	2838	1415	5703	1793	15444	11920	7784	5018	14719	10594	2460	5887	7879	1875	4320	3887	4446	35201	11270	10761	6158	10775	12033	3414	1835	3527	4558	1799	13612	6056	8352	7321	4001	15934	7426	2363	6102	1471	3520	5278	3754	5830	701	3215
ENSG00000060688.11	1544	1574	497	2822	3041	2328	1851	2308	1382	3958	2187	3056	5259	3175	2452	1345	985	979	2352	1744	2040	2295	7184	4256	5602	4020	1029	2163	1689	2368	3226	1452	3116	3509	4681	6223	1020	8213	7824	1949	2128	2851	1155	1243	2927	2268	1599	851	2120
ENSG00000060709.12	804	86	133	102	111	5	0	64	94	311	69	5	710	152	3976	45	8	65	997	1577	26	312	161	19	3	379	839	1260	21	56	54	61	383	2729	20	19	116	9	563	750	32	69	326	145	329	68	10	23	14
ENSG00000060718.17	1989	1152	7401	2810	3301	2625	58	1789	823	432	39	87	158	744	43	6074	96	40	59	48	182	261	125	157	4396	161	190	807	534	22	366	2470	444	10	351	486	247	1377	643	370	188	229	35	333	335	277	37	147	104
ENSG00000060749.13	2695	1676	596	1775	1654	1003	4286	3035	2012	3840	5406	2170	5727	7714	3395	1807	928	797	1289	4150	2390	2512	2575	1437	2116	1652	635	6061	3597	3983	1815	3483	3659	4171	3559	4276	1425	2784	12107	2055	2455	2721	971	2579	7767	3057	1068	998	2256
ENSG00000060762.17	1137	686	793	3948	3400	1375	1022	1309	1294	1822	2898	1859	1498	1707	724	454	2823	580	1718	1885	1312	925	5175	3646	3318	5740	455	1401	4994	1700	1469	1040	2003	1468	1745	2787	558	2183	1674	1436	519	2611	268	950	2370	1303	1840	544	1255
ENSG00000060971.16	1739	1771	452	2989	3369	767	1151	1393	1633	1935	4036	1951	1283	2060	1371	831	1197	611	3632	3123	1480	2959	6989	3629	2924	1879	604	3411	7915	3768	1566	1811	1637	1834	4230	3029	1454	1251	2586	1093	605	1899	415	1767	3064	561	2953	749	780
ENSG00000060982.13	2245	1738	36814	13623	1795	4684	14339	35073	12162	1191	4333	1212	29020	5592	49568	1963	539	2760	81472	34926	503	2151	4693	507	4479	6876	39000	2444	31058	6790	21064	50042	9764	2666	1373	16147	3961	1727	12011	5551	15161	49037	8143	57803	19747	1749	2867	309	1228
ENSG00000061273.16	13789	11572	3740	38741	13124	8129	5019	17105	10061	10940	22621	4301	18161	13570	12945	12487	7235	3768	10657	22709	7325	8508	41542	13701	8280	15027	2645	28167	25685	11644	12139	14441	9321	18840	8446	5941	9605	6388	17293	10622	8559	15280	6744	8360	16680	2612	17686	4585	5260
ENSG00000061337.14	2312	350	321	198	582	142	39	225	257	290	244	318	310	661	259	357	104	119	95	594	842	408	250	55	3250	255	130	422	144	110	265	502	257	91	227	893	85	290	375	570	1030	184	253	161	197	643	118	103	40
ENSG00000061455.10	103	162	75	31	124	28	11	86	50	454	28	27	17	139	14	76	27	5	63	40	62	53	30	49	34	239	61	81	49	37	33	40	125	76	11	34	30	14	314	117	69	64	42	35	58	338	24	4	5
ENSG00000061492.10	1	0	0	0	2	1	5	0	0	1	2	0	16	2	12	2	0	1	4	6	0	4	10	0	0	2	0	0	0	0	2	0	0	1	73	0	2	0	0	2	2	0	0	0	2	0	2	0	0
ENSG00000061656.8	367	134	316	8748	1029	538	4940	1012	261	263	674	2927	2452	2345	1534	518	219	483	2127	1284	1348	73	5809	1635	542	995	216	99	1240	806	815	638	1417	350	206	2078	95	395	778	1127	1185	1169	911	492	1607	301	886	228	431
ENSG00000061676.13	11635	5577	5099	11061	8578	5370	12161	25300	5873	15013	29074	8545	18628	15011	11418	5372	15227	14100	15241	11208	15015	8934	23174	10766	10726	9017	12277	25764	23293	13399	12135	17727	11551	16567	9840	17147	6041	10995	14333	9261	5728	14068	4183	8693	14341	14690	4100	6130	5604
ENSG00000061794.11	3276	1853	2379	7182	4867	2381	4103	7983	3798	4426	5095	2330	7060	4592	5066	1809	5495	4424	4582	8047	3676	6322	10806	5732	10440	8467	3718	6182	9619	6770	6854	4446	5284	7941	2658	10906	1656	4004	29395	2484	1457	10001	2370	7648	10378	3241	2220	1817	3774
ENSG00000061918.11	3174	1405	1874	874	2608	405	621	1336	2602	287	564	293	4308	1089	3083	1034	1206	1049	1847	1520	509	506	397	806	1690	2247	242	4235	3647	1522	2661	6772	474	1924	1377	8745	391	765	2439	1623	977	4302	1631	1154	1911	544	1022	586	1109
ENSG00000061936.8	5628	2207	1556	2971	2820	3387	2751	2817	1242	2603	4115	3635	3537	5304	3191	2856	1964	1347	2355	2459	2393	6319	7082	1313	4696	2661	1055	3174	3131	1684	2372	2028	3434	4027	3106	1638	1606	1911	2844	4506	2380	1254	1486	1367	5679	3072	4373	330	1987
ENSG00000061938.15	9519	3539	1701	6515	5927	6434	1765	2562	1865	2789	10721	2387	6913	1920	3519	4560	860	2089	4656	10099	4892	4365	12876	1892	10647	1764	2052	3561	5629	1555	2453	4288	4055	2843	3692	3088	2972	1966	7120	6845	1529	1246	1152	2742	3724	3571	12996	773	1457
ENSG00000061987.13	3002	1172	684	2688	1640	1108	1747	1319	1305	2131	3506	1539	1908	4475	2239	1467	986	571	1655	2350	1894	1148	3966	1392	3279	2114	594	3292	1447	2352	1432	2892	1972	3258	2522	1481	1157	1798	4405	1827	1549	2170	911	1215	2160	819	1262	412	784
ENSG00000062038.12	5871	6078	1129	3371	1818	5623	4869	601	1370	6768	1465	4771	2243	21282	5780	3712	1805	4651	5873	4010	7539	28278	2334	668	26909	3657	1775	6694	2154	2870	4169	2497	3709	1968	704	4788	2419	8728	8545	1944	1122	11014	4516	3618	3096	8665	509	1383	858
ENSG00000062096.13	2	3	3	0	13	0	0	2	1	1	6	4	0	9	0	0	0	0	14	3	0	0	11	1	12	2	0	0	1	8	1	1	0	2	1	0	0	2	3	3	2	3	0	2	4	0	0	0	0
ENSG00000062194.14	4110	1262	2546	3243	3832	2445	6271	5584	3726	3501	5474	3695	9586	12535	3794	2724	1961	2380	2876	3962	5341	1684	5820	3240	4021	5584	1340	5257	2549	8188	3762	5046	3603	9169	6746	4258	1719	5705	4871	5418	2365	6217	879	5068	3900	2944	3316	1070	1727
ENSG00000062282.13	448	168	47	815	1909	1111	700	180	184	2530	777	1994	838	1489	843	349	207	952	380	470	534	1101	231	613	911	572	1609	4229	530	320	4217	1096	1455	946	263	703	182	593	355	391	868	375	136	447	1433	246	1248	168	270
ENSG00000062370.15	456	218	56	102	224	136	209	229	167	420	257	162	214	675	211	94	100	90	158	363	97	505	228	108	410	134	119	741	56	525	171	355	270	304	244	346	158	162	248	163	157	41	91	186	91	754	84	44	95
ENSG00000062485.17	15653	7426	3596	27054	16305	7959	7514	10522	9694	12030	17535	11516	22760	23454	15147	9271	7584	4066	7320	14351	7779	9208	23232	14971	18271	16564	4530	29678	6940	16058	12035	14683	12506	25964	11745	12386	5806	9742	23088	8893	7437	14383	6771	13446	11268	5366	8606	4219	4356
ENSG00000062524.14	270	465	5	148	111	14	17	24	75	14	103	112	76	73	7	31	6	3	38	717	10	180	101	31	245	16	5	17	177	124	16	117	84	28	26	172	45	33	939	22	167	193	0	44	34	50	43	190	35
ENSG00000062582.12	824	666	433	2290	1653	835	1331	580	853	1285	1671	1467	3023	612	2071	220	743	947	834	1120	818	956	1949	2888	1767	2284	482	1419	1322	666	952	708	708	1004	735	1749	332	1623	1072	710	567	1989	883	787	1672	478	1268	1363	619
ENSG00000062598.16	3718	2819	957	5387	5894	3654	2563	3950	2643	2425	3525	8036	4303	8463	2684	2123	4051	1536	4859	8584	4317	3759	8394	3403	5853	4201	1905	2969	3122	2719	3547	5708	4588	4882	3614	4027	1845	2158	13166	4185	3759	2658	884	1226	3986	4217	3484	784	2808
ENSG00000062650.16	1702	1467	1729	2727	1553	1288	2875	3704	1928	4420	5501	2628	2835	7160	3864	1623	1501	2093	1616	4159	2630	2941	3593	1796	2257	2146	1420	5776	2784	4625	2772	2448	3502	6363	3996	4758	947	2305	4084	2093	2223	2553	829	2556	3913	2375	1373	853	1369
ENSG00000062716.9	15666	4958	5088	13951	19268	4424	3336	28053	5901	11234	24928	6412	27779	6609	3342	11846	2682	2180	7000	20163	5603	2426	40472	6006	11685	31623	3570	9609	36616	9836	12799	74718	6840	6334	8705	17248	6004	13967	17547	9491	2876	22228	2039	2813	59404	3708	17201	2845	8716
ENSG00000062725.8	4705	1553	1004	3197	2074	1517	2465	5010	1588	2654	4331	2180	4416	6852	1954	1396	1290	687	1878	1572	1711	1611	3769	2003	4992	3492	1435	4703	6105	4400	3319	4191	2689	3217	4195	6906	2360	4268	7348	2940	1950	3763	746	1230	7785	2464	1352	693	891
ENSG00000062822.11	4032	4034	656	2049	3854	3353	844	1386	836	3065	2586	3036	3531	4077	1243	1918	1938	685	984	3758	1167	8279	4816	1677	8758	2307	472	7004	1474	2676	1846	2019	3590	3192	1853	8227	815	1168	4748	1322	2304	1552	682	1170	4892	2998	3686	564	1590
ENSG00000063015.18	79	171	9	67	41	9	77	47	23	53	55	11	195	162	98	43	27	169	23	98	49	69	84	79	228	75	127	66	10	22	40	62	222	56	132	32	26	8	86	44	41	462	5	33	57	46	72	15	20
ENSG00000063046.16	16231	11073	7113	51286	22805	15302	29320	9938	17619	22428	37587	21562	33220	28037	30557	11042	8171	11941	8832	26099	24732	44543	33569	16545	15562	18730	9746	60917	11360	25538	21495	16812	20154	45408	50043	12580	7308	16490	21732	19739	15134	24656	16468	23632	28558	6558	13804	6676	13253
ENSG00000063127.14	203	72	54	62	239	19	61	345	44	264	137	119	62	296	117	312	9	26	69	127	709	80	310	41	448	117	22	63	59	47	11	41	76	112	108	280	33	164	137	76	175	16	99	62	74	179	330	8	107
ENSG00000063169.9	4488	4754	1097	2224	4744	2731	1255	2264	1914	2888	3424	3052	2691	4500	1996	1432	1925	804	1409	5038	1426	5010	4799	2013	5825	1969	919	5016	981	2437	1337	1711	2683	2851	1547	2464	2117	874	2810	1886	1747	975	838	1909	2122	2222	3970	393	1481
ENSG00000063176.14	1847	2960	531	1211	2962	1880	793	968	939	1244	1743	1375	1992	2010	1214	1090	816	822	898	1618	893	3188	2632	1647	10559	1979	518	3584	392	1612	1118	727	1588	1482	1131	2610	1249	1873	1982	691	602	1072	624	1259	765	829	1849	272	791
ENSG00000063177.11	40969	41991	35756	165748	206571	139806	147469	40581	33943	91520	44649	84056	43125	48620	58918	17211	49333	51964	17820	129334	75858	86087	74903	223594	96623	200808	37662	98202	46181	98472	30991	17671	90845	140923	34958	108156	24276	70514	42500	74709	20564	135123	60549	39104	190652	47001	51058	37566	59363
ENSG00000063180.7	1706	886	592	529	800	1169	1004	812	462	2022	285	1377	348	930	3893	598	526	961	1123	2324	1393	1290	545	500	5817	453	281	859	512	530	872	711	651	1344	1337	6009	363	577	1069	880	277	1473	863	385	690	1018	1717	316	167
ENSG00000063241.6	3207	3218	1578	5745	12848	3176	2339	3221	1914	4182	2156	3594	6001	3421	2177	1176	4522	3481	1851	4058	2471	2701	4789	16122	15882	10576	1570	5388	2596	3654	3335	1673	4125	7133	893	11060	1680	2452	3657	2962	1030	5449	1299	2165	12624	3889	4725	1558	2103
ENSG00000063244.11	13896	8507	5799	9306	10663	7292	7331	11506	6948	14715	11721	12259	19449	15265	7986	6311	7699	7105	8219	12965	6630	13757	23907	10405	21168	13590	3499	17921	9566	11481	11585	8510	16313	15212	7186	18592	5988	9480	15452	9456	6603	11877	3171	5439	19614	14229	13167	3002	6937
ENSG00000063245.13	18023	17610	5693	16512	32079	11622	10147	9035	7588	22572	13415	10265	16010	16033	9312	6130	10262	11530	8178	21160	7635	21672	31138	19584	39865	12692	6118	25956	8297	18058	8955	8000	12552	16063	6816	18646	8085	6683	13870	10173	5386	7393	5990	6319	28210	15832	15179	4010	5699
ENSG00000063322.12	5035	14134	1031	2959	5918	3439	2974	3115	2982	6256	6632	3046	3995	10470	3945	1955	4921	1978	4001	6358	2679	5501	7317	4648	6882	3932	1747	6711	6074	6929	2431	5649	4851	4405	2665	6751	2321	8918	11209	5267	1841	3213	7043	3572	8088	5375	3703	2025	1116
ENSG00000063438.15	89	94	59	169	85	54	98	449	61	236	364	74	77	314	111	134	16	78	23	81	44	214	212	45	2919	123	101	202	131	106	67	89	140	176	173	184	124	153	113	121	200	46	29	61	156	154	196	19	11
ENSG00000063587.13	3241	3028	998	1642	3048	630	1499	4991	1758	5708	4760	5222	4530	11894	3638	1921	2391	724	2814	5332	1907	4042	4270	1151	2753	3638	1496	4501	1455	4629	1863	3207	3945	4405	5205	2643	1660	1202	8982	5355	2107	2531	1552	3123	11452	3105	2851	670	726
ENSG00000063601.15	2466	646	515	1260	2186	512	1131	2201	1284	2067	5064	2395	2771	6111	2895	1184	1563	658	1853	2490	1317	1401	4391	1831	2767	2782	392	5641	1006	4725	2481	3045	2800	4207	2642	3142	1530	1687	9228	1619	887	4364	537	1992	5469	899	2610	582	348
ENSG00000063660.7	12308	8048	2081	9094	13011	8404	3943	7402	1292	7387	17895	8830	6558	16279	7537	2176	4307	12177	4946	9424	15634	7675	18749	10084	31523	6301	6540	9213	5697	4450	3486	5740	4579	7413	7500	4000	3086	6607	6714	7122	2969	4476	5335	4314	3249	10869	6387	1882	1900
ENSG00000063761.14	858	474	282	645	969	779	709	487	300	784	506	538	798	1237	728	381	336	223	695	1379	261	1096	1591	643	1222	790	215	1177	561	303	508	805	969	1090	261	1607	481	259	745	434	623	467	338	355	609	469	1005	356	380
ENSG00000063854.11	1060	1272	609	1992	2869	2241	932	1541	1203	2707	1520	2437	3211	1891	849	1243	1180	1714	2034	3531	1836	2048	5849	1633	4551	4082	802	1606	3647	1292	1375	2357	1166	1642	1697	2040	551	3411	2708	1265	1184	4030	613	945	5456	1716	4119	339	1854
ENSG00000063978.14	5387	3326	1065	3922	5197	2898	2258	5371	3172	6270	4678	4725	11381	7788	8353	3408	2467	1620	5421	3885	3222	5457	12461	4596	4841	4020	1200	11054	3272	12965	5638	8271	2997	5066	5982	6662	3625	5370	8913	2615	3472	6040	1490	2670	8761	3464	3273	2986	2292
ENSG00000064012.20	4048	1456	1461	2973	2073	283	3655	6544	3002	6251	5829	3372	6130	1499	4314	1636	2151	1900	3751	6235	2252	2017	7524	1930	1894	3116	2119	4340	5869	5947	4233	4140	2547	5415	2039	2697	1462	698	5175	2539	698	3784	1571	1846	5246	1321	2125	1365	1054
ENSG00000064042.16	4248	811	665	1180	658	1251	489	744	831	2095	4400	2154	4451	2159	2155	628	940	1200	2270	1997	3907	723	3760	1314	3190	602	1671	526	1337	1640	717	937	799	1186	343	1687	731	1672	1809	928	321	1334	403	1893	1022	706	229	337	593
ENSG00000064102.13	1457	643	887	2071	1193	1340	1759	3344	1222	1515	1728	1233	2511	2394	2301	862	3443	2147	1817	3233	2560	1850	2135	1330	3032	2116	2226	4105	3386	2624	4079	2100	2548	5095	2861	6645	631	1218	10171	1634	889	3140	1292	2993	3726	2645	1029	552	1064
ENSG00000064115.9	4278	2342	551	3288	2820	2853	2240	5936	1970	1601	3190	1268	3971	5631	3269	1287	2280	3871	4040	6176	2881	3774	11303	6828	15536	6129	5502	4085	6876	6365	8910	4879	3505	6762	4777	16403	3263	7111	18006	1412	2384	13281	1854	5667	4472	2265	1425	944	2433
ENSG00000064195.7	588	93	62	184	265	185	96	208	35	268	1096	919	102	1538	169	26	32	122	72	445	2422	216	277	552	565	1090	224	29	247	103	170	25	326	521	12	71	181	1180	615	436	250	523	79	106	291	807	1039	192	207
ENSG00000064199.5	926	504	387	1008	1238	797	1485	762	1217	861	4459	1554	2567	994	1298	399	453	907	1777	1252	1297	461	914	1679	677	1255	687	852	431	1266	386	1039	555	1140	175	906	471	1076	529	787	569	515	411	701	1398	646	1214	839	2740
ENSG00000064201.14	174	78	13	74	80	91	133	152	122	57	50	11	107	181	1450	103	21	178	126	67	38	199	626	51	328	182	24	121	55	68	116	119	85	104	631	42	19	60	108	137	154	135	107	29	69	33	191	20	10
ENSG00000064205.9	46	2163	10	126	619	92	13	43	130	686	16	212	33	59	75	66	171	300	133	86	90	81	241	74	51	507	251	192	82	32	43	48	298	57	310	22	8	2	138	106	39	93	718	28	602	253	228	6	19
ENSG00000064218.4	82	0	20	26	72	0	1	10	3	1	55	0	56	612	0	54	2	2	13	386	2	1	1	0	146	11	22	12	176	1	28	57	4	52	17	31	12	1	11	3	135	0	0	11	10	373	0	0	29
ENSG00000064225.11	568	279	489	667	799	713	781	833	1196	4145	882	263	684	118	2008	1118	706	596	1808	282	151	302	2259	464	236	562	936	1728	801	346	1943	1929	520	1884	703	1217	641	1125	547	1462	496	1164	180	646	3496	181	931	89	386
ENSG00000064270.11	255	68	64	98	27	60	80	188	93	403	169	387	782	956	369	82	81	6	677	428	159	194	278	171	337	111	13	34	41	109	37	189	234	109	76	243	176	52	809	116	31	35	88	112	435	248	493	87	206
ENSG00000064300.7	1455	236	38	963	300	10	30	610	22	62	755	28	483	703	2351	37	32	43	200	2191	155	96	258	703	28276	245	9	120	338	596	36	235	606	61	1961	243	9	61	85	338	643	651	252	382	144	300	99	69	21
ENSG00000064309.13	1101	1442	370	360	918	953	1759	576	387	1276	1318	884	1838	1992	2340	354	370	1288	975	1197	1378	1896	705	1028	3567	1289	868	2095	201	588	1633	3382	1877	1897	6338	570	509	1525	1187	1139	2813	265	1045	497	493	710	645	94	312
ENSG00000064313.10	2915	1034	1357	1663	2029	548	1846	2349	1787	6168	7048	4048	6174	2772	2502	1248	2104	1831	2040	4248	1533	2344	2546	3010	2299	3172	986	5741	4278	2723	3654	5024	4791	4929	2537	4074	1515	1753	8062	2049	1192	3511	897	1393	2771	2765	3353	1784	1840
ENSG00000064393.14	5363	7019	2513	6453	4344	3283	5187	4693	3301	3537	9666	8046	5280	23514	5689	2754	4325	1002	13864	16979	5576	25392	9661	3472	11400	2692	5739	11925	2050	8201	3648	4676	8736	8510	5699	4474	4861	1784	8755	7607	8716	2336	3096	5423	16629	2408	2176	1362	1164
ENSG00000064419.12	4618	2107	2131	3152	2228	2413	2340	3444	2557	6445	5884	4704	5801	7359	4450	1804	6168	3041	3839	5629	2913	4407	4970	1622	5166	1762	2228	10037	3371	5609	4246	2974	5558	8251	5236	5644	2559	2008	7395	4387	2660	2577	1559	3622	3589	2578	1453	534	1158
ENSG00000064489.20	63	12	13	21	18	12	18	39	7	35	64	9	39	166	121	42	6	19	24	66	27	43	272	25	21	138	0	92	18	33	63	42	48	56	6	99	18	16	21	35	81	105	16	20	67	33	344	22	13
ENSG00000064490.12	7420	1550	1680	14216	5502	5283	6228	5216	2954	6470	5344	7775	6440	5721	13203	3392	5866	18364	7130	7575	6816	3276	21473	8492	8628	28945	2016	14299	4926	4377	9729	6796	6552	7381	1780	17100	2105	5595	6433	10971	4222	11977	4326	4186	9752	8143	16042	3534	6142
ENSG00000064545.13	2044	1566	912	3833	3570	2326	1646	2168	1503	2746	2651	6724	1907	5706	4986	1153	2074	3158	2521	4561	1619	6147	7221	3690	4477	9437	844	4350	1770	2440	5319	2079	3784	4874	1807	4636	1839	2272	5632	4047	3685	2457	1620	2055	10319	1684	17376	1916	3646
ENSG00000064547.12	3474	1879	529	1755	1543	1988	1780	5837	787	1815	1484	4033	3935	6529	3701	1207	1206	1954	2444	1654	1302	2560	4732	2699	3904	5187	629	2669	1492	2604	4576	2441	2395	2896	589	4316	853	2050	3558	2059	3534	1858	623	1146	5211	2224	1188	969	1128
ENSG00000064601.15	9933	7854	6849	16931	35893	14686	3033	10081	7822	16753	9347	12605	18984	8564	6230	4550	6429	5047	40319	18436	5653	7393	38513	13139	17855	13048	10583	9868	7458	6683	11725	11478	8331	10647	9999	14669	6288	3603	31772	10661	2887	9695	3209	2815	21282	10700	21890	3506	6034
ENSG00000064607.15	3963	1916	592	2089	1648	1275	1258	1761	1887	3036	3758	5129	2636	11193	3532	2377	1621	1523	3129	4447	1021	8854	10945	1007	4379	5509	498	5221	3007	3608	7332	4293	2142	4696	4722	4356	2561	2820	6061	3401	7594	2456	616	2162	3647	2095	4073	460	3537
ENSG00000064651.12	671	2050	295	786	2113	739	996	3894	2422	1972	1363	1037	1211	3205	640	529	1446	1102	899	5029	2344	1212	2511	1734	1350	1930	475	2909	893	3549	1728	3512	713	924	1410	1977	470	856	2705	723	926	1360	185	2975	2286	1144	1501	576	611
ENSG00000064652.9	1117	514	279	1308	1682	756	448	1302	963	1350	979	839	831	2426	337	760	971	302	478	1462	2575	696	1528	1255	1464	1699	659	1223	926	1495	1151	1458	450	781	1685	1200	410	768	1404	1242	425	792	380	1670	2266	1147	621	590	380
ENSG00000064655.17	7603	7726	77	21667	24638	6049	9718	8643	6651	9905	16748	42568	8241	16259	6894	3585	7468	17305	6040	1487	230	698	1384	12020	21496	6521	4211	7767	1023	1610	2966	4598	3578	14906	4154	6194	3312	813	18026	10100	344	14300	603	4547	4926	5615	33045	3886	4106
ENSG00000064666.13	6640	7856	7866	8684	8308	4748	1104	2164	4792	13723	12744	5047	2155	3110	1602	8203	2150	1280	7246	13544	11923	4142	15700	4474	6025	3040	4139	26086	2194	2853	3163	7719	5449	6016	1647	8484	2011	16022	17046	3921	2556	13601	2148	5293	4496	8645	803	1504	2656
ENSG00000064687.11	773	362	159	612	425	82	59	602	858	1015	1962	435	435	597	124	751	230	55	1451	1674	193	300	6016	756	383	156	151	1190	648	746	404	657	259	407	483	850	698	196	1748	362	593	388	50	151	774	460	1636	70	124
ENSG00000064692.17	259	382	89	122	267	46	8	154	169	376	152	182	131	839	22	455	135	388	1016	1240	181	211	2720	65	1472	492	105	184	151	16	44	907	173	120	1550	53	23	348	552	222	558	59	110	48	78	471	358	22	250
ENSG00000064703.10	1381	426	620	936	1074	1399	1448	1283	781	1697	1689	1487	1800	2678	1374	543	1254	546	1004	2433	1399	2960	2430	1048	1524	2085	653	2906	1169	1951	1797	1444	2032	2651	1754	1912	628	1609	3012	1233	1432	1442	488	785	1903	1503	833	656	1026
ENSG00000064726.8	2091	1388	1203	3300	4670	3276	2353	3759	2650	5455	5039	3399	3014	5306	2193	1919	1478	2098	2565	3772	1803	2577	6448	5085	4877	3624	923	12487	6209	5319	3096	2891	5388	4567	5193	5996	2046	4209	7420	3058	2625	5346	869	2234	7464	2061	1526	1765	1721
ENSG00000064763.9	192	92	180	276	442	266	9	521	273	254	351	340	1601	549	88	218	67	35	244	197	70	643	696	61	883	231	61	363	327	753	962	624	126	421	316	2478	116	124	3422	385	181	323	23	1114	437	830	225	70	437
ENSG00000064787.11	19	73	51	17	48	29	4	51	13	568	756	40	17	28	7	15	6	2	115	61	14	54	209	24	17	8	3	19	89	16	3	31	22	19	85	40	60	22	26	50	30	5	1	26	152	17	50	43	6
ENSG00000064835.9	3	2	0	0	0	0	0	6	0	1	5	4	0	0	0	0	1	0	3	1	0	1	16	9	2	16	0	1	8	1	3	3	0	4	5	0	1	0	5	1	0	0	0	1	0	0	4	2	6
ENSG00000064886.12	64	52	20	17	94	5	26	115	217	48	50	2	33	13	17	20	150	40	126	86	58	8	1230	521	8	113	43	229	9	213	165	46	19	208	144	156	130	14	599	63	31	666	5	7	255	18	26	38	14
ENSG00000064932.14	6177	4779	1828	6792	10336	2415	1232	7341	8342	4311	8991	1562	9970	2256	3602	7178	1535	1570	8191	9893	908	4014	16613	5287	3664	8752	1269	20935	4644	3730	6680	7238	3105	5349	2425	3397	3152	3085	13261	4123	2192	8270	937	1788	7079	1251	9593	1195	1516
ENSG00000064933.15	1480	484	387	1111	1292	732	1212	1838	590	1522	1207	1396	1605	1964	1183	552	684	632	898	909	1328	953	1651	695	1093	1511	797	1324	1760	1844	1653	1514	1424	2026	2601	1949	359	2165	2742	1101	919	1092	668	538	1907	1413	698	434	1141
ENSG00000064961.17	5725	3676	2001	9636	10952	6459	4970	5203	3656	10138	7245	5333	14305	3462	4542	2992	2169	3000	5694	6604	4285	4210	8790	5835	5433	5499	2451	12154	3274	4676	4068	4291	3718	6334	6981	9138	2438	7158	11215	5099	2158	7774	2301	3392	11490	2513	7915	2375	2375
ENSG00000064989.11	760	894	230	119	437	151	155	362	408	858	325	368	528	861	307	198	206	129	198	397	4318	266	255	189	708	965	370	1136	794	1022	950	729	435	222	307	927	100	658	1511	340	384	611	441	421	332	459	77	129	134
ENSG00000064995.15	2869	1154	842	2771	1914	3612	2359	2442	1163	2144	3138	3161	3033	3186	995	1094	1108	763	2060	996	1938	2927	3888	1798	3308	3383	809	3624	3018	2019	2458	2289	2065	1461	1816	3400	683	8388	4973	3060	2189	1319	721	1609	2986	3085	894	605	1450
ENSG00000064999.13	3071	4089	1013	2763	2891	2887	3135	2692	2832	2941	4774	4492	4187	7925	2526	1771	1117	1575	3874	1605	1400	7667	8250	3396	4674	2866	1610	9872	1966	3670	4432	3202	2666	5263	3485	2538	2197	3497	7683	2286	3357	1493	1040	3553	3433	1696	1653	834	1736
ENSG00000065000.14	9349	7132	3398	14069	10367	5661	6405	10024	5341	8331	11601	8044	11355	7346	6124	7080	3940	5293	7699	9606	3328	12601	11263	5457	9240	5026	4327	24125	4359	7004	6643	7494	6217	9984	10590	13524	4326	7058	15633	6747	6298	5197	2996	5155	9442	4821	6314	1495	2876
ENSG00000065029.13	2372	1079	662	2056	3517	1762	1878	1905	1730	2513	4180	1426	4906	3343	1303	1741	1102	782	4256	1724	1442	2946	8254	1115	3146	3391	875	5408	3048	2277	2495	2516	2039	1622	2614	3144	1209	4747	7347	3859	2104	2049	815	2008	3852	1468	6586	703	1539
ENSG00000065054.12	7272	6884	1925	14302	17559	8884	7399	4842	12643	14206	8355	6860	12223	7480	14191	4530	4132	21235	19710	19606	3899	2122	17960	13749	12321	13579	6691	17487	5266	4192	2260	8364	5501	6513	3342	5934	3338	2200	14603	6642	3026	14998	6473	3176	29441	2816	25375	3986	3731
ENSG00000065057.6	929	808	385	3230	1930	4076	1091	1395	1385	1665	1038	1502	2515	1514	2814	947	1029	3330	2124	2013	1412	1649	3747	2921	6741	4280	1128	2481	2435	645	1033	1322	1250	1632	1515	1718	381	2491	2681	1313	1034	6922	1349	581	7241	1107	5909	939	1425
ENSG00000065060.15	1831	1086	510	1139	1369	812	639	1372	1367	1827	3359	1356	2577	3675	897	849	777	563	832	1241	690	2490	3786	1618	1856	1263	545	5307	1089	2916	1860	3421	1737	2595	3033	4330	923	1762	7765	1398	2170	574	393	2356	1693	1821	810	383	667
ENSG00000065135.8	7185	2163	3824	3465	6031	6076	5404	7147	3270	9134	9596	4835	11713	8151	7141	2629	4292	2135	5567	7198	4024	5810	14112	4819	4995	9456	2435	9636	6905	9855	8665	7695	7764	7013	8521	12539	3355	6335	11284	4700	4874	8351	1558	3048	7495	4210	2547	2110	2635
ENSG00000065150.17	10245	3275	3725	9140	5956	4665	12913	8729	3342	5287	10445	10717	6000	16645	9848	6514	4846	5378	4578	5557	8659	38084	11586	5768	15239	14448	3844	21499	8678	7328	6797	7789	19437	9766	42598	9145	4203	26948	12913	7282	10164	18564	3989	9673	8157	7628	2651	2751	5097
ENSG00000065154.10	4121	2802	975	4730	4218	188	2491	3759	1347	6011	6021	3821	6565	6310	3859	999	4277	604	3224	6061	2040	1721	4038	3231	974	3396	1363	2872	1033	8010	3885	6442	3971	11301	3048	6130	1761	2465	9399	2354	2344	9909	786	2449	6407	3152	1791	1222	1474
ENSG00000065183.14	1889	872	1111	1310	1248	2472	1871	2119	1200	2533	3087	3959	3144	4126	3436	1338	1920	1959	1975	2538	3021	3543	4536	1759	3144	2665	1090	5451	2749	3490	3978	3019	3801	7754	3583	4868	1268	1686	5960	1869	1445	2735	821	1032	4449	1187	1685	672	1319
ENSG00000065243.17	3454	854	747	1273	2093	1420	2110	3228	1888	3496	5346	1928	4566	5904	3072	1331	2318	985	3193	4063	2137	1731	6828	2490	2672	1860	1200	4236	2902	3818	3092	3833	2754	4763	3324	4265	1418	2797	5365	2693	1755	3417	943	1559	3891	2352	1359	782	1519
ENSG00000065268.9	1494	1575	998	10537	3668	6161	2220	1638	2448	1922	2565	1821	4931	1560	2004	1052	988	2718	2235	2730	2035	6193	4106	3434	7916	4757	1137	6020	2564	1642	2564	2256	1573	4014	2026	4740	1031	3469	2605	3340	1958	3002	1665	1387	3598	1842	3494	1706	2033
ENSG00000065308.4	2625	2953	933	3378	4407	1701	885	1752	1332	3156	5752	2161	3692	6303	1098	2039	1079	736	2391	2880	1186	2493	4810	1832	4709	2401	1406	5824	724	2516	3122	4513	2300	3117	3448	1476	1569	1510	4933	2792	3589	902	1197	2676	1926	2038	962	497	672
ENSG00000065320.7	3950	4293	489	602	1087	189	291	1056	448	10194	3679	803	409	3638	517	584	3643	2553	688	1618	945	1286	3682	3480	55521	1579	1087	2377	577	601	1621	2006	1636	2659	4179	1821	2548	1614	4018	782	1264	3027	242	2192	1793	1489	4271	611	841
ENSG00000065325.11	7	62	3	2	18	4	0	1	0	8	9	1	2	7	0	1	4	0	8	2	0	7	61	0	4	9	0	9	0	1	1	2	26	3	0	2	0	1	12	0	4	2	3	3	7	2	0	0	0
ENSG00000065328.15	993	376	415	405	550	332	555	1075	158	674	219	1477	1352	1393	226	713	349	237	70	1271	373	822	357	454	1468	812	141	1610	1399	619	1338	861	331	785	811	4260	59	891	3029	393	1072	458	100	575	903	1577	335	272	367
ENSG00000065357.18	2881	508	1144	1830	1487	671	848	1586	873	909	2093	1693	904	582	1282	2249	1349	1238	971	1469	1119	190	1999	888	1156	692	557	972	1486	572	1294	2014	903	975	326	834	607	810	630	1297	498	1306	269	1029	1088	894	758	200	131
ENSG00000065361.13	10152	3836	5358	13853	5842	2160	1326	6731	11695	27154	21030	10538	13835	12919	7661	6134	9017	3503	18172	25056	6712	3380	35556	8432	6672	4855	4611	19074	18189	9534	4251	15814	8955	7827	235	6143	9534	5975	16386	6099	170	8126	2149	6447	23754	6691	8481	3587	3617
ENSG00000065371.16	7	0	1	3	3	4	1	31	3	1	11	5	0	2	0	18	5	6	3	0	1	0	6	7	3	3	3	1	3	0	2	0	2	0	1	9	1	5	2	6	1	1	0	2	5	0	8	0	2
ENSG00000065413.15	897	240	222	198	317	225	573	213	559	534	480	219	546	639	575	284	183	255	557	672	72	93	1388	148	222	206	161	654	337	505	417	1054	625	717	2562	532	153	380	528	319	273	445	188	254	401	150	139	151	92
ENSG00000065427.13	6382	3050	3458	4992	4378	4382	6328	6072	6498	7886	4907	8196	9741	12497	10486	3844	11885	10426	8560	6941	6283	11946	10042	5302	12492	9197	2380	11281	4749	13049	12070	6904	6425	9127	7910	10158	3972	4518	14378	6931	2991	10552	2869	4603	10496	6958	4708	2416	3241
ENSG00000065457.9	975	494	422	443	344	484	374	1055	918	778	739	692	1243	1463	774	642	1070	869	1441	1345	842	2037	1147	607	2158	598	450	872	686	1772	1024	969	519	948	493	1017	703	835	2221	554	768	2103	475	384	959	745	542	211	271
ENSG00000065485.16	1908	2794	1110	3770	5403	869	5613	3375	2122	2467	1608	1717	5595	1041	12384	1601	1347	1936	5129	1312	1843	1046	1932	1442	1784	3808	1723	2801	1196	3699	10080	2536	2816	10495	7675	7145	1786	1026	4696	6335	871	8303	1651	1181	3409	3016	1401	397	835
ENSG00000065491.8	2010	816	745	1349	1414	1185	738	1361	1274	1457	3014	1708	2719	2394	821	733	1548	673	1888	925	1195	1680	3224	1282	1422	1642	621	3954	1500	2043	1805	2151	1680	1266	1204	1089	904	2067	3130	1724	1654	1055	508	1862	1402	1406	775	501	569
ENSG00000065518.7	8750	3961	7505	28510	20356	14542	13513	12367	7295	15181	16636	12841	19384	4286	7140	5231	8256	8912	8566	5733	12123	7261	19180	19451	11376	29164	3535	6410	14036	13915	6495	6386	7769	10474	8630	36490	2541	45043	13419	18952	2990	16040	4277	8622	28926	17459	16392	8418	6779
ENSG00000065526.9	6756	9681	1814	5567	9098	3572	3769	9738	6565	5758	10951	5316	14901	16219	7472	6238	3447	3072	5814	8091	4427	10621	21477	5705	12096	6059	3418	12235	2830	5473	5732	7994	5272	9846	11881	4804	6170	1905	17858	9166	6721	2045	3808	4939	7947	4646	9880	3229	4580
ENSG00000065534.17	3128	10962	2901	5591	3770	2850	1102	7767	7838	20458	5702	3056	4103	3396	1480	4835	2216	3617	2832	923	1035	2036	1309	1760	4817	1641	2253	4593	2670	6177	5145	15037	7062	7539	15698	7484	701	2357	4789	4340	4028	2179	2145	3495	1633	2842	2364	1256	555
ENSG00000065548.16	3500	1561	2799	4222	3251	2367	5272	9228	2386	4858	6337	5230	6821	5517	4283	1893	3900	3538	4671	3015	5563	2839	4731	4117	3252	4782	4153	6577	9590	4433	5789	5173	4557	6055	5084	8552	1434	7799	5816	4978	1846	5932	1465	3271	6982	5578	1736	2105	2822
ENSG00000065559.13	1522	1253	747	2948	1302	841	1367	2877	837	2325	2658	1501	1998	3667	1437	862	850	625	1355	1389	1268	1778	2478	1294	2909	1580	975	1722	762	1817	1483	1704	1310	1829	1203	1365	621	3602	5737	1128	1346	1748	636	2241	2901	986	563	424	812
ENSG00000065600.11	895	292	106	762	806	1043	525	795	325	561	295	1082	672	1172	543	244	185	326	561	297	1392	992	1132	286	2228	1176	315	650	377	651	907	465	692	780	640	1540	282	2059	634	536	801	1244	71	106	815	1456	531	117	591
ENSG00000065609.13	24	42	1	1	34	15	0	5	13	63	33	7	1	37	7	9	4	3	20	15	18	71	2	14	16	27	8	18	6	36	1	45	23	23	41	16	32	19	45	32	4	9	5	2	5	42	1	7	0
ENSG00000065613.12	1846	1381	2198	2164	2540	723	2590	3085	1948	3526	5503	2008	3461	4690	3273	1636	3863	1225	1662	4583	1406	1728	2563	1407	1659	1958	934	5454	1392	2365	1996	2788	2652	4716	2919	3921	624	1182	3015	1569	1412	2499	669	3495	1165	1560	1251	787	891
ENSG00000065615.12	462	230	334	316	499	613	158	483	526	539	810	574	1154	571	131	386	345	118	628	400	750	637	1604	305	421	1022	156	925	862	1067	875	844	593	554	534	1645	156	519	2465	332	236	825	65	234	1679	1208	362	269	461
ENSG00000065618.15	10	34	401	19	16	4	16	62	13	13	68	7	10	15	0	20	13	2	47	796	63	166	48	8	33	17	9	199	4	10	8	7	38	9	23	42	3	39	8	6	20	63	5	36	4	16	10	0	1
ENSG00000065621.13	1452	883	821	4001	1546	2984	5142	925	1094	2499	2576	2662	1663	1908	5901	1380	876	2844	1169	4855	2110	2453	312	1496	2968	4506	1792	5866	1395	1556	2868	2062	3199	4450	1693	7202	280	2940	445	1973	706	5238	1890	2875	3062	1586	2903	920	1133
ENSG00000065665.19	2138	542	456	536	979	473	885	1474	357	661	458	1216	873	1811	471	532	481	261	335	908	592	1007	890	581	1309	814	458	518	1014	643	1086	1034	357	650	1490	2085	327	1094	1365	419	810	714	189	414	673	1131	441	145	301
ENSG00000065675.13	568	394	65	230	2594	1618	516	498	1019	1207	258	284	753	1291	1413	506	802	799	464	731	904	37	764	1833	114	709	874	2120	462	1284	2002	1011	445	3908	1034	2185	1223	31	2284	782	256	395	146	545	1566	702	156	125	149
ENSG00000065717.13	4902	1346	618	9261	5446	1528	5871	4945	2246	1257	2928	2319	1010	1966	2604	635	526	756	2050	4798	2708	1460	8894	6531	820	1511	783	10551	70	1843	929	948	377	1667	101	5582	1654	6627	4006	215	902	4924	1261	898	1273	1075	2649	487	1090
ENSG00000065802.10	1525	1177	277	3144	2380	1201	969	1823	564	1001	1621	1337	1971	3330	694	848	426	908	1260	1612	1192	2293	3571	1536	2780	2026	580	2918	1421	1664	1328	1425	1014	1575	1201	1551	500	1907	2357	986	718	749	985	627	1369	1094	1691	277	876
ENSG00000065809.12	4113	1118	2381	1595	2122	1329	819	2797	2069	1875	1476	1669	2838	3913	1143	1716	486	1656	1506	7095	1865	2922	8654	1576	2793	1587	2057	2658	1138	1898	1034	4865	1226	1105	1141	2378	1025	2378	5339	542	1500	2926	868	3406	2013	3588	704	621	1026
ENSG00000065833.8	72	486	141	528	487	120	188	213	349	470	389	153	1050	501	145	103	249	41	918	199	123	243	1009	175	574	263	179	268	230	969	654	723	451	185	501	752	114	601	2588	366	85	604	84	75	1174	503	55	200	178
ENSG00000065882.14	5728	2063	947	3484	2623	3140	1303	2195	2909	5870	2799	5690	9821	4060	5339	3303	1218	479	6744	1990	3262	2145	6609	2190	5421	2833	874	3385	2602	7752	4681	3660	2344	4974	1052	3373	2009	4495	6889	1942	1630	5095	959	2106	5812	847	1894	1793	1025
ENSG00000065883.13	4461	2591	1472	2090	3115	1333	2730	3071	3194	5023	2327	4458	5705	5162	3800	1979	2750	2470	4017	5523	3471	3925	6044	3639	4229	2694	1948	6086	9378	2203	3178	4046	2112	4901	5216	4376	2165	3333	8578	3909	3517	3180	1385	1529	2770	2731	2629	1185	1916
ENSG00000065911.10	3541	2411	3456	8468	6446	4640	7252	11372	5341	11549	3217	11159	15160	4415	6567	3207	1907	2836	3311	6009	2863	7978	3840	4295	10749	8333	3338	11200	34641	5004	11799	9290	5642	15299	7536	20566	1501	4213	11801	7887	3452	24540	2291	5104	30984	9729	6189	1341	4850
ENSG00000065923.8	1152	1094	243	2015	2990	1020	1504	1142	1325	4084	3171	1097	983	3050	2265	571	1157	376	1578	1949	884	574	6180	1092	900	826	1618	3227	691	1560	802	1346	1114	2745	1875	1332	745	726	2838	672	781	1442	346	1019	2367	457	1348	590	468
ENSG00000065970.7	3307	1982	769	1899	2139	197	1550	5854	2387	2588	3424	915	2440	1303	3548	1223	4250	1142	2433	4680	1578	3627	5957	2919	3128	2051	1359	7680	1202	3723	1907	4260	2133	4717	2166	5379	1616	1148	7151	922	1072	2556	1430	2486	1850	1926	1150	773	1804
ENSG00000065978.16	40837	31221	13618	383233	40991	31738	56521	40010	22114	115173	38595	43282	65343	35256	47182	21954	47998	22838	23001	23664	51552	64553	53838	59460	46039	37123	16404	109065	31017	78936	48359	26201	42383	104474	48413	137424	15929	79925	90799	57457	26575	65274	12387	25158	147289	31181	23817	17136	16060
ENSG00000065989.14	1824	350	375	1457	1091	212	521	3150	451	1596	2656	2173	1708	1989	2840	713	368	259	1625	378	120	455	2309	1573	405	818	380	1285	633	2163	871	1612	3637	2155	597	607	1614	214	3828	2308	1159	2243	493	1352	3101	2065	1850	615	582
ENSG00000066027.10	4840	1246	912	5591	3316	2619	6112	7709	4700	4035	2953	3020	4626	4512	4491	1097	2405	4144	5235	2432	7136	1848	6872	3516	2950	4545	2174	6034	3954	4814	4436	3249	4200	10134	4697	5751	3771	3066	7024	2877	2273	15671	1547	2673	5668	2367	1938	1308	1483
ENSG00000066032.17	365	140	530	83	323	1807	185	133	887	30	958	187	926	2265	2212	585	28	301	1612	484	491	367	367	79	330	353	173	223	2051	76	327	159	104	2568	53	515	67	484	46	895	38	234	156	280	73	501	104	44	252
ENSG00000066044.12	9234	3532	3079	10073	5727	5064	5244	12442	3208	5191	7590	18512	9502	16342	5266	3596	5483	2464	5513	6343	4830	9850	8393	6045	11896	9317	2597	10389	7008	6110	9866	6689	5160	9918	5578	8381	3376	8519	9375	5039	8521	5763	3010	6574	18457	8060	6557	3156	5415
ENSG00000066056.12	1392	1992	287	1702	1266	366	926	565	380	1708	679	739	748	1622	528	697	214	773	355	334	249	499	516	321	2904	944	508	934	610	249	606	797	1030	248	1250	1028	226	1009	549	971	800	319	233	534	809	408	972	114	194
ENSG00000066084.11	5595	2696	646	4117	1882	1116	1743	1804	1439	2451	4663	2394	3558	6594	1800	1933	1340	580	2207	3005	1349	4866	5453	2767	2554	1199	1068	4567	2127	2604	2402	4384	2118	4245	3908	1426	591	1596	4949	1247	2293	1365	1277	2120	2365	1818	1245	973	1020
ENSG00000066117.13	8960	3535	1312	14127	6457	7838	3356	2522	2977	5110	9984	5431	8834	15728	7203	5012	4017	2261	5386	7543	6879	23740	15445	4610	10721	4512	3003	11121	3145	6084	5093	7306	6168	7848	8474	4433	1877	6911	8347	7340	7146	3302	5042	5429	7499	4874	5405	2077	2924
ENSG00000066135.11	4832	3227	887	6501	3657	1873	2995	5210	1908	5006	5147	3387	6928	6219	4553	2846	1421	1045	4140	1535	2328	7317	6437	3530	5499	2989	1238	10188	1462	4989	4308	3719	3160	12992	4050	5118	2306	4030	8076	3386	3917	3501	951	2131	7564	1896	2260	777	1426
ENSG00000066136.18	4987	3237	1602	27517	5577	3102	3889	3769	2992	10369	4434	3758	7790	9005	4652	2344	3822	2582	3811	3512	4476	8170	10865	5025	6424	5214	2126	7191	3550	4093	3942	3795	3534	9778	7272	5485	2282	7087	11584	5256	2930	6933	2157	4330	13488	2574	4053	1607	2021
ENSG00000066185.11	321	188	61	4878	388	395	927	296	435	658	875	390	248	699	1075	201	323	402	853	206	374	239	1384	370	337	237	282	662	508	740	373	325	361	1077	1057	740	226	327	835	542	393	423	201	246	1216	129	474	259	591
ENSG00000066230.9	129	3974	6	17	23	1	7	24	8	93	26	14	60	196	50	46	10	2	30	202	12	8	606	0	45	26	31	64	63	84	75	27	20	41	299	75	47	16	95	5	34	19	47	17	74	42	216	1	89
ENSG00000066248.13	2911	2349	71	3709	1711	950	1006	592	253	723	1203	337	1798	2069	1359	443	66	381	384	2703	802	376	3519	4074	379	2135	214	1335	264	3348	579	1378	2051	1518	1012	1883	215	541	1862	1354	368	4748	1539	1349	277	1117	1503	272	161
ENSG00000066279.15	4482	828	1038	1412	854	742	856	2079	316	1286	1800	2068	3828	2476	630	970	2743	266	264	2709	733	1327	806	386	1836	1363	266	3913	1912	1198	897	1778	1478	1710	1503	2649	234	1830	3943	1448	1254	1050	331	1989	2179	4887	691	492	1862
ENSG00000066294.13	286	238	552	125	539	48	48	347	1595	889	590	65	1313	113	108	513	400	34	421	320	65	67	3864	215	322	312	220	2285	512	885	1220	801	599	1681	599	1607	207	177	1177	579	257	388	34	118	319	94	223	156	4
ENSG00000066322.11	4978	5805	2627	30626	14668	2665	2732	8900	4459	7399	6903	3903	6955	4206	4328	3082	4517	2636	5050	4805	2646	2840	21125	17760	6741	11759	2107	8857	5678	6357	6769	4091	4529	12663	3609	8843	4600	9683	14834	5759	1877	17365	2675	2357	25496	2028	5842	4529	2869
ENSG00000066336.10	943	1225	1338	1177	3870	510	442	1270	4371	3777	2075	174	5031	268	492	1767	1784	298	1899	1577	377	160	20034	2481	1881	3240	766	4558	1746	2641	2466	2628	1937	3363	1135	5263	800	526	3449	2994	626	2891	200	412	3417	616	2821	1092	84
ENSG00000066379.13	954	486	239	2051	2325	3218	813	1160	723	898	794	1549	866	1396	576	691	954	1446	841	1241	1065	1161	3543	1763	1847	3998	747	2073	1844	1361	863	935	2570	614	903	1903	379	2893	1941	1308	833	1584	1062	800	3983	2472	889	1027	849
ENSG00000066382.15	1411	526	139	2565	640	547	363	2409	1208	151	12744	4858	782	11258	288	1608	53	605	502	760	484	367	1279	511	911	1099	371	94	3258	411	129	2104	1023	405	3565	1068	662	2502	3664	429	2822	2390	903	1404	4189	943	3643	581	546
ENSG00000066405.11	30	26	2	2	3	1	6	7	2	4	15	7	0	6	3	17	2	0	7	14	2	38	19	2	9	3	6	14	13	0	0	8	0	8	8	9	2	6	13	8	9	0	1	10	0	4	3	0	7
ENSG00000066422.4	1946	599	887	1237	1316	1094	1651	1284	1208	2176	2480	1701	2085	2123	1672	863	835	645	1347	2085	1668	1310	3231	1246	1478	1654	692	2342	2714	1639	1156	2308	1811	2458	1603	2144	654	1638	3398	2028	640	2020	525	609	2337	2254	1271	447	726
ENSG00000066427.20	2542	972	937	1744	1637	1195	3064	2081	873	2201	2223	1481	1412	4485	1997	902	1128	852	1238	2118	1140	1744	3978	1105	2248	1566	1010	4433	1318	1152	2439	3024	3128	2440	1523	3032	1138	892	3320	1286	923	931	850	972	4787	1630	2476	704	555
ENSG00000066455.11	2821	1132	1839	3053	2221	1303	3458	2103	1427	2728	2498	2257	3320	6818	4212	1144	2141	1607	1674	4566	1374	2179	4550	2396	3245	2000	1067	6095	1768	2182	4058	3898	3510	3527	1828	5395	2958	1487	7358	1617	2014	3451	1061	1856	9279	1901	1267	1597	848
ENSG00000066468.19	7558	2647	1946	5234	5743	2693	2629	1885	4673	5744	15966	3094	3181	8272	3563	2722	4523	5618	1283	3515	9060	9071	1127	4297	5395	2416	3315	8536	5334	7295	2402	7026	3759	14736	1597	4916	2167	7187	6097	4402	5545	5512	834	3587	2231	2273	1657	3390	1578
ENSG00000066557.5	1298	380	451	653	947	620	1191	770	416	1026	1157	1241	1602	1606	1254	558	682	390	613	1647	1304	805	1911	559	2074	1041	438	1222	1776	1531	1250	1056	1262	1576	1530	2134	325	1538	1777	892	718	2181	221	403	2459	1222	629	278	647
ENSG00000066583.10	1466	946	337	2269	3791	1878	1637	1922	1534	2399	2383	2664	2690	3771	1280	887	1181	998	2114	2368	2355	1760	2427	3306	6063	3097	1273	3959	1422	5700	2864	3725	2088	1972	2096	2482	708	2116	1769	1865	557	1937	645	3759	2950	1906	1669	910	1011
ENSG00000066629.15	1637	561	259	1869	1069	958	787	1196	673	1123	1352	1118	795	6423	1451	559	700	400	460	1446	775	2352	1172	476	3269	299	327	1037	552	636	801	1385	1231	1254	849	1636	550	1380	1457	622	1419	446	424	1560	2874	862	495	503	485
ENSG00000066651.16	525	229	264	524	721	276	554	528	416	1084	710	651	3435	1428	899	532	370	530	822	699	396	645	1433	470	1630	955	237	621	2453	1039	1567	1102	2689	789	6561	2177	174	1463	420	470	744	708	236	667	1213	705	984	177	430
ENSG00000066654.11	2443	936	1395	1482	1247	1727	2184	4436	2330	4114	3852	2550	4099	7296	4546	1530	2171	2925	11984	5833	3711	2504	5352	1326	2609	1517	2122	4805	3412	5352	1777	3487	3211	2791	2457	2468	2405	4332	5968	1831	1974	2743	1280	1486	4776	2217	1876	889	940
ENSG00000066697.13	1553	449	362	1444	689	474	771	1056	428	817	2774	641	1811	1114	413	945	718	570	1307	1303	1272	668	1636	352	1208	992	323	1762	1003	780	717	2192	791	723	1270	1360	329	1329	2240	604	529	1271	203	1049	1573	986	224	512	282
ENSG00000066735.13	166	663	118	102	109	17	19	160	59	169	704	180	30	5993	6	44	66	82	13	704	132	2428	124	52	445	178	54	403	46	18	77	99	394	50	48	149	48	84	257	68	174	57	57	851	49	2224	82	352	35
ENSG00000066739.10	2152	974	650	1707	1182	648	1478	1017	756	1622	2345	1046	1087	5094	1825	867	774	514	1054	2183	690	1509	4092	1385	2164	1222	620	3755	566	1199	1625	2936	1998	1980	1677	1429	1424	487	3458	890	1209	731	531	980	3459	708	1183	467	413
ENSG00000066777.7	3531	3098	1286	2895	4512	1688	1908	3391	2748	4000	12463	3673	5379	3974	3250	2147	1777	2476	4253	3246	1854	2861	4359	3559	2151	3092	1274	8251	1288	4084	2123	5471	2223	10354	5113	5048	1625	1431	7488	2502	1322	2717	1033	2849	2387	1607	5413	1636	1731
ENSG00000066827.14	1756	723	320	1032	1036	578	570	880	568	1909	1899	1159	2142	1318	1030	406	777	1168	1351	1438	596	1117	1795	3373	847	1015	361	1994	941	1541	2279	2843	2291	1605	1650	1610	895	281	1992	707	576	1139	387	823	1968	593	1564	568	552
ENSG00000066855.14	1208	473	418	938	1266	687	736	1194	547	1289	2494	2558	1298	992	890	802	401	739	1463	2011	678	623	1514	672	816	1319	621	1569	1363	1217	1503	1461	981	1939	851	2730	426	753	1922	755	512	1232	232	693	1378	1156	1612	372	1193
ENSG00000066923.16	307	385	57	256	285	225	264	177	132	486	2105	812	208	2856	279	179	81	124	945	225	113	1154	1994	99	407	186	129	557	567	308	277	273	236	546	2913	379	363	284	720	167	427	197	94	141	720	33	444	30	241
ENSG00000066926.9	1422	686	314	1140	1485	291	1417	336	901	1350	1447	1043	1116	4002	857	474	766	499	1779	821	659	804	3812	1211	3471	1533	615	1993	992	3275	1212	2010	1019	3042	1076	2256	901	1067	4092	707	328	1377	282	607	1255	695	400	243	512
ENSG00000066933.14	2096	1597	775	863	2257	533	918	1466	1625	4416	2107	2093	1122	2436	1207	944	1990	1015	951	2420	1426	1345	2797	829	1398	1433	1896	3819	1574	3090	702	1553	2149	2689	2948	1323	1610	1138	1895	1556	987	1104	581	2158	2743	1114	852	473	632
ENSG00000067057.15	10310	6216	1896	28888	22658	4168	8004	9964	5615	9076	2415	1660	32188	7269	8706	8290	3511	2838	5064	13807	3017	1863	12724	14741	15235	15468	1186	16408	11416	8878	13359	14241	17718	16348	2806	33130	5015	1311	27122	5625	2297	12923	2051	3001	20802	6246	5141	3063	1054
ENSG00000067064.9	1597	902	1488	1588	3624	795	1299	2295	1700	1904	1043	1416	3741	3247	1464	1722	1097	874	987	5096	986	1218	2208	2396	3564	2653	865	3385	8596	2805	3417	5126	4193	2257	2620	8417	3123	2891	2405	689	1188	3563	339	830	2089	4333	920	704	840
ENSG00000067066.15	4641	2136	1446	5480	2961	1229	1436	3212	3492	6445	6187	1303	8191	2081	3649	1588	1230	1642	2910	3803	1745	779	8331	3260	1042	5846	2087	4105	7408	11554	6634	7223	2616	8050	3927	8481	3657	1031	12488	4113	685	4271	1484	1819	10281	9353	3451	1549	1609
ENSG00000067082.13	8505	8032	12733	6348	36669	4831	1839	3757	5838	19150	8663	5316	6156	9834	6857	8958	5133	1365	3050	13178	17665	1365	17833	5226	5504	10273	4329	7005	13139	5361	11527	51807	4959	15801	10977	13258	5193	2224	11886	2994	3288	4488	3220	3280	36330	5592	2386	2433	7956
ENSG00000067113.15	900	724	447	971	2127	580	483	511	594	773	676	827	958	1709	435	451	707	243	453	1105	878	318	1439	738	2950	1000	397	778	461	1270	624	871	754	1163	900	1016	323	1333	859	774	929	1470	565	433	740	368	862	218	214
ENSG00000067141.15	4955	5642	3089	10205	6964	6493	3669	10785	13289	11579	20290	10068	13606	11247	14365	4523	2506	4852	6723	8838	3672	11044	12342	2602	12381	8303	4999	15880	4264	9382	7875	4714	13731	12987	9879	7325	8020	4391	12038	5916	7597	9482	2677	5697	12637	2238	5044	1930	3504
ENSG00000067167.6	16133	8399	7828	9845	12133	2303	8875	18678	9422	14800	47327	18420	22796	11006	13860	6760	10383	12425	15342	26559	11445	6142	24504	18999	9638	17376	6747	23967	10438	23042	13943	17715	14418	23660	25295	26172	11213	8411	41908	11802	5956	22084	6013	7919	19182	11314	12377	10193	10472
ENSG00000067177.13	848	322	183	886	870	517	192	1177	478	998	1577	900	782	3362	975	229	876	284	1023	1461	503	972	1604	122	1290	292	233	1263	1268	2165	847	1829	1180	1488	860	500	448	965	1463	626	950	1106	248	835	1168	500	800	281	496
ENSG00000067182.6	8857	8475	4256	14770	11977	3239	6754	31543	9660	12283	13960	3462	15928	4452	12868	5666	12192	6226	18830	21527	7985	14268	42212	22436	14624	24927	8881	22047	9929	11746	12190	15240	10673	12817	5869	26749	6518	7591	26244	8444	4567	44154	5465	6744	31473	5819	10900	4306	7079
ENSG00000067191.14	1261	329	187	672	1146	593	321	552	296	643	2026	379	676	1670	1459	1117	241	379	469	998	967	711	1356	369	1611	719	548	1202	1277	224	428	588	542	380	949	1122	658	608	811	644	405	1274	282	257	774	580	3575	96	311
ENSG00000067208.13	1410	501	340	668	1447	399	465	920	661	722	2452	766	983	2204	676	452	601	86	1130	1093	700	376	2078	630	1132	525	597	1040	648	1146	723	1080	676	1330	1285	886	482	1046	1531	901	804	845	201	539	1374	485	746	151	674
ENSG00000067221.12	334	461	142	265	711	741	271	485	632	1041	927	906	528	398	477	453	462	603	472	1900	319	372	1317	396	1443	817	422	937	1061	497	413	457	844	471	694	765	415	483	840	575	239	1942	151	397	1227	313	707	194	370
ENSG00000067225.16	81501	65434	37221	175589	172806	53339	63428	78655	55507	105974	129127	107241	147100	77735	128356	74399	104243	78609	75557	172894	60209	89987	448410	87999	224685	170006	50866	189256	111423	125836	57700	81194	124235	72962	95473	179089	72624	95933	132707	151374	54278	223360	26248	119280	231412	54099	126894	41041	75252
ENSG00000067248.8	1061	541	807	1282	1632	455	1487	1737	1329	1182	1663	2616	1680	3622	1201	749	2375	661	1123	2933	1261	502	1909	1576	1477	1824	380	1707	920	2913	900	1322	1058	3611	1218	1051	1037	1058	1188	1455	1198	1766	699	1087	1148	820	1400	390	776
ENSG00000067334.12	3784	719	1191	1752	2180	2566	2155	2824	1801	3572	4008	2977	4706	4479	3931	1353	3772	1284	2806	4167	2438	1431	4705	2311	2579	2334	1305	5595	1810	3883	4155	3218	2678	5360	3117	5279	1241	3593	6690	2971	1668	3392	963	1736	4590	2048	1388	983	1423
ENSG00000067365.13	1138	523	358	1710	1109	1336	566	1416	457	1203	1038	582	1765	1710	604	652	351	625	1691	1615	833	2327	2656	584	3387	1328	428	1619	892	585	585	944	683	581	784	6272	218	1449	1230	625	689	1225	568	522	1777	786	1725	403	585
ENSG00000067369.12	2334	2568	534	1379	863	1189	986	2987	1284	2379	2621	4209	5387	18965	2087	1477	508	839	1731	1899	1583	4932	5910	1458	5081	1873	639	5178	1698	2828	2879	2089	1372	3883	5615	3336	1684	3048	3854	2015	3946	1287	842	2253	2189	904	1888	392	1190
ENSG00000067445.19	231	1878	242	1323	3522	2386	1291	2733	88	642	1575	3333	1941	5320	3543	1050	59	721	1341	186	1066	3544	3192	235	9341	2262	554	390	606	1561	1122	3115	1847	998	4824	2589	506	4254	287	2160	7125	345	824	1337	431	928	2457	147	394
ENSG00000067533.5	4283	483	541	1574	1105	1529	850	2208	1324	1260	1393	2651	1845	3856	2248	786	644	2349	1484	1227	1798	1364	1835	574	1980	1804	1027	1658	749	2001	1666	1862	1304	2646	2098	1953	653	1617	1061	1616	926	2033	575	685	2253	2387	1254	391	1536
ENSG00000067560.9	39140	20134	12975	42292	37058	13299	21672	18348	23949	38036	33161	29393	32551	27034	27226	18833	10582	11225	30591	39942	30656	34061	81282	30939	34622	33790	11961	51086	33497	46748	34623	38560	42907	34245	39132	97708	17503	31523	57388	16704	13458	64436	13518	27169	52486	21844	22764	16027	13181
ENSG00000067596.9	3364	1083	693	3903	1955	2596	1037	2599	2071	2010	3990	2649	3463	4686	1986	1583	1200	1301	1888	2288	1542	2620	4330	2833	4054	2349	1251	4584	1792	2046	3682	3045	2810	3451	2105	5761	1277	2787	5721	1579	1016	4150	822	1414	4134	1828	2473	569	1035
ENSG00000067601.7	117	67	14	203	196	235	180	116	137	186	120	231	167	247	145	62	116	78	118	141	138	94	303	172	228	227	104	210	338	141	191	118	133	206	151	196	66	244	275	122	166	242	91	77	275	51	121	166	58
ENSG00000067606.14	851	1141	181	2387	3275	1169	1342	2453	530	2711	2980	1521	2754	2045	1239	1365	828	646	1813	1060	1912	2901	5635	2489	5118	1116	818	2003	823	734	1137	668	1953	2216	1351	2944	942	583	7325	1442	404	1074	858	829	3077	817	1041	585	650
ENSG00000067704.9	10126	2607	1182	6928	5009	4217	3055	8339	4721	5188	4767	7360	7961	10560	7244	3016	2592	6310	4866	2916	3876	7185	6746	7407	9375	5849	2336	7764	4632	7230	7269	7050	5330	12169	6452	9608	3381	6345	5632	2877	4001	15090	1536	2754	7910	5338	4167	1270	3340
ENSG00000067715.12	68	382	144	201	197	146	12	94	21	173	88	130	54	1048	21	60	23	197	270	56	411	348	1861	20	368	125	86	45	187	122	44	198	97	85	1047	50	23	246	113	104	661	40	30	61	32	230	498	6	221
ENSG00000067798.12	261	442	81	66	170	25	25	147	123	309	69	45	53	270	28	112	62	27	146	209	192	250	434	73	790	142	38	245	107	76	77	154	143	76	477	42	81	76	275	253	103	193	100	260	64	185	20	20	21
ENSG00000067829.17	3657	1997	1550	5849	10619	1716	3410	3918	3373	6131	5708	3045	6812	4014	4392	2403	8020	2361	4261	6657	3392	2639	13098	8937	7665	13078	1165	7984	4354	3752	3930	3828	5104	6092	2561	9550	2370	3286	20523	6206	1728	15365	1237	2948	31662	2606	11383	2741	1686
ENSG00000067836.11	2467	1372	551	3050	4146	1734	780	1602	1247	2649	1875	3048	3186	3837	2138	1710	1850	1143	3409	2906	1973	1710	11688	2283	8101	2748	410	2494	2530	1074	693	1537	751	1428	346	3005	1042	2136	3767	1413	822	1935	410	1011	6950	821	6476	476	683
ENSG00000067840.11	1450	540	26	38	128	17	9	40	43	318	181	19	29	219	36	48	106	9	41	2327	192	28	169	12	27	32	20	453	15	91	14	20	89	680	96	28	690	56	3264	219	101	199	18	258	442	503	30	62	103
ENSG00000067842.16	116	61	1	18	26	13	4	30	27	42	26	100	48	1325	162	17	3	1	85	397	28	266	101	9	28	10	6	9	42	21	13	32	43	85	30	73	33	53	240	218	90	90	46	111	415	64	2050	16	47
ENSG00000067900.6	3787	1202	1512	2253	1794	1473	1672	3059	1775	3591	3214	1556	4373	7477	1786	2022	3320	2781	4330	2855	2560	1746	4374	1934	2695	2400	1923	5200	3633	2199	2337	4901	2667	4048	2503	2048	1389	1727	3835	2336	2386	2247	2909	2289	2425	2584	1180	781	1285
ENSG00000067955.12	3254	1120	1565	1409	1500	506	1465	2414	2310	2951	1720	2263	3870	7996	4321	2149	4146	2546	4356	2899	2352	2092	5261	1210	3629	2917	905	3171	4794	3285	2423	3962	3205	3232	4827	3414	1682	2408	6494	2783	1416	4789	846	1572	3158	4196	1926	801	1624
ENSG00000067992.11	363	200	131	542	227	132	123	676	170	462	255	633	588	908	181	152	261	22	501	1506	147	370	1697	183	739	228	72	316	251	251	258	375	501	162	282	1091	138	263	334	297	598	193	84	136	234	613	293	62	47
ENSG00000068001.12	4294	4337	1314	6481	4650	3440	3846	2881	2424	3520	3750	4294	5281	3404	5844	3157	865	2370	6746	6035	5982	9883	5090	2834	13363	4398	1478	6160	7029	4213	3165	5670	2890	2626	4121	9310	2155	9568	4615	2747	2417	9539	1508	2376	7686	3024	8329	874	2187
ENSG00000068024.15	2262	1814	210	784	1868	452	849	1692	767	887	1174	1382	1952	5094	1239	676	646	1102	1694	3382	1237	2637	3258	1937	1752	1160	1047	3463	834	2479	1659	999	1414	3182	1899	823	839	1173	2829	1076	1910	1392	986	866	550	927	902	317	827
ENSG00000068028.16	1535	1124	374	928	2158	530	833	757	673	1543	890	1201	925	880	901	647	283	353	870	2471	593	1065	2562	932	2281	1423	249	2196	1482	882	1196	1029	1028	1339	1472	1503	633	686	1645	740	454	1255	367	813	1829	797	2266	428	1219
ENSG00000068078.16	384	706	100	3005	1543	1124	1155	4599	29	314	1320	776	1528	3126	2628	331	88	643	143	939	314	4656	571	345	361	1273	1169	125	25	573	310	961	502	447	240	183	114	1697	475	2601	2903	758	77	549	2114	2591	497	208	173
ENSG00000068079.6	2849	1103	361	5046	2544	416	342	833	2721	2713	1876	695	5972	1508	1117	1304	879	448	1223	1946	162	208	6674	2205	1240	7169	729	1096	3496	4025	3502	4191	1228	2372	1135	5845	977	408	8917	2412	301	3094	651	690	4891	2946	6439	1537	809
ENSG00000068097.13	2224	629	358	1229	625	1131	860	1432	621	774	1640	893	1548	3860	725	641	319	353	1021	804	478	922	1705	952	2734	911	405	2403	1278	1873	1362	2414	1250	1390	2566	3674	1042	1634	3081	1211	1498	1991	312	303	4549	704	1413	309	294
ENSG00000068120.13	2703	1304	877	7381	4115	2125	1801	2781	2902	2521	4849	2673	4926	4725	2834	2204	1733	1402	3068	3811	2209	3713	10098	5271	7474	4392	1358	4247	3868	2598	2396	2227	1981	4000	3086	5649	1862	3907	5635	2242	1594	6826	1324	1818	5742	510	5777	836	2429
ENSG00000068137.13	2535	1953	750	1702	1359	1376	1523	1811	1453	2133	1517	2240	2797	2641	2363	1213	1243	1279	2516	2666	1718	1246	7017	2248	4789	1962	1426	2311	2465	2046	2197	1130	1360	1758	1689	3924	1378	1291	4029	1293	543	2549	1280	916	4369	2319	5771	510	588
ENSG00000068305.16	4360	1136	957	1193	2103	917	1975	3146	1936	3950	6568	2033	3672	3721	1627	1246	1260	1029	2462	2422	1370	2167	9030	2962	3054	2065	1124	6302	2564	2273	1710	2828	3736	4469	3803	3623	1698	1546	7865	2727	2973	2862	700	2606	1584	1679	1636	815	898
ENSG00000068308.12	5478	5858	1300	9615	12214	6423	3261	5711	4449	22864	8157	4497	7769	11042	7353	4520	3880	2179	5762	6846	2061	3165	18387	3133	6110	4985	2958	9875	3551	5349	2881	5768	4405	7863	4598	7370	3327	3260	5545	5162	3894	5304	1647	3818	9330	2458	11751	1951	2153
ENSG00000068323.15	4376	5986	1217	6867	9188	3055	1901	5449	3460	14883	6990	3616	7255	5664	6056	3616	3074	1642	4818	6407	1713	2841	14940	2106	5784	4573	2768	8737	1769	3916	2342	5499	3854	4466	3904	5106	2357	2543	4418	3036	3001	4513	1332	2444	6263	2086	7629	1278	1653
ENSG00000068354.14	1758	1987	504	2084	6017	1239	772	1726	1234	6487	2602	2022	2405	2152	1634	1065	1026	475	1822	1297	569	966	6462	1222	2070	1914	935	2948	997	1739	1167	2136	1903	2728	2215	2748	957	1328	1903	1364	1016	1975	409	1097	2265	606	3017	537	690
ENSG00000068366.18	3897	907	1610	2169	3015	1302	4047	1938	2861	4625	2749	1771	4583	10696	12030	1719	2410	792	16487	9957	3194	892	6844	4971	1564	2930	6563	8154	5334	7163	4797	7178	3455	8884	3078	9340	1632	1665	7474	3544	1030	7344	791	3631	5062	2287	2452	895	1421
ENSG00000068383.17	1424	1013	413	967	988	511	1327	1242	652	1405	3419	1934	2152	2996	1121	365	863	961	882	2875	1110	1629	1578	1820	2607	1301	408	2317	514	1571	1501	2158	1399	2050	1771	1971	689	960	1925	817	1079	1346	386	1121	1220	814	833	585	431
ENSG00000068394.10	1406	1813	300	2722	2863	1397	451	1452	997	4261	1981	1673	1753	2392	1367	1124	1286	581	1151	1551	462	1135	3770	1134	1625	1449	1024	1614	999	1567	965	1750	1185	1918	1333	3149	583	965	1469	982	1020	1126	357	1113	1719	723	3067	517	629
ENSG00000068400.12	3784	2302	626	3611	2938	1485	923	3740	2099	9433	3987	2059	5502	4892	2995	3317	1331	633	3351	4430	758	1413	6840	729	2810	1988	1017	4976	3037	2238	1665	3995	1838	4131	1989	2287	1495	1245	2422	2872	1765	1401	413	1572	3232	1188	8448	360	1135
ENSG00000068438.13	2724	2003	781	5591	9349	3278	1178	2689	1273	11565	5848	4628	3560	5364	2582	1807	3033	889	2585	3211	1665	2202	12439	2907	4084	4726	1346	3715	2259	2523	1852	2321	2258	4060	2916	7276	1054	2556	3753	2750	2017	5639	703	1330	6090	2407	4483	1327	1903
ENSG00000068489.11	2270	714	458	2095	452	673	767	2695	477	979	1028	2268	4185	2342	303	1429	1003	345	565	1130	765	1262	997	454	3519	1080	298	1672	1538	1363	1783	2207	864	1479	2038	2578	195	4103	3660	1666	1685	1738	258	718	2511	1030	685	306	547
ENSG00000068615.15	1202	145	17	10	255	614	104	89	37	178	230	269	71	453	109	29	110	27	534	129	2463	71	105	56	189	53	85	72	76	137	108	102	137	365	160	380	65	478	770	150	300	24	232	181	82	156	175	64	72
ENSG00000068650.17	2764	1831	813	2464	1857	515	2453	3266	1824	2291	10616	2178	3200	2338	1668	1612	2282	483	1686	2482	868	237	4750	3846	813	3200	857	3864	2154	1778	1857	2422	2775	3747	1092	1626	2615	1799	5266	1390	1598	2903	153	1443	2719	2520	1564	601	1149
ENSG00000068654.14	4800	4222	998	3426	3710	2772	3473	4107	2071	5702	5884	5902	4816	9186	4619	2423	1859	1717	3748	5865	3235	11829	8361	2777	11414	3602	2331	10481	2516	3727	4470	3423	3451	9100	2714	5115	1983	2292	7979	5106	3799	2331	1986	3611	4699	2417	2497	1090	1853
ENSG00000068697.6	19969	12754	11447	15507	16135	11389	18643	16700	14003	26716	16923	20206	20744	35218	20024	8078	8710	12908	29592	24372	23059	47081	67506	26696	44138	30314	17281	40768	19939	28488	21400	17525	24419	27880	45245	18854	19319	29452	37663	24823	11151	28353	11719	7428	23085	40369	6504	10037	5430
ENSG00000068724.14	2879	2202	455	2769	4206	936	1029	2088	1192	2322	4082	2603	1729	2876	2278	1475	2608	1262	1705	2555	2207	2353	11324	4296	3831	2565	848	3783	705	2528	1512	2722	1620	3885	1055	6564	2535	1202	5149	3065	1643	1910	896	1386	1628	1344	2434	806	439
ENSG00000068745.13	9027	3091	1630	9047	9180	4144	9416	8210	2777	6542	6300	8764	6704	4504	6931	4444	2890	2219	11277	9753	7778	9893	8168	3717	12484	8974	2421	12777	9064	7091	3829	7113	9119	5299	4475	12959	2860	7281	6301	3932	2581	7639	2635	3418	12214	4537	15880	3207	3560
ENSG00000068781.19	11	7	2	7	4	10	1	32	2	17	3	5	12	0	2	1	1	5	12	8	0	1	41	1	9	10	0	12	11	8	1	10	10	6	52	10	2	4	1	6	1	0	0	2	3	4	1	3	4
ENSG00000068784.11	620	175	332	413	196	389	713	1245	414	633	853	1226	1309	2125	1256	581	304	395	900	737	974	931	1085	417	1385	596	474	1448	768	1026	804	967	630	758	622	1617	607	866	1041	984	1144	672	294	890	944	591	304	209	266
ENSG00000068796.15	1060	470	469	910	1124	566	892	2112	989	850	1936	1323	3968	4497	742	947	538	224	1072	1287	648	1724	2501	1664	2261	2000	562	4451	737	3396	1468	1724	1787	1998	2434	2565	392	1815	2623	789	1190	2455	287	1387	721	668	797	425	455
ENSG00000068831.17	115	282	45	136	493	123	10	80	166	148	192	120	154	67	18	73	86	48	98	471	271	133	405	44	396	125	77	133	79	56	107	94	132	120	66	221	48	42	172	55	160	87	15	55	194	231	234	179	35
ENSG00000068878.13	3250	1597	1538	3988	2843	2409	2708	5510	1555	6898	2959	4834	7261	4307	2510	2043	1952	1579	3956	5196	3880	6173	7148	2261	5635	2507	1861	7563	3113	4014	6745	4731	2952	5850	4562	7547	3408	4952	11038	4018	3416	4174	1540	3700	5516	3532	1549	620	1517
ENSG00000068885.13	2377	324	309	911	1752	891	1306	1864	450	1221	1969	1640	2359	1582	792	945	584	767	1083	496	2277	963	2439	537	1505	1373	509	1339	1701	1278	1319	1660	1246	1788	1093	1533	424	879	2294	2200	692	1141	443	487	869	1404	1191	288	545
ENSG00000068903.18	4492	5486	830	1918	11188	2732	1754	1994	2236	5109	3248	2060	2891	4446	2013	1699	4466	805	2271	5707	2581	2468	7487	4513	12045	5280	1077	5539	3202	2379	1442	6432	3968	2666	2537	9803	1957	4018	8492	4188	1364	3339	3472	1598	7800	2478	3234	1174	677
ENSG00000068912.12	4204	1724	1818	3638	2522	2244	3010	5288	2490	4786	3270	3448	4373	4561	3193	1677	1938	2162	3452	4539	3277	4515	7345	2636	7029	5377	2275	5554	7082	4765	3602	3634	3637	3536	3746	6668	3251	7769	7152	4304	3166	8529	1105	1708	5028	3384	1725	1216	1836
ENSG00000068971.12	916	899	322	888	2705	564	711	1195	440	579	1468	980	958	513	744	592	750	245	1114	1992	961	476	1503	1208	2203	813	569	1816	583	769	1673	1251	683	1239	1466	2738	490	547	910	709	565	1963	176	246	1030	381	1679	123	129
ENSG00000068976.12	78	133	49	396	381	17	282	95	42	93	206	346	157	246	343	100	82	44	154	512	260	39	128	33	762	163	29	81	121	37	38	48	187	121	78	59	33	49	40	192	796	65	40	45	183	39	291	31	11
ENSG00000069011.14	551	3031	682	821	5333	17	2	43	134	8117	2963	38	714	597	3	85	9732	601	39	5374	307	150	2073	5394	14	617	509	6521	17	2943	2913	498	80	4018	45	590	23	31	5357	31	834	4283	150	25	110	6537	8021	2238	59
ENSG00000069018.16	0	0	0	11	0	3	0	0	5	0	3	1	18	2	0	66	1	3	1	0	0	1	0	23	0	15	1	4	25	0	2	1	0	0	10	1	1	0	1	77	0	2	1	9	0	0	3	0	0
ENSG00000069020.17	1018	2245	475	824	1944	651	994	1110	2300	2435	1734	1030	3630	2483	2485	1822	834	550	1669	3871	345	644	3123	1759	964	1194	1382	8797	859	3933	1993	7020	823	4684	2444	1686	924	384	2738	2749	801	4621	719	1190	1999	483	1195	238	523
ENSG00000069122.17	791	680	418	350	697	168	438	629	386	775	484	499	824	1087	255	358	502	201	609	579	164	291	590	299	1828	755	502	1113	781	689	781	1968	577	311	1005	1205	269	484	941	411	775	355	177	446	325	543	209	89	83
ENSG00000069188.15	255	2158	97	800	172	361	1640	1005	135	1188	1562	1250	781	23208	462	655	103	1306	263	394	368	2063	198	138	1905	1334	261	187	729	228	97	145	1276	2444	1809	476	92	1011	436	3244	2627	815	163	1344	2154	2345	588	121	242
ENSG00000069248.11	6326	1365	792	2935	2391	2389	1861	5811	2159	2609	2383	3160	3318	8272	3802	1510	838	2674	3486	1762	2554	4054	5430	5177	4952	3747	1330	7826	1839	4491	3798	3520	2944	6298	3822	5944	1998	5196	8147	2432	3123	4734	1022	2397	2649	3236	2408	749	1627
ENSG00000069275.12	50440	13091	15635	23899	7438	18861	24933	26046	18849	28131	10067	27922	39402	60167	29911	11950	20343	30363	16892	21480	29412	32243	30190	17232	23216	23404	15697	40823	18036	29951	37761	31112	22352	43408	22489	44634	13544	33880	29391	21124	22251	15325	11704	28086	22672	84826	11109	9580	12325
ENSG00000069329.14	7480	3574	4230	4085	3506	3667	6220	7268	5787	16540	5785	7376	16663	20752	10359	4731	6254	9335	14141	11926	7674	10331	13168	6507	11931	9266	3439	14766	12332	12050	6654	10569	11711	9793	11679	14488	3506	11165	29096	4825	3773	12440	2141	8887	14409	6419	5909	3294	3771
ENSG00000069345.10	2412	1505	1523	2027	1776	1606	2320	3205	2827	4800	2303	3075	7019	8401	4457	1795	2422	3370	5313	5344	3647	4928	6192	4260	6872	5094	919	6773	6623	6129	2876	4014	4127	4280	3420	9137	1446	5943	8987	2777	1571	6877	916	3357	7573	2549	3369	1583	1663
ENSG00000069399.11	7127	6512	2438	7311	23170	1253	1441	8914	4969	5443	15460	856	26157	1431	3205	4462	4192	1696	8886	24896	1135	505	21906	14160	2438	21021	1638	18497	1893	5595	7606	13465	6107	2948	2697	5765	4927	724	11221	5655	1197	23732	1209	3882	13021	4994	11832	2630	894
ENSG00000069424.13	798	1039	423	665	2358	426	401	979	1890	2297	987	333	2584	1208	648	1267	815	298	979	903	543	1002	6480	1227	1499	878	492	2848	882	1311	3451	1525	1424	2010	2015	3012	831	387	3088	2086	659	1029	258	469	2383	629	2106	429	451
ENSG00000069431.9	236	505	147	72	292	38	82	170	74	329	69	71	178	109	33	120	82	490	472	48	33	26	60	110	565	190	207	333	165	244	1942	582	154	2164	709	1042	48	41	224	160	328	53	91	95	65	68	68	17	24
ENSG00000069482.6	12	18	25	93	229	33	10	67	26	1814	149	360	79	109	49	5	66	47	78	298	17	115	29	213	122	87	66	57	29	100	202	11	832	64	10	109	22	36	225	44	12	183	11	132	3161	2617	630	206	42452
ENSG00000069493.13	998	339	224	367	503	269	357	912	907	721	1080	191	1093	812	263	496	499	96	1304	2206	480	625	2596	167	351	807	272	686	693	906	551	998	479	1059	267	368	388	455	1384	1024	242	336	238	348	797	275	554	123	554
ENSG00000069509.5	1231	563	297	1963	1671	956	583	1877	564	951	2144	684	2318	1348	1082	487	873	482	1078	1838	476	443	2182	871	1435	1082	255	788	1105	2842	428	1145	1594	985	1042	1349	447	2602	655	846	768	1054	326	1112	2289	1580	1353	800	648
ENSG00000069535.13	177	3171	249	740	1858	67	288	615	343	4769	1675	316	390	1558	256	144	1278	340	3069	1228	272	10410	11353	416	216	680	339	795	168	2899	264	550	1962	1957	3132	5260	158	354	951	1702	1420	397	939	1228	2532	1341	731	170	560
ENSG00000069667.14	728	499	146	250	450	112	446	1079	249	659	687	632	736	905	279	356	193	100	452	1390	191	686	1193	462	922	504	164	1202	214	1075	336	957	610	1149	258	810	432	561	787	681	115	365	264	479	525	238	200	160	294
ENSG00000069696.6	312	267	124	564	453	450	447	371	83	496	121	55	57	468	583	193	31	81	113	226	94	634	500	56	815	544	42	190	214	33	70	97	64	266	198	67	63	147	452	207	162	71	1762	88	1439	245	930	7	227
ENSG00000069702.9	610	1457	251	1345	1979	1563	1451	856	1169	3865	6014	3175	761	3324	2487	507	1942	938	1787	1095	2260	693	2107	1781	1982	939	1366	2597	1042	3035	1431	1629	946	2700	2794	856	1000	1614	1282	1990	1054	450	1367	1441	1585	1503	617	474	538
ENSG00000069712.10	352	69	61	208	230	161	235	326	183	450	607	166	438	727	537	122	321	139	477	262	211	147	875	234	202	167	268	272	327	362	336	518	326	662	487	267	138	340	448	245	178	323	83	132	761	133	175	83	232
ENSG00000069764.8	22	6	3	51	27	9	0	119	0	8	36	50	62	24	8	13	3	1	342	31	12	4	179	28	12	17	5	13	53	16	32	25	22	8	16	202	10	8	18	24	4	35	3	23	129	10	55	12	3
ENSG00000069812.10	356	302	124	169	275	26	281	282	53	142	1571	314	371	174	131	211	157	339	336	841	23	20	189	213	14	56	157	144	30	33	205	210	692	519	28	88	27	37	1011	230	2	582	127	408	186	569	520	117	823
ENSG00000069849.9	4987	3071	1631	6221	8238	2838	7288	4758	2201	15743	8218	6006	3463	3844	3426	2222	6433	2690	5354	4640	3825	3295	7812	9201	5057	4391	2762	9672	3290	10659	3537	4493	6417	10456	7610	5173	1222	6593	10254	3638	3200	7788	972	3361	5416	10255	1818	1729	1293
ENSG00000069869.14	436	187	164	144	197	85	88	295	151	832	420	289	708	475	189	396	216	89	287	89	158	94	132	67	384	202	85	527	200	601	140	587	277	151	670	125	64	240	345	498	207	351	56	389	103	266	40	59	91
ENSG00000069943.8	580	259	226	575	463	341	289	550	524	712	504	558	1010	698	524	200	136	363	278	767	627	365	770	541	547	1078	180	1279	356	1266	655	506	385	1040	704	1400	275	573	824	701	380	820	209	433	618	236	342	297	345
ENSG00000069956.10	2159	1215	1268	2318	1988	1621	1957	3692	1153	2533	2688	5765	6003	5757	1300	1568	913	517	1860	3851	1965	3663	3595	1266	5579	1795	754	2973	2247	2469	2248	2404	1433	1940	1649	4781	971	5787	4090	2162	1722	2096	460	1570	4106	2093	738	425	2314
ENSG00000069966.17	972	1064	205	1071	1575	1007	859	1021	376	2022	1221	1762	2075	2536	809	480	440	626	1604	1501	1071	1071	2719	770	3038	673	734	1443	1338	2112	730	932	836	728	1817	3478	309	1115	1415	846	456	1068	442	458	3205	1660	653	241	1034
ENSG00000069974.14	1154	554	640	549	1019	360	338	2211	1250	1657	1539	1351	3217	1056	560	1085	908	381	1227	3187	1530	421	1356	628	689	1160	324	3776	1908	2534	1328	1936	1064	1348	1640	2506	661	394	1530	1514	255	976	176	1621	1491	657	572	628	416
ENSG00000069998.11	1022	1382	304	1842	2972	1516	847	1665	889	1113	1283	1727	1484	1568	942	1251	930	890	2338	2322	395	2380	3760	2330	4562	2489	430	3220	1762	1831	1720	892	1845	1879	1209	5171	882	3241	2685	1058	1103	1411	253	1790	1578	817	2347	534	1361
ENSG00000070010.17	2001	2186	874	6419	4450	2985	1318	4031	2239	2419	2750	3469	3664	1755	1139	1957	6791	1340	4567	5952	1367	2014	4955	6237	5114	5814	990	5143	3324	4064	4475	2270	4201	2904	1380	7962	1285	8349	5395	1999	1629	4070	627	2882	3974	1250	1710	2124	1386
ENSG00000070018.7	3257	2406	1395	4414	1798	2297	2918	6911	1543	1708	4255	1984	3156	7006	4097	1614	1915	2196	1576	3684	3688	15646	3521	1733	6108	2918	3458	10227	2295	3638	2449	5034	2856	4450	2265	5754	1436	6003	2889	2748	3244	2293	1550	3732	4146	4579	1313	284	1516
ENSG00000070019.4	40	26	1	24	78	17	8	39	19	51	79	4	45	52	19	21	33	39	74	24	7	138	35	26	79	5	66	16	15	29	34	64	40	44	26	43	8	44	101	43	47	43	18	25	38	22	42	9	15
ENSG00000070031.3	44	52	18	94	104	47	31	9	18	6	11	4	6	15	9	40	11	7	13	31	10	13	83	2	21	80	3	26	27	29	10	15	12	34	6	11	8	13	28	8	4	17	23	3	34	26	81	5	18
ENSG00000070047.10	3660	5684	950	3687	4587	1561	2788	3702	2228	2878	3433	3688	4440	5364	5228	3043	867	1193	2012	3195	2830	8213	5712	2087	6611	4657	912	6726	1464	2228	2706	2552	1898	4863	4464	1973	1472	2878	9765	2432	2984	2199	1339	1453	7107	2028	10721	695	3112
ENSG00000070061.13	3644	1087	532	1968	2024	1253	1283	1542	1035	1543	4869	2004	2746	6335	1263	1373	885	1006	2404	3302	1430	2941	4526	1493	3103	2025	528	3445	2369	1800	1873	3601	1522	2656	7794	2031	1223	1623	4071	1324	1622	1160	593	1445	3250	1208	1362	723	1282
ENSG00000070081.14	3438	1516	3398	3648	3170	933	3373	5224	2562	3850	3821	3448	3887	2775	6217	1906	1041	1384	1633	4709	1208	1415	2098	901	2602	2350	1251	1535	7894	1664	1490	3770	4191	3995	2922	6425	1127	5305	10421	3781	2408	1858	1038	2057	7337	2797	2192	726	3534
ENSG00000070087.12	18147	5287	2735	10508	10007	5334	10406	9893	2407	10466	20978	14534	32177	14239	20970	6338	7076	1913	17714	2900	16309	18708	18520	5525	34375	12617	4738	10513	12899	10366	3157	23967	11461	9217	10093	24989	4392	16308	20353	11028	6236	22136	4718	6513	21921	13886	8996	3689	3177
ENSG00000070159.12	3172	599	629	1612	1094	535	952	905	431	1094	5385	875	4113	1506	1666	945	947	337	3818	3689	559	815	4315	1026	1464	1154	684	7093	1860	2320	1107	5123	999	2760	999	1184	1501	371	6317	802	423	839	399	1798	2789	875	587	542	720
ENSG00000070182.16	1622	485	34	169	53	91	615	94	97	117	167	107	59	926	3176	232	307	45	151	171	91	330	230	27	411	45	398	455	131	59	115	188	648	256	161	103	70	109	109	123	124	21	479	769	79	36	79	17	20
ENSG00000070190.11	115	77	309	226	254	60	32	614	877	580	488	21	683	55	138	194	270	664	646	592	77	4	987	221	52	339	128	705	447	473	803	820	168	825	473	340	520	184	1431	168	36	754	25	188	985	61	268	125	89
ENSG00000070193.4	8	16	1	0	0	5	0	3	0	5	1	1	1	0	0	2	8	0	0	0	0	1	0	1	0	11	1	7	1	6	0	0	2	0	5	0	1	0	10	12	6	6	21	2	0	3	0	0	0
ENSG00000070214.14	6700	2065	2849	5831	3652	2648	2860	5763	4967	4386	16331	3667	10570	10343	5142	4240	7213	3114	13708	9596	4176	2037	13713	3833	3136	6351	3389	15747	14308	5593	4542	16651	3930	6447	3790	5919	3431	2799	14910	3701	1498	7248	1419	3968	9767	4224	2777	2010	2668
ENSG00000070269.12	2287	523	347	846	849	829	1942	1071	1379	1289	1469	1233	859	4912	1420	630	926	685	1033	2370	690	1748	1683	840	979	1066	641	2799	1142	1099	1031	726	2092	1798	812	1135	745	589	2326	832	1473	833	371	362	976	970	621	345	458
ENSG00000070366.12	923	2151	298	886	585	279	302	718	576	1121	1423	773	1142	2809	863	664	383	262	564	705	262	1674	1597	489	1887	561	381	3818	491	945	795	1342	820	2418	1403	509	593	711	3239	428	1205	348	323	1262	567	560	695	108	311
ENSG00000070367.14	3724	921	1081	1936	1773	1002	3857	2160	1063	2399	3622	2139	2535	6894	2266	1425	1918	800	1477	3684	1676	3221	4237	1540	2501	1904	1071	4413	4175	2248	1893	2631	4746	3003	3465	8160	1003	1866	4310	1318	2287	2022	791	1631	2117	2739	1018	709	806
ENSG00000070371.14	380	159	31	393	545	164	89	308	46	151	105	460	109	149	79	210	127	49	882	280	162	171	278	83	1201	510	100	164	96	219	294	171	545	81	92	459	93	35	286	107	148	69	31	134	32	110	257	32	78
ENSG00000070388.10	8	11	0	13	12	6	0	4	6	16	5	3	4	13	2	4	1	6	2	20	2	11	17	0	5	2	0	5	11	1	6	7	3	6	38	10	1	1	5	0	8	1	4	4	3	4	12	5	2
ENSG00000070404.8	1077	1845	1175	3539	4079	1887	169	571	610	1214	689	845	996	1109	273	1472	135	382	269	1135	599	186	1165	620	514	1135	505	1035	818	120	362	963	708	951	802	478	405	1068	1011	1053	368	697	258	363	933	1134	257	370	313
ENSG00000070413.17	5937	9547	1229	8022	8293	5316	3630	13050	4761	3869	6975	7552	8434	5637	7098	5109	7116	4189	15621	10083	2339	11936	16124	12532	16673	7279	3313	20166	3328	10589	6226	6358	14279	6890	3476	5400	7623	6267	9369	4000	4408	3929	1349	7646	4138	2698	7604	3068	2395
ENSG00000070423.16	1711	1702	1340	8497	6743	2852	2036	2235	3234	3049	3724	1516	3745	1432	2157	1541	1333	2125	1505	3778	1743	3365	3754	3225	3192	3322	1044	4205	1803	2461	2399	1744	2246	5740	2482	4321	1355	3745	3917	2618	1031	3360	1520	1657	6927	1525	3654	1451	2078
ENSG00000070444.13	2243	3559	1792	3138	2705	1800	1794	2494	2049	3621	3766	2076	3369	5146	2423	1711	1397	1055	2323	3122	1423	3005	6263	2306	4051	2420	1323	4788	2896	1763	2419	2589	2219	4489	2412	1458	1342	1396	5806	1645	1597	2021	930	2307	5752	1590	2768	554	1341
ENSG00000070476.13	2340	1452	717	2201	3381	2305	964	2364	1852	3164	4139	1722	4749	2248	1980	2056	1075	1588	2917	1017	1801	3376	8125	1919	2564	2870	789	3803	1871	2256	1722	3823	2466	3269	3081	4635	1383	1937	6097	3149	1579	1927	500	1944	2266	2128	3735	576	995
ENSG00000070495.13	1948	846	543	1313	1195	834	376	2401	688	1042	1146	866	2182	1889	562	1071	952	364	567	863	398	828	2533	957	3006	888	336	2060	1131	1043	634	1491	960	813	1135	3015	663	1251	3129	1152	484	2077	261	1018	2879	834	1193	328	520
ENSG00000070501.10	1598	1086	489	2217	2469	1607	1345	1670	639	1298	2641	1965	1902	1045	1323	500	722	1495	1623	1870	1282	1435	2155	1246	2907	2258	448	1508	1929	1489	1552	2046	1544	1979	566	3781	483	3199	4173	1379	925	2037	381	1029	2589	1686	2344	462	975
ENSG00000070526.13	3023	1248	1348	2522	1274	76	249	6307	1794	789	1704	1946	1389	147	1442	1425	77	194	2083	4942	53	924	5293	309	84	1774	121	4063	3647	921	263	3260	1281	1735	31	1514	1089	264	2580	1284	169	4279	193	1347	4621	317	490	237	569
ENSG00000070540.11	1353	540	339	827	1220	713	228	1251	363	550	966	613	1087	1046	509	450	509	151	951	590	389	600	1356	980	1996	850	370	530	944	848	1206	1102	643	770	827	1857	961	1033	1663	760	447	1502	152	225	1443	313	428	120	102
ENSG00000070601.8	511	419	174	418	275	149	292	455	479	228	401	290	280	624	403	159	130	269	427	29	45	35	232	324	177	260	31	184	156	394	491	743	486	977	492	216	74	212	448	291	83	343	9	432	59	24	90	15	21
ENSG00000070610.13	5521	4617	1606	5504	5562	3412	1621	2929	2311	2245	4414	2511	6543	6066	1314	2105	1201	823	4797	7060	2813	5338	11104	3695	10765	4307	549	6366	5527	4290	2638	4375	3912	2948	2939	3898	4221	3996	10706	2409	2777	3813	614	2949	6339	2525	5891	1499	2174
ENSG00000070614.13	4798	10752	1473	6637	11133	3439	2271	2727	3723	5539	9811	4570	6751	11989	2608	4977	2597	2289	1936	3625	4110	16221	8009	9314	15443	4016	1926	15959	1716	4616	6289	4738	3199	11486	7181	6398	4585	4658	7676	4460	4274	1286	3045	12726	1375	3303	4756	1067	1115
ENSG00000070669.15	3265	575	574	1764	2864	3340	1428	1908	643	1706	1334	2783	2967	3597	2236	1076	1394	1699	931	3783	1806	3769	2497	4444	4243	3524	997	3106	1729	3392	3937	1682	2149	5999	2510	15163	869	3902	5743	2406	1263	3960	1627	3494	4071	1214	1702	879	2071
ENSG00000070718.10	1818	1138	410	2406	2479	1984	1282	2604	538	1742	4132	1984	1849	2960	1345	559	1145	1022	1670	3171	960	3447	3263	935	4416	1740	324	2137	1545	2157	1532	2575	1954	2834	1517	2176	467	1577	3157	1701	1626	1038	276	1719	2000	898	2712	583	910
ENSG00000070729.12	67	67	265	190	17	5	42	1532	147	1318	353	121	240	57	103	338	12	244	165	126	41	363	219	69	816	47	30	48	132	13	64	317	41	156	20	28	80	278	61	351	13	943	20	295	95	16	522	56	47
ENSG00000070731.8	18318	818	1721	6511	3985	1829	3476	2483	724	2413	8561	1959	5579	2590	10257	2985	2116	3763	2673	1087	540	600	1924	2451	263	1344	6229	10544	1740	3167	3513	9136	3270	4448	1286	2302	979	745	5717	4521	149	5906	2112	2196	5823	907	1469	1125	916
ENSG00000070748.16	0	1	0	11	1	3	5	7	11	1	1	1	6	3	18	12	0	5	2	1	4	25	2	22	0	0	8	4	0	0	0	2	0	27	11	7	6	10	2	2	7	231	0	5	2	0	2	0	1
ENSG00000070756.12	51636	45564	108831	121962	94261	24533	112010	139591	116530	285648	236372	226600	185933	92812	116323	43804	81920	164834	59583	195387	81201	131053	70183	221573	37151	96915	71245	383088	108823	100189	281236	77801	104763	280647	206107	81838	33201	51822	191119	161830	30390	135842	71956	100359	154275	48388	115530	91989	99003
ENSG00000070759.15	633	269	121	645	903	446	277	396	270	383	510	593	392	1098	874	222	192	33	307	295	183	257	1160	686	305	479	127	832	305	466	927	463	394	1520	402	339	125	642	1342	531	398	1027	169	259	1176	153	203	121	503
ENSG00000070761.6	2265	1237	802	1952	1477	1471	1617	2491	1455	3002	1418	2813	3099	5970	3191	1234	1648	2544	2603	3019	2583	3127	4000	2333	7760	4767	668	2337	2846	1839	1789	2973	3522	2302	2998	3275	1077	3579	3459	1545	1453	5433	981	1744	2626	2524	2739	935	2037
ENSG00000070770.7	3648	1654	1427	3383	2445	1527	2546	2802	2108	5111	2983	2924	3044	9011	6341	2185	2081	3250	4108	8228	3688	6710	4638	1522	5526	3360	1280	5456	2817	2888	2698	2824	3409	4619	7494	3534	2006	1690	5618	3112	2034	5912	2070	2558	3458	2686	2872	672	2025
ENSG00000070778.11	2329	1104	449	988	1191	859	1373	596	432	1468	1351	865	566	4613	1340	717	579	416	617	965	971	1000	1688	519	1422	628	435	1740	827	984	1343	1242	1151	2480	1338	1130	1136	515	1582	751	1258	262	425	497	1266	793	574	403	309
ENSG00000070785.15	1034	734	342	1077	1645	735	591	1230	588	1183	1332	881	1679	1053	833	673	786	281	1025	874	648	595	2747	1584	1476	1811	271	1310	1200	1281	1569	1281	1025	2015	1500	2754	402	2534	3969	833	730	2861	377	496	3981	658	1152	475	818
ENSG00000070808.14	26	21	10	24	18	1	1	13	3	2	9	0	3	22	13	14	4	0	0	9	7	5	2	2	29	4	3	3	2	0	5	5	8	0	84	8	2	7	6	8	15	3	7	9	2	7	17	0	0
ENSG00000070814.16	4058	4593	1846	6471	6873	3681	1844	4400	4116	7847	4396	4919	9052	10218	2941	4097	6913	3295	2256	12028	4714	5892	4208	2433	5289	3999	2386	9860	5839	4863	5495	4276	2489	7141	4723	7442	2279	3368	9354	6648	3500	2101	1253	7143	9489	8784	14503	1461	2239
ENSG00000070831.14	11245	8180	9048	12595	13865	6629	18113	17437	11139	13594	19780	12349	31169	18917	9220	10398	11499	5385	23721	11332	12043	8942	45034	14117	19549	13649	6975	14634	26185	10782	27049	13165	13112	20454	27866	36828	8458	17156	28437	19750	11314	23380	5891	8972	23595	12965	8081	3348	8001
ENSG00000070882.11	4525	2032	1607	621	772	60	1886	3310	1497	1880	2977	2320	6716	1311	1801	2339	1522	810	6852	2858	5088	614	6903	3205	895	2566	1384	2735	1692	1489	5458	2771	1465	7507	2734	4876	806	884	4940	2965	1013	3359	577	1086	2605	190	1239	230	1455
ENSG00000070886.9	9	9	1	84	252	8	4	29	0	74	40	5	31	57	35	3	5	12	34	16	93	43	33	17	16	10	0	2	6	1	20	4	4	20	17	54	8	14	24	59	15	18	23	103	151	68	18	0	2
ENSG00000070915.8	27	13	4	4	10	1	18	0	51	11	19	58	17	26	14	7	34	6	67	50	2	9	61	4	7	11	16	11	6	14	21	23	11	45	37	9	3	1	22	808	11	11	1	2	5	18	53	4	20
ENSG00000070950.8	1001	655	585	1289	1023	321	828	613	450	1066	2449	1622	1029	2130	858	395	460	325	595	2072	1077	808	1371	751	880	436	303	2826	1174	2969	1254	1589	1062	1483	4166	2081	465	1185	2941	656	826	2479	313	592	3073	918	677	407	597
ENSG00000070961.13	5037	2442	2742	5299	3677	2976	4969	3840	2475	1700	4362	2773	6990	7656	8154	1241	5291	2214	4686	2025	3607	2470	6675	5979	4966	4350	718	9167	4801	4090	3643	4109	4722	6504	2844	1405	3474	2844	4974	2884	1985	3619	2101	2632	8055	1147	3433	1704	2325
ENSG00000070985.12	32	42	112	127	150	11	51	487	28	66	28	278	61	257	1089	99	20	78	59	84	120	98	676	132	2350	341	6	65	16	8	19	33	38	232	1007	39	32	24	47	515	418	180	38	120	76	6	407	21	27
ENSG00000071051.12	8281	3111	2023	4568	6962	3357	5496	9423	1518	3682	6746	6529	7772	7708	6440	2654	5651	4126	5857	2399	8891	6847	7307	2606	8422	4268	5837	8061	6391	4531	3173	3772	4567	4715	2386	5073	2483	3440	7042	4509	1921	2697	1741	4253	5177	6409	2125	1139	1704
ENSG00000071054.14	10139	3160	3858	4872	6331	4767	6495	14328	1397	4304	8201	8801	3967	10169	4171	6005	4132	3554	4694	2986	8845	8775	5212	1986	13602	4147	3630	7606	2927	3198	4804	4519	4040	5872	2218	4381	1692	3835	6263	5486	3576	2625	1670	3779	3757	9845	1300	904	1277
ENSG00000071073.11	1261	533	1768	2522	1835	1155	1069	1560	1403	1430	2291	2145	2277	1750	986	1284	1125	476	2681	1586	1885	459	5405	1266	1408	2782	705	3021	2324	1414	1575	2850	909	2202	742	1412	987	2184	6684	1444	2870	1885	377	876	1111	457	415	579	317
ENSG00000071082.9	20123	21487	23759	168282	91109	121248	201859	66733	15246	47981	49424	53173	42369	42205	63852	15719	25372	40360	22867	40863	108828	43549	45976	111106	38304	210942	67609	49015	132658	78673	33521	15166	60156	75772	39882	68734	11470	73967	41785	62029	10833	126057	52360	40713	194354	27012	31527	46418	49951
ENSG00000071127.15	16249	12058	6240	20820	19609	8600	5400	22575	8875	18720	19060	22165	31695	13530	14451	13156	10519	4390	21085	10835	9605	11522	47168	14222	20427	19297	3524	26302	13265	24051	15582	20634	9408	17908	11226	24971	9037	16974	24220	8119	7037	24625	3382	6744	35146	11129	12574	10116	8746
ENSG00000071189.20	1937	941	590	1007	1145	505	1360	1498	1505	1737	2293	1913	2449	2602	2129	561	816	1037	2369	1396	1722	1418	3641	2501	1739	1420	791	1851	1566	1508	2134	1591	1123	3212	5958	2988	502	2330	3747	1781	1814	2914	354	883	1568	1625	1029	327	878
ENSG00000071205.10	1687	513	273	209	391	379	654	101	168	495	166	266	1599	465	229	218	606	31	73	263	345	358	412	259	806	731	159	677	149	215	693	447	606	322	389	411	302	223	360	297	340	258	239	441	184	224	124	110	474
ENSG00000071242.10	2506	2287	526	2358	3044	659	910	2221	865	3260	7406	2930	1614	7879	1409	487	1023	699	5642	3506	1831	1585	14544	2046	3776	1877	1214	4279	1079	2137	2015	1285	1731	4284	1746	1589	1377	1960	1965	1062	1263	878	493	1619	835	2158	2050	681	810
ENSG00000071243.14	862	287	325	799	745	384	680	645	497	586	1495	879	1509	1635	792	305	650	444	1040	993	954	862	1240	758	1620	832	227	1537	1137	1710	1085	760	1116	1042	1749	952	521	994	1169	930	356	941	345	664	957	555	363	150	530
ENSG00000071246.9	3182	2037	365	839	1802	427	329	826	1233	1339	911	847	1561	2202	862	1404	501	153	1783	1271	299	2209	6763	613	2467	506	326	2696	920	785	1103	2590	1676	1651	2477	1771	506	564	1466	810	1244	631	587	462	820	672	1720	293	170
ENSG00000071282.10	1005	2179	779	3337	2736	948	3950	1260	1454	4329	5608	5103	1117	2066	3346	2175	1424	2069	788	1933	1538	493	1848	1801	1652	864	1402	4457	1584	2449	3474	5445	4060	3450	1082	2618	582	1315	1718	1226	1133	1896	576	1131	6848	1481	1746	943	4801
ENSG00000071462.10	5350	2383	2297	10574	9172	9724	4963	7214	3890	7118	3631	7021	8632	7717	5073	3473	7829	6616	5614	11369	6604	3764	15585	13323	7347	7058	4963	4926	11991	7470	6184	3620	6625	7478	4480	10575	2272	4854	7170	11809	1901	7796	3398	3916	17255	4336	6466	3339	4426
ENSG00000071537.12	4273	1456	1788	2446	2263	2219	5284	3313	2699	3762	4036	2639	3416	12172	3760	1969	2416	1487	2386	5590	1734	4321	6169	3111	4428	2890	3301	10940	3042	3598	4831	6012	4425	5953	2730	6760	3000	2136	6482	4896	3883	2758	1393	2618	2112	3075	1496	1697	597
ENSG00000071539.12	1641	600	536	2466	1516	1459	1563	3208	464	2144	3091	4457	3886	3793	1046	808	604	1240	395	1854	1431	1335	1641	916	2669	2487	592	3756	7043	3134	2160	1347	1520	2798	4696	12804	517	1520	3646	1613	1859	3855	683	1018	5236	3532	1884	1019	1721
ENSG00000071553.15	11740	5094	6255	13104	14701	3447	4752	23495	9282	11369	18360	7626	18786	15535	11385	7216	6171	4750	10939	16657	7769	6448	30006	20727	23927	21190	5925	17937	9992	10428	12010	13394	10090	15514	7020	16775	9634	8554	18900	9726	3748	28104	4889	8585	34388	4887	22864	6100	2053
ENSG00000071564.13	8241	4250	1785	7524	8382	8409	5664	5332	6435	9262	6099	4289	8594	9083	5397	4049	1420	5396	4316	4408	5909	16022	10320	4523	11964	5299	3236	16335	1883	3900	6116	3774	5048	5004	6316	10537	2661	11883	13717	4507	4136	3908	3715	3059	7145	6288	6152	1472	3828
ENSG00000071575.10	3441	1311	1731	1425	2311	2862	2536	2109	1705	3195	3070	1360	3269	4161	2640	700	219	2153	2311	10990	3514	3295	16816	2178	7954	4597	1914	15670	919	3877	2705	3808	2836	2186	2198	1346	7657	1620	4763	3386	1642	5328	1518	1073	1218	1281	414	445	1085
ENSG00000071626.15	6741	4334	2716	7614	7667	4326	3194	6888	5077	7875	8147	4837	11484	3281	4074	4845	2907	4080	5465	9788	3293	8648	8504	3695	5626	4969	1794	11899	4411	5402	5902	6191	5752	7402	6598	7994	3283	6234	14586	6062	2262	7368	1527	3573	11877	5816	7700	1607	4161
ENSG00000071655.16	5446	3418	1302	5292	4789	3601	1740	3707	2855	3896	3817	2083	5394	3882	2651	3138	1898	1799	3106	4956	2038	5392	6147	1903	6188	2806	1150	6920	1450	3082	2961	2263	3595	3024	5110	2843	1317	4288	4654	2507	2406	1334	1983	1843	4516	2928	4134	1445	2778
ENSG00000071677.1	1	0	0	31	22	0	36	1	0	10	2	24	6	46	15	0	2	3	3	3	2	0	5	1	0	1	0	1	0	0	1	0	1	12	0	0	0	0	14	0	0	0	0	1	10	4	5	6	60
ENSG00000071794.14	3881	1049	697	3135	5655	2163	3996	2788	1511	3357	6620	4005	6767	4024	2378	2738	1001	2258	1325	1176	3774	5099	3147	1968	4542	2651	1035	1700	3858	3642	3986	3319	3392	9050	5239	11992	715	2775	7220	3699	2619	3454	777	1719	4315	5477	2375	638	890
ENSG00000071859.13	3051	1712	961	3720	7765	1372	1509	4555	1680	5835	5918	3090	5109	2667	457	3257	4710	879	4158	4397	1528	974	9297	2553	3678	2865	609	2744	4734	1420	3208	1959	2315	2231	3099	11846	1101	2159	5811	5361	1022	5360	453	1177	13201	2187	7745	678	675
ENSG00000071889.15	4108	3101	810	4462	9230	1176	2253	6954	2295	16160	4387	5742	5823	4544	3931	3286	4296	1604	4614	5612	2001	2554	14955	6400	7773	8771	1404	3565	4634	2793	3372	2758	5949	3512	2527	5818	1617	3544	6213	3330	1423	10603	1463	1957	17060	3472	12544	2483	1175
ENSG00000071894.13	14408	8371	5418	14668	15628	4386	6879	10880	8153	30265	24916	17278	15318	12141	12895	4765	4165	5699	6777	18588	6624	18862	11635	8107	14467	10314	2604	29526	21621	11251	9399	18296	18114	19710	10251	7896	7272	2406	16501	8328	7928	5291	4923	9464	19491	5918	33969	4179	8368
ENSG00000071909.17	596	132	721	227	22	215	778	328	277	1255	267	105	275	449	1136	285	458	883	1148	285	1476	67	154	232	115	40	464	84	281	264	930	176	157	1272	16	58	168	1017	93	450	8	334	495	243	92	93	27	283	32
ENSG00000071967.10	6058	3385	1309	2711	5784	2622	637	1045	1990	24305	4260	4428	2121	10655	14282	1711	9072	9612	9776	2310	9968	249	12148	8816	4366	2367	10233	15049	9065	6955	6399	3470	5000	7924	20270	4282	6709	8543	10726	3632	4465	18542	4572	2103	9560	2190	999	2019	1517
ENSG00000071991.7	0	24	15	1	4	242	0	0	16	1	2	304	4	20	0	1	0	0	1	0	0	9	77	0	0	1	0	1	48	0	0	1	0	0	0	0	1	0	0	0	0	0	0	2	0	9	1	0	0
ENSG00000071994.9	1641	1374	961	8729	2538	3828	1697	4009	1737	2020	3603	4569	2735	4063	1675	1864	2014	1486	3873	3327	2039	3088	7727	4821	6598	6819	1258	3577	4448	3242	5326	1777	4086	4009	3698	4396	926	5354	3145	2234	1948	4311	634	1865	4376	2749	2789	1110	3083
ENSG00000072041.15	371	12	12	28	458	1191	6	41	4	25	29	1854	44	1502	8	259	1	9	127	3	5	711	0	3	458	23	0	100	609	329	2	183	34	9	830	87	63	192	0	516	148	5	0	33	71	20	427	13	256
ENSG00000072042.11	6757	1386	2375	2165	1576	1000	6322	4709	1142	3857	2395	3666	4128	6622	4945	1694	1809	1115	5331	3962	2111	2531	5604	1695	3262	2114	1914	5687	6299	2843	2633	2182	4783	2828	3455	5160	2055	1622	3939	1457	1519	4194	1107	1416	2492	2653	1256	995	702
ENSG00000072062.12	9301	4518	3297	6440	5086	2878	6742	7999	5003	13505	10643	9602	7021	13578	14563	4631	10046	5864	9874	12498	7043	5421	8163	6993	6649	9511	3232	10649	6671	8974	10692	8149	11025	10909	4856	15145	3697	6164	9979	6714	12501	10490	8232	5465	9643	10106	34263	2328	4027
ENSG00000072071.15	10778	6045	2319	9116	9443	5676	4052	1673	3086	7532	8573	15513	7236	13792	8757	7896	2377	10049	3884	19909	6402	11551	2689	2609	9856	2571	720	6538	3264	366	16557	3895	7760	9401	8503	15930	3801	857	11356	4821	9054	6657	1454	5602	5866	13400	32759	1273	4720
ENSG00000072080.9	0	0	0	10	14	5	0	9	0	3	4	3	4	4	1	3	2	2	4	3	14	8	0	9	11	8	2	0	3	1	1	3	0	3	3	7	0	49	0	6	0	7	0	1	0	0	4	0	3
ENSG00000072110.12	23372	17436	10568	19519	16977	4570	20836	18261	6435	21709	16595	10224	26168	21958	31662	13804	13236	7533	8070	11987	7552	8902	24275	9805	15058	13302	6186	34850	11086	9570	11933	16630	23383	18637	7824	28280	7463	5284	21421	12494	7323	10541	5694	13631	8671	11145	12707	7196	2258
ENSG00000072121.14	3343	1370	492	1279	1280	845	1891	2499	1115	2147	2701	1416	2259	5592	2138	1007	840	441	1629	1390	799	3096	5396	1335	2830	1252	663	4157	1843	1706	2415	2095	2308	3305	5095	3249	1374	438	3946	842	1906	610	581	955	1052	955	1152	383	454
ENSG00000072133.9	1392	203	74	270	31	277	307	213	42	256	554	326	231	2637	322	94	157	100	332	340	414	213	426	66	604	192	223	557	325	522	77	467	578	18	187	418	176	799	603	384	7	28	33	207	764	318	288	29	132
ENSG00000072134.14	1942	2409	541	3966	2874	2286	1334	1642	984	3618	3168	1924	3495	4178	2508	1298	1048	1204	1227	1582	1674	1545	4320	1923	3933	2528	1045	3306	1002	1224	1934	3122	1565	2606	5400	2193	1089	2549	5848	1521	1470	4138	969	1200	1985	701	2717	489	1013
ENSG00000072135.11	8303	3139	1297	5239	10057	2878	4363	3842	3296	7722	4688	4642	6315	6517	5048	2357	6260	2217	4712	11401	4708	2706	17174	6808	6562	11712	2533	13896	3149	7540	4496	5692	4991	12354	3546	8878	7070	963	18706	7818	3772	5028	1684	2497	13728	3013	4906	3121	2173
ENSG00000072163.17	5248	3512	789	4807	8555	1823	6352	848	506	2952	3371	2050	2630	2771	4227	1266	1662	2487	1325	467	1079	1612	2230	469	4630	2896	465	2071	689	1230	929	1454	4029	1723	3202	1384	437	2098	1373	3790	480	437	1331	2100	2702	1640	2361	961	1003
ENSG00000072182.11	25	8	4	12	2	11	6	30	2	9	13	11	23	20	17	19	1	16	4	13	11	10	21	4	59	7	2	6	4	2	4	7	7	4	2	10	2	41	16	31	16	34	3	13	80	13	14	1	4
ENSG00000072195.13	3718	2107	372	1940	1378	3080	974	1439	83	4583	670	1701	684	3018	3899	857	262	1862	1986	2185	3292	748	7020	1700	3290	1059	912	3038	665	1871	1433	963	2100	1927	823	713	928	1267	1241	1554	2503	2275	1561	1110	1354	777	502	328	636
ENSG00000072201.12	551	132	294	307	132	68	281	500	273	288	1644	1207	1207	585	780	224	219	130	1034	888	320	633	2691	492	776	724	40	564	1159	1567	508	768	693	317	256	996	130	333	773	228	99	526	46	283	772	180	434	90	305
ENSG00000072210.17	5486	3417	1278	6975	8718	2703	5296	1854	1480	8679	3864	3698	3667	6370	3552	1667	4369	1110	3746	2889	4002	1813	7724	7994	6309	3722	2683	5811	3374	2506	14598	4345	4081	6588	5301	4319	1824	3244	13901	3806	1467	4747	1465	2354	4082	1708	1803	921	1077
ENSG00000072274.11	10348	1733	4225	6683	13513	9193	4882	5492	1719	3982	25364	2375	20356	3319	1749	3544	1948	2338	4946	34146	2396	3265	7860	4910	20877	4234	1209	17978	11371	6028	11083	8684	5680	9090	3714	33981	2402	15293	29986	3975	9914	10585	856	8489	9165	7178	4722	5105	2356
ENSG00000072310.15	5537	3211	1579	6667	6522	2169	926	2411	2406	8737	5592	2366	5309	2643	3573	4458	4400	1781	6940	13357	1956	1426	9060	4563	5936	3973	1055	8343	4530	1706	3614	5465	2096	3184	1682	7366	3667	1858	7078	1903	846	11594	374	2179	8031	641	8374	1212	2817
ENSG00000072364.11	3596	3499	1267	3176	5005	2764	2802	4008	5052	4929	5313	2983	4567	11899	3620	3668	2461	1447	3135	7005	3594	6046	6194	4997	4409	4454	2174	9088	2791	7486	6114	6925	2388	9951	7871	8003	2005	4564	12017	3601	4041	2659	2285	6612	5442	3653	5100	1349	1739
ENSG00000072401.13	2086	658	785	1642	1100	746	1624	2012	1289	1763	2737	1824	2949	3495	2220	1039	976	1480	2593	5083	1931	1124	3332	1326	1714	2640	901	2854	2263	1405	1044	1623	2362	2082	1354	1459	646	3477	2940	1168	1186	2863	543	1107	2590	1817	824	913	834
ENSG00000072415.7	2247	624	884	1395	1253	1016	2703	1305	750	1631	1611	1311	1518	4668	2919	698	1376	734	1078	913	1447	1837	3358	1803	1895	1435	734	4295	3161	1921	1359	1632	2101	2929	3475	4249	1374	1559	3232	899	854	1571	983	1491	1390	925	1097	465	599
ENSG00000072422.15	1263	569	245	497	450	613	1055	801	238	1116	861	1052	1381	7155	725	547	73	707	1093	747	521	1736	1220	97	2466	383	466	575	189	273	533	484	1183	646	358	516	228	3765	1639	880	2646	286	443	378	912	1306	306	161	442
ENSG00000072501.16	9476	5209	1177	6798	4458	2291	1631	6947	2985	5170	7379	2282	10354	16382	4127	5094	8048	1416	5838	10347	1597	4916	9359	2106	6144	3380	908	10621	3185	13180	3476	8301	5632	8077	8167	9095	2416	3511	7436	3343	10777	5791	1118	6512	11794	3248	6494	2981	3340
ENSG00000072506.11	5176	5408	1317	13253	13379	5721	2772	5672	2390	3881	3715	2426	6455	6035	5847	1499	6751	2093	4581	5273	2110	2816	13727	5860	8817	7510	1180	4512	4188	6456	2800	2757	4261	6532	2858	14881	1742	5573	4590	5468	4649	8668	1906	2783	17387	2563	10383	2289	2356
ENSG00000072518.19	4475	5465	1805	4154	7471	2159	6510	6011	5146	7375	22899	5511	13720	6920	7774	4893	3822	5373	6434	10475	4312	5258	6201	9142	10002	4094	3658	11909	4475	7054	6490	8893	6277	7831	3481	6251	6023	4034	7372	4139	3264	6958	1583	5151	9200	3488	10507	1862	1341
ENSG00000072571.18	709	278	431	491	442	395	987	1263	229	515	2109	2389	5603	2085	387	512	1500	465	166	3202	1117	1169	1554	640	1670	1265	197	1702	2118	1575	3044	1162	566	2075	906	2563	186	2420	4993	1986	821	2889	630	1751	1802	1218	879	630	917
ENSG00000072609.16	2071	1265	577	1470	1981	1421	718	1463	696	895	1656	1747	1921	1842	766	1346	600	166	1710	975	967	2612	3878	633	2301	1592	294	1450	1706	909	1953	1197	1284	2928	1401	2187	1022	1420	1901	1752	1390	898	334	262	2573	965	1461	182	964
ENSG00000072657.7	26	29	15	356	25	4	53	167	0	5	20	8	38	12	1	538	10	8	0	1	93	7	1	467	74	15	9	19	20	6	0	17	15	4	5	59	59	79	11	15	6	7	27	21	2	17	8	0	12
ENSG00000072682.17	1131	1314	1243	2594	4587	989	1250	2876	870	3280	1341	1591	1876	5430	1359	1701	970	713	1200	4003	1206	482	4298	1367	2196	2929	1454	2215	811	3577	2371	2433	1758	3253	3235	3309	373	2054	3719	1831	649	1149	1770	1752	4506	1620	2630	825	1169
ENSG00000072694.17	125	266	350	237	861	108	123	453	1193	312	543	20	1036	80	25	566	462	38	387	152	101	11	9967	777	286	1065	260	1753	830	734	889	618	635	1043	387	1571	180	277	850	762	87	1121	45	115	685	17	290	337	19
ENSG00000072736.17	1360	1004	629	523	572	424	522	838	1039	756	949	857	1693	4720	2369	825	689	1028	1598	965	667	2310	2837	762	3279	944	455	1929	824	1042	1191	1888	1461	1801	4056	1471	969	649	3488	576	1517	1856	389	918	793	883	742	279	375
ENSG00000072756.15	568	587	485	1036	1399	323	1091	630	803	1308	1340	1079	930	2057	1314	424	442	365	1295	2217	793	706	2150	923	1029	1318	314	2045	1569	2984	1312	1177	1376	1368	1914	1804	517	1487	1456	514	428	1591	433	541	4232	783	1004	454	233
ENSG00000072778.18	9505	9754	3740	14224	41064	9038	6482	13548	4192	10750	12817	7708	12717	7461	6685	5428	6554	2678	8611	9874	6745	4806	34103	7840	18738	11511	2708	6896	22674	5579	5339	6403	3976	19756	7530	15269	3882	8631	22557	11754	5226	6250	2094	6309	34370	2530	15898	1271	7314
ENSG00000072786.11	635	947	509	688	2356	510	264	1019	1884	1097	2109	995	1810	1970	640	1078	587	345	768	1185	357	1713	3365	804	2261	1475	436	3734	839	1113	1837	2109	1012	2601	2213	1772	520	649	2707	1435	752	1944	217	713	1777	500	2344	343	140
ENSG00000072803.16	1502	1448	698	1674	3041	1457	2392	1845	1805	1644	8176	2334	4818	9617	2702	975	1119	1862	1795	3642	2445	2694	4647	1862	2020	2312	1178	6801	2098	4917	5565	4432	1852	7122	4999	2163	1426	4217	6211	2058	1824	2929	1357	3024	3370	1752	3066	1028	926
ENSG00000072818.10	440	472	252	700	839	207	721	446	799	860	342	302	712	720	435	541	227	311	315	548	403	224	1834	377	310	538	558	723	975	293	718	712	423	458	823	379	264	551	709	573	514	354	457	287	1256	133	774	219	225
ENSG00000072832.13	1312	1661	274	1120	790	254	587	1227	178	2567	1057	1034	1210	6034	2594	760	395	230	574	711	3591	1990	1538	272	987	791	265	1830	356	986	438	1047	1313	800	945	3451	608	652	1924	2207	1065	1413	354	762	2224	5317	267	397	361
ENSG00000072840.11	1641	3223	305	703	1220	249	564	1382	461	1647	1768	1673	1906	2541	2297	1503	437	184	1292	806	370	2178	1936	605	983	579	382	3086	260	2517	1764	3811	1356	1892	2095	751	1405	732	2780	643	1787	797	493	548	1208	605	812	607	352
ENSG00000072849.9	2119	1670	955	3664	4997	2070	1869	7969	1368	4765	2674	1671	2888	3604	1776	1363	1709	1616	1763	3008	2475	1397	3527	1984	2931	2995	2265	2453	3776	2288	1946	1817	2132	4457	1472	2858	711	6273	6288	2590	1341	1874	922	2096	4135	1457	1108	813	1321
ENSG00000072858.9	113	57	35	150	85	41	15	43	640	221	122	92	342	165	47	59	24	15	215	635	21	54	343	35	52	71	13	93	188	689	158	227	103	126	160	120	233	30	626	189	75	44	23	24	131	45	103	39	10
ENSG00000072864.11	2136	960	668	874	790	807	413	2661	621	2132	1564	1213	3788	2738	1045	1260	1392	696	1616	2099	617	4842	2570	683	1833	1988	404	2645	450	1642	1117	2122	1850	1369	1024	6573	261	1427	4829	639	2133	1626	487	1833	1377	1527	1709	492	596
ENSG00000072952.17	538	2497	683	338	1153	113	33	260	519	827	240	235	339	1101	86	445	135	84	149	240	106	340	637	110	697	642	392	1447	452	296	586	710	623	614	112	472	230	231	1359	883	461	420	204	156	144	301	106	101	43
ENSG00000072954.5	607	198	87	527	1141	804	1719	836	87	2106	1218	874	1168	981	1705	271	461	587	1272	667	957	746	1695	1209	383	543	779	1734	327	403	770	779	1185	1109	873	2741	446	431	817	448	1450	790	687	376	290	2062	638	216	285
ENSG00000072958.7	3991	2082	1082	6149	3436	3434	1252	3016	1575	2988	3179	6184	4730	8959	9525	1946	2832	2743	3799	2720	1773	3458	14166	2997	5302	4609	833	4475	3328	3327	8636	3272	4236	5569	14341	4774	1494	2376	4198	5990	8815	3286	2710	1820	4991	2996	3003	1485	1831
ENSG00000073008.13	2908	1881	676	1153	2047	753	490	1564	792	2252	1837	1544	4319	2172	624	959	807	239	609	4378	636	2658	1917	1862	3784	2602	455	3182	893	1624	1875	3917	2042	1361	1208	3936	988	548	4132	671	713	1462	268	1824	1100	3287	1097	384	317
ENSG00000073050.10	4471	9862	900	3970	6014	3844	2362	2451	1621	4237	2201	2780	4633	3850	3881	1608	3047	1101	1704	4809	2566	8877	5081	3437	7369	3689	1285	5768	1381	3986	1282	3502	3454	2489	1842	6710	1230	1575	3008	3495	1792	1507	1309	2964	6459	8230	3588	607	1791
ENSG00000073060.14	2971	3296	565	5751	3196	2275	1997	1072	976	4771	2744	3768	2329	3885	2846	822	2240	983	2174	2316	743	5026	5080	2135	4237	2405	1318	2814	1039	1478	2276	957	4503	6161	4013	2347	1692	984	5039	3229	1544	4010	1710	882	9603	3867	2210	910	939
ENSG00000073067.12	110	21	9	15	20	1	123	31	7	153	92	55	17	2039	161	125	59	324	8	39	189	771	110	90	2743	29	918	68	12	5	15	70	233	24	7	24	23	1014	40	35	110	51	16	17	53	738	61	10	144
ENSG00000073111.12	9315	2989	1771	7749	5167	5668	4392	6249	2564	6446	9620	12163	28674	10989	6131	10206	5581	3547	5793	3750	5392	16444	11165	3229	13563	7523	1033	15228	5891	9495	7851	15153	11510	9882	10100	33516	1425	11795	15878	4706	8642	5298	1663	4709	8636	9490	9474	3647	2766
ENSG00000073146.14	25	42	5	52	24	33	11	14	6	46	18	225	61	25	13	23	3	8	12	23	2	5	78	20	29	24	12	15	35	2	20	24	13	16	23	6	4	26	60	25	13	22	7	18	22	24	76	7	72
ENSG00000073150.12	510	379	15	497	1410	207	82	199	228	1539	391	58	2338	374	644	71	135	502	1155	401	584	54	2374	368	506	374	279	69	345	319	532	418	486	235	657	419	294	232	2620	229	93	714	57	64	2498	104	1372	99	106
ENSG00000073169.12	1878	1404	499	1633	3013	422	865	1248	858	1714	1097	1163	1948	669	1074	824	645	499	1288	1873	399	687	3346	1604	2908	1330	313	2702	966	991	534	1086	1274	1559	701	1184	763	433	2617	1617	501	1131	281	551	2293	764	4313	337	969
ENSG00000073282.11	13	36	282	29	29	16	55	11	16	99	40	12	64	20	45	37	12	12	217	93	61	681	321	111	117	19	38	380	17	77	25	71	36	70	141	34	16	349	349	21	83	127	0	40	112	90	15	16	43
ENSG00000073331.16	1202	349	522	307	746	210	444	1540	682	1138	1113	193	1889	426	2158	928	201	572	4397	1061	519	459	2372	600	1531	984	512	1131	1444	901	2657	2029	504	1724	694	482	717	1016	1947	880	296	1028	293	366	816	289	1832	280	525
ENSG00000073350.12	13617	5916	1729	10087	7361	5498	1963	12704	3549	3853	11448	4462	9335	8575	3217	4940	6688	1897	4275	5402	1962	8704	14221	6681	14503	24925	2263	19016	6777	4305	3705	10994	6231	5644	836	9455	7086	2832	16206	6531	742	6124	1115	3903	14658	2123	12284	2248	2106
ENSG00000073417.13	1100	804	367	854	1958	370	356	954	877	1899	2360	1047	791	990	323	593	545	259	848	2518	529	841	2230	1618	1598	1169	209	1231	1126	1777	666	1061	1700	1107	2110	1516	611	356	3762	933	728	1425	221	320	2759	1151	1036	462	965
ENSG00000073464.10	1078	233	71	798	728	519	463	109	27	164	489	13	834	2603	1995	277	219	17	1523	141	522	719	958	494	1724	332	141	472	233	544	491	620	557	1304	888	592	182	1970	1776	576	808	687	282	596	857	122	191	84	82
ENSG00000073536.16	714	494	265	2485	1778	1403	863	626	469	808	836	1355	1096	2488	1020	383	553	825	547	1528	643	2083	1644	1590	2617	1970	587	2524	1063	756	1638	717	1361	1541	947	997	343	1257	1821	892	555	1888	803	836	1461	825	2512	301	1007
ENSG00000073578.15	6976	3482	2505	9246	9084	2284	4523	10479	4568	7183	15237	7103	15331	7647	7508	3588	6354	3548	4513	6068	3047	4338	9619	5187	12311	10428	1937	17622	22488	18375	4290	5044	7085	11958	5622	22738	5545	3522	10850	4009	2616	8525	2169	6093	14998	5250	9927	6009	2088
ENSG00000073584.17	4621	1189	1972	5605	2621	2996	3404	3378	3021	3016	7570	5200	4210	7967	3239	3561	2466	2073	6113	2718	4022	5392	4199	2720	6655	5348	2158	4426	3058	2864	3068	3342	3392	3446	2237	5685	1106	9944	5170	3305	3396	7746	1417	2126	3983	4619	3641	1323	3798
ENSG00000073598.5	4	4	1	6	6	2	0	6	2	6	12	2	10	15	6	1	4	2	8	4	10	4	13	7	7	2	4	13	0	6	3	6	10	16	6	1	3	16	8	8	4	10	2	3	5	4	28	6	1
ENSG00000073605.17	1223	214	149	559	556	347	416	1241	1357	1052	1458	229	966	622	348	1328	211	92	1170	1094	667	86	2179	246	378	1536	138	521	1399	718	721	758	243	934	540	478	267	374	2209	874	221	570	250	309	1270	206	4530	56	555
ENSG00000073614.10	5617	2108	2921	4562	2321	2075	2503	11127	2816	4558	7277	2140	4572	8701	6816	3273	5860	2991	2915	5618	3799	8043	5529	3528	5873	2814	4107	9385	3641	6232	4130	5652	2909	6537	1981	9905	1975	3811	7737	3787	2058	3548	2126	4460	5152	6199	1284	830	1532
ENSG00000073670.12	503	55	26	223	206	396	71	137	15	251	374	337	110	899	84	205	48	50	44	128	264	308	432	43	1124	138	69	113	83	59	50	247	465	147	39	218	27	600	161	89	282	61	83	50	185	221	737	76	62
ENSG00000073711.9	3027	1066	574	1679	2334	1492	1126	1388	1071	2231	2891	2663	3379	3337	1936	1202	956	1240	2803	716	1550	2439	3015	1200	1292	1426	635	2034	1762	2052	2096	4433	2015	3043	1758	2388	1037	2416	4386	1271	963	1177	601	1382	2080	1438	1093	301	372
ENSG00000073712.12	3629	2010	2209	1734	2157	1054	4271	3079	1758	3673	1612	2136	1727	11482	3356	2307	1716	800	858	2078	2304	4242	1861	1942	6804	2620	947	3727	2391	2264	3418	3190	6597	2106	2927	8797	1116	2009	1830	1309	3707	1866	813	2578	1521	3987	1038	1037	422
ENSG00000073734.8	2	0	0	2	0	0	4	1	4	1	14	3	12	1	0	5	4	1	13	7	1	0	34	0	2	1	1	2	23	2	1	0	1	0	6	1	2	1	4	2	0	1	0	4	5	1	27	0	52
ENSG00000073737.15	5	43	62	91	154	1	5	85	41	15	740	18	106	2	10	22	142	4	27	281	99	2	588	141	13	113	39	106	767	30	29	6	15	33	12	4	17	34	87	36	10	267	13	8	67	3	92	6	18
ENSG00000073754.5	0	1	11	0	2	0	0	2	0	0	0	2	7	0	1	0	1	0	14	13	0	2	2	6	0	0	0	2	0	1	0	0	0	1	0	1	11	0	1	0	5	4	0	0	3	0	0	0	0
ENSG00000073756.10	337	237	484	74	307	54	149	237	180	23	108	17	427	103	19	84	45	680	68	123	42	35	313	172	85	280	140	146	58	167	191	736	46	108	87	228	16	56	212	61	125	572	439	124	687	288	16	109	16
ENSG00000073792.14	265	2262	6910	9106	7357	14332	6949	12141	3766	3756	9335	15108	8172	122476	8622	6734	2346	8025	6897	9779	17209	16927	8920	1378	21390	3194	4236	6368	11412	3202	12229	12065	10033	6900	13856	4570	2311	8787	3640	16063	6581	2104	2780	9119	10979	11424	6286	663	2385
ENSG00000073803.12	8854	1532	2645	4298	9016	4617	5257	7931	3066	9802	14865	5068	8833	9957	3939	2578	3704	6159	7438	10855	7788	2096	7930	3235	1196	4344	4272	11936	9512	6488	6842	12432	8224	7797	3823	5965	3535	8310	15125	7188	1997	7355	1848	4298	5772	4621	3050	2308	1529
ENSG00000073849.13	22200	3516	4297	6935	13304	19477	4647	10535	10255	6226	13153	6040	39372	30610	16227	8782	2573	8315	68712	12370	5002	29919	21055	3775	5264	9364	2318	50888	1706	6725	21465	42006	13213	14810	17713	10878	12166	8686	38679	11809	7764	12900	2549	6772	5084	2169	11037	1143	2053
ENSG00000073861.2	16	8	17	2	34	1	3	18	151	69	15	0	97	11	2	20	9	1	19	14	1	0	48	17	26	39	8	77	18	46	69	76	57	30	17	45	8	6	70	39	10	17	14	4	23	8	59	29	0
ENSG00000073905.8	9	8	5	8	17	10	5	18	12	40	19	13	39	18	14	15	20	8	7	31	7	36	61	64	52	47	5	56	13	23	15	20	11	50	31	47	8	21	69	14	10	25	14	29	23	7	35	12	12
ENSG00000073910.18	714	1032	156	265	681	216	458	197	312	576	301	294	428	897	460	215	1005	79	785	519	919	454	2290	1041	776	683	239	1040	349	1357	574	698	405	1215	1294	840	520	391	591	497	487	283	284	315	321	433	177	78	65
ENSG00000073921.16	4074	4458	3643	6772	9721	3092	8633	6972	5470	13178	22570	6894	10635	14391	7667	4294	4175	7223	6311	7683	4782	5816	11294	9632	10372	7314	4112	16609	4899	9656	9058	11183	6701	10456	6203	11147	3537	8783	10341	3984	3688	7742	4004	5460	13016	3613	4010	1893	1454
ENSG00000073969.17	1992	536	889	2646	1444	1266	1116	1646	1323	1368	4441	1932	2137	2292	1323	1111	1278	751	1945	1023	961	792	2662	2215	3174	1624	1266	2379	3827	1520	3188	3746	2233	2433	1152	3231	783	2974	3900	1527	1564	2984	468	770	1672	911	1993	357	624
ENSG00000074047.19	2031	1057	128	386	655	636	1858	197	287	1212	561	460	669	5019	2546	359	402	1093	246	444	1685	1745	1050	437	7135	579	183	4655	302	764	196	1681	2396	1038	2011	493	165	588	641	1174	1049	263	960	1565	211	1508	68	130	130
ENSG00000074054.16	5195	2760	931	3038	3077	2039	3787	2458	1614	2363	3018	4805	5906	8309	4589	2340	2151	2266	4619	2252	5670	4897	6322	2056	6255	2828	2180	6366	1409	3961	4340	4591	3208	6509	4608	3291	2024	2873	8113	3801	2887	1188	1247	3111	3751	3144	2491	681	1494
ENSG00000074071.12	2641	2567	1623	4695	6793	8742	4038	4233	3522	7765	3741	4429	11693	5031	6365	2173	4033	6459	8208	9061	6370	6076	10447	6795	17017	16448	2652	7793	5927	4041	2459	5100	3162	4771	2908	5967	1981	6834	7073	3284	1664	14431	2705	2286	28848	3532	8316	2171	3119
ENSG00000074181.7	35123	20572	8158	13283	9393	10433	10789	19112	9472	11774	14758	43102	38631	112562	17941	23834	4737	36064	5252	26322	10689	65339	14635	6626	54633	13622	12599	21009	25910	6155	47665	20681	22259	9917	9155	28116	18269	18806	7193	7781	37131	7380	5376	11111	13327	50450	43815	2839	23992
ENSG00000074201.7	2825	3014	1291	36655	9887	6192	8448	5484	4473	18151	15035	6319	8195	15514	7971	3333	2997	6889	4393	8990	4436	6995	165172	8995	12088	8495	5112	11481	11448	9250	22855	8395	11641	7039	14536	9062	2192	20489	14601	4210	3424	10191	2946	5196	32840	5432	7247	2790	2327
ENSG00000074211.12	65	29	51	84	951	6	3	245	15	511	564	217	1862	6350	221	84	50	13	960	879	189	62	907	57	73	11	366	197	5	397	16	63	21	406	221	151	8	553	2101	316	3	526	1	544	75	2600	11	68	50
ENSG00000074219.12	11254	5554	2015	4485	10993	10973	1743	3412	2662	5323	4380	7410	9677	7271	3854	3716	1136	2692	5759	9972	2575	11875	10916	3185	22750	5818	1932	5942	2593	3345	4103	3054	7307	5670	2156	8878	1548	7138	6482	3137	3566	5176	1707	4024	5949	6940	2801	749	3086
ENSG00000074266.16	996	560	386	1075	1316	716	1779	1113	675	2053	2771	1031	2165	3028	1238	577	1339	1582	1335	2421	1106	968	1209	1483	2353	1918	1076	2287	1762	1835	2431	1683	1724	1305	1549	2887	611	3994	1556	720	757	1451	788	935	5301	1769	1173	576	709
ENSG00000074276.9	126	56	18	29	43	12	1	55	24	17	73	30	64	164	46	30	28	15	54	141	35	134	116	20	46	10	12	56	17	12	80	35	17	49	55	79	29	26	66	62	29	31	13	15	28	29	156	42	11
ENSG00000074317.9	12	18	5	214	52	0	23	18	1	36	16	71	85	86	3	18	9	13	11	80	128	11	7	28	9	6	2	15	7	3	7	9	50	63	7	23	1	2	17	1403	15	21	13	38	39	54	48	3	49
ENSG00000074319.11	1949	1706	1311	5026	4957	1872	3625	2454	2234	2454	3256	4309	3837	4394	5236	2233	856	2412	2747	5273	2766	2904	6830	3073	4288	4858	1287	4958	5908	3040	3813	4576	5361	5700	7469	8304	2029	7377	10643	2312	2358	9476	2017	1651	10604	2552	3042	974	3523
ENSG00000074356.15	3526	1636	959	2574	5160	1657	1656	5968	1191	3294	3584	2006	2489	5591	2005	1610	1166	385	1676	2513	1900	2536	3551	1028	3316	2113	834	7119	1905	1921	1474	2640	1924	3735	1782	1779	1114	2774	5539	2263	1626	1245	690	3014	2952	1716	1505	398	1173
ENSG00000074370.16	1957	1448	228	1000	2027	116	46	525	1526	994	458	618	822	695	50	387	97	34	523	796	613	86	2491	589	695	363	764	1093	409	454	991	1210	915	518	264	1437	279	119	2256	842	439	375	128	340	413	230	581	235	78
ENSG00000074410.12	3066	140	1210	983	629	78	149	1181	2909	21337	272	534	4103	606	196	2026	450	528	3659	8907	588	77	696	648	122	2123	637	1466	243	1244	712	6079	2066	452	1317	854	83	29	1331	572	532	223	51	121	15629	2269	1059	161	266
ENSG00000074416.12	1886	982	713	1454	4119	422	315	985	3955	8350	18332	864	2304	1233	1086	1097	5624	3266	7771	7816	678	652	4105	1196	2971	580	974	10017	1901	879	1260	2752	1448	2340	1509	6548	3204	607	3400	3442	881	1940	245	1153	3704	1669	1537	937	122
ENSG00000074527.10	1890	2015	510	1502	2467	44	99	618	3159	5738	9292	1119	1381	5477	147	194	7230	210	2218	3513	267	3393	7445	5483	706	871	443	3021	2541	3190	601	2239	1093	8660	565	1886	8194	790	8013	1186	111	4352	577	859	4333	4026	1106	1116	566
ENSG00000074582.11	3384	1076	681	3078	3194	2390	2153	3391	897	2163	1835	2674	2231	2059	2101	805	725	1860	1942	3113	1866	1589	3961	2584	3115	4320	1461	2965	2092	2396	1899	1707	1597	3054	1133	2887	721	1191	2352	2216	553	2288	1375	1380	3747	1186	2965	824	1641
ENSG00000074590.12	1609	1113	1095	957	1639	384	156	425	246	547	990	478	644	2401	91	1486	140	233	421	236	264	4152	2184	212	2511	417	303	835	337	106	668	596	582	433	2555	358	286	1820	732	508	1166	555	246	958	289	1502	278	57	539
ENSG00000074603.17	1899	1172	1022	2181	1940	942	1149	2065	1563	6586	3134	2645	3188	2960	1193	1058	1905	1246	1369	4013	1041	1848	4169	1299	2052	1686	990	4357	3979	2779	1496	1897	1499	2534	2317	2477	1442	2248	3557	2226	874	1377	609	2461	3676	2276	1150	630	1214
ENSG00000074621.12	415	459	273	524	588	302	295	629	592	1808	847	843	1277	989	858	598	208	619	349	667	297	1351	1139	300	1244	476	271	1734	719	1068	602	433	458	1166	1539	488	545	523	966	758	760	399	305	588	949	149	564	205	373
ENSG00000074657.12	9789	2588	1033	1785	3218	1278	4147	4337	3376	2999	6552	3531	3530	11394	4053	2383	1500	5717	4240	4127	3428	6965	8783	1396	10872	3764	1579	7813	1971	7838	2956	6477	2895	5520	7214	2900	3043	2731	5725	3080	2301	1131	1634	2422	1883	1763	1155	581	2157
ENSG00000074660.14	398	571	100	293	254	79	41	356	590	393	389	301	603	397	566	425	114	89	413	265	239	130	1384	223	1041	448	109	717	269	309	376	539	338	420	304	648	181	326	523	349	264	352	35	385	366	144	423	76	52
ENSG00000074695.5	16343	2841	4579	4847	6865	2033	7984	6070	5964	6784	8897	3445	11101	13067	7691	5233	7028	5698	14521	6768	4915	4695	13777	4194	8342	9868	9668	20632	11109	13240	6752	13542	5968	11880	9542	6061	7324	3797	20858	5206	2168	8520	2451	3994	8794	4790	3262	2001	5111
ENSG00000074696.11	6114	2855	2690	4180	5377	2791	3318	7015	5282	14645	8624	13457	14376	10938	5236	3990	3306	4727	2864	10851	4486	8802	7839	3050	12095	4729	2724	10911	8402	12793	5544	5931	7590	7396	8924	11438	3344	23534	10558	4512	3829	5852	2261	6574	5290	4960	2645	2235	5187
ENSG00000074706.12	26	96	75	24	90	26	42	33	235	217	186	101	148	265	158	38	56	37	209	603	28	95	207	53	64	56	46	178	132	272	157	156	489	148	191	51	42	22	635	58	89	76	31	30	1214	71	154	177	88
ENSG00000074755.13	2348	3397	802	2677	5767	1306	921	3933	1474	3118	3218	1117	2117	3634	1383	1385	1264	878	1658	2226	851	2621	4669	1966	2824	1686	1038	6054	1160	1853	1705	2351	1394	5607	2317	1828	1351	1279	8276	1316	1350	960	655	1947	3519	1254	1470	268	727
ENSG00000074800.12	38691	47173	13277	207869	169839	49536	104652	100781	27711	59136	105269	51156	207316	75740	36077	106469	52835	35890	39901	65551	58506	77758	280206	190574	230062	83538	19430	84139	64212	44433	117413	48926	117003	73209	128094	132199	32762	28189	215624	90522	28778	57595	45452	34199	171890	35876	54997	57412	62286
ENSG00000074803.16	18	44	131	152	28	2839	132	159	700	163	108	69	195	63	66	93	11	30	122	37	56	20	32	18	5	32	6	35	542	93	48	216	54	1332	84	451	17	321	15	4960	1182	1	3	95	81	2	52	20	153
ENSG00000074842.6	2831	3082	2219	10209	10781	4754	2867	6606	2704	3714	4268	2434	6027	1502	2816	1969	3353	2461	3739	5990	1504	2828	7111	15053	10242	10842	3135	6858	3862	4025	8141	2774	3554	3965	3249	8338	1596	11289	6748	4536	1782	10099	2405	2035	10271	2607	4746	2439	4201
ENSG00000074855.9	3939	977	481	2194	989	644	600	1230	935	2648	1269	2470	559	3368	1021	1142	525	942	2004	4944	594	3969	4826	1035	2274	1081	231	1891	2739	669	1633	2690	1169	2425	294	1582	841	1274	3452	1308	2170	2312	257	408	2810	859	1300	263	1616
ENSG00000074935.12	701	188	205	501	720	1132	508	447	413	1063	601	673	959	1074	377	498	249	462	803	802	367	466	1791	265	1153	874	273	703	1292	408	927	462	1160	713	1067	506	102	1284	627	616	431	732	138	233	1284	750	932	151	721
ENSG00000074964.15	1641	2031	198	1225	1642	647	44	1620	1145	1342	2939	794	2618	3477	1128	1382	1202	366	2212	1876	789	3521	7899	1643	3549	1474	633	3639	681	995	1020	1707	1047	1369	1218	1828	1824	572	5878	1323	901	1322	507	407	1541	1061	2225	545	966
ENSG00000074966.9	211	69	19	129	84	84	305	184	106	95	635	270	341	1499	130	104	18	83	446	262	188	15	268	26	43	146	13	205	254	743	270	528	131	670	1868	160	76	18	183	71	12	49	44	191	253	28	239	2	63
ENSG00000075035.8	153	65	1	6	28	45	2	6	8	316	60	4	5	1477	0	15	12	8	12	39	83	2920	5	407	1697	6	14	14	17	8	4	4	22	805	665	33	5	589	297	29	2	12	47	245	8	827	15	159	6
ENSG00000075043.16	3	3	1	2	2	1	5	6	112	37	4	11	10	40	4	1	2	34	1	107	2	15	6	6	7	1	4	5	5	0	0	2	2	4	3	0	0	8	2	6	2	2	6	41	38	151	6	11	13
ENSG00000075073.13	38	141	226	361	265	619	50	53	65	173	293	44	45	176	27	80	100	242	65	86	61	84	91	59	44	452	105	170	579	44	226	38	158	399	281	116	18	91	478	357	35	170	21	123	653	80	50	44	28
ENSG00000075089.8	1232	643	278	1461	1361	945	763	731	580	720	1212	935	1656	1709	999	317	478	268	1017	857	798	1064	2790	1475	1776	1558	391	779	1486	1101	1044	833	1267	1685	962	870	501	2170	2190	835	461	1476	473	333	2724	1102	839	459	1084
ENSG00000075131.8	457	154	155	339	394	250	286	390	220	812	318	717	1429	572	532	299	664	301	258	1076	234	312	605	335	973	610	263	603	451	893	616	580	751	408	614	1150	145	582	914	456	249	451	140	287	999	578	393	304	458
ENSG00000075142.12	5165	2599	1182	10383	11558	7364	4098	5472	2986	3662	5813	7701	6251	9374	4963	2202	7163	3995	5265	4947	3876	3858	18931	14197	10486	11319	2912	5246	5356	8935	5492	3545	6394	6617	5457	11917	2235	9877	11539	4548	1992	12631	2205	2592	12326	2713	3684	7314	3453
ENSG00000075151.18	2166	3013	1131	2504	4502	1551	2940	2197	1256	2456	3749	3653	8774	7343	3471	3468	929	1188	5783	2722	4398	4349	11425	2374	6749	1989	1373	2658	2201	3650	5734	2759	2028	5846	8355	1922	2103	1334	6471	4011	4520	1781	1265	1510	3480	2652	3471	346	1662
ENSG00000075188.7	814	624	314	3701	1606	1513	1163	1008	588	676	1874	1746	1971	2582	1147	453	1140	639	1297	897	1091	1929	4754	2160	2417	1875	314	988	1875	1074	1122	831	1639	2068	1856	1994	721	2611	2173	1427	898	2309	779	831	3932	892	1107	629	1450
ENSG00000075213.9	529	221	274	153	1132	745	2601	306	950	796	717	58	943	608	121	279	561	2317	10616	2493	6662	236	981	1020	844	167	147	1015	265	504	193	296	871	163	263	1032	52	2478	1079	195	802	1033	202	947	1261	16077	312	895	624
ENSG00000075218.17	1790	724	329	709	1097	165	484	1193	205	747	1125	2621	2352	781	292	668	517	156	184	1197	364	2544	1455	271	1827	559	113	1389	992	706	561	1245	1024	858	636	2275	105	708	2691	1256	1274	474	102	1044	812	1133	636	220	986
ENSG00000075223.12	3954	3336	1941	1770	2594	534	1787	2043	1680	5639	5103	517	1232	5113	305	1464	1255	3021	524	3193	664	1087	4271	1432	1304	2184	3565	5017	2694	3392	1287	857	2795	2235	424	969	2616	996	9245	2232	1853	9570	739	1572	894	2196	240	1181	727
ENSG00000075234.15	1166	892	466	741	1119	265	861	1408	601	1090	1510	1601	3306	721	1128	559	405	413	1112	1085	689	1519	3259	700	1626	753	355	2052	1112	1304	713	950	1454	1272	717	2222	606	927	2333	1014	1854	1963	298	776	1771	564	816	521	440
ENSG00000075239.12	990	2534	790	2396	7551	948	1651	942	1236	2217	1693	1950	1080	1664	1683	538	1045	559	2387	3256	613	1019	1779	1079	2908	2019	963	1791	3095	4272	1266	2392	2561	3695	3298	2796	733	2826	3799	737	842	1408	415	2057	4051	1324	1847	762	769
ENSG00000075240.15	1243	1825	305	876	3579	381	1407	1406	1032	1750	2494	2399	1930	1172	1731	1403	467	1397	1413	1951	792	3094	3817	1519	3639	742	790	2000	661	832	915	1515	965	2698	1203	1493	538	793	2058	1483	1074	907	235	1295	766	445	2669	289	624
ENSG00000075275.15	8489	10822	5056	6186	18297	3489	6902	9671	7245	5464	27491	18739	14780	10685	5274	8251	1433	3413	6325	11125	2579	22733	14923	5852	14425	3723	2409	17197	4417	4836	3095	10820	6340	7751	2733	4599	5623	2009	10341	5623	5497	2031	817	5066	5631	2013	21878	1169	5778
ENSG00000075290.7	2	4	5	16	6	57	14	284	7	89	60	107	16	388	11	5	1	20	65	50	7	1073	17	20	270	5	1	98	0	17	6	15	55	10	122	23	2	91	36	2	56	18	2	98	4	18	41	14	7
ENSG00000075292.17	6446	2003	1781	2166	2009	1517	3423	5983	1907	6881	6903	3914	6166	7325	4722	3151	1949	2022	3817	4946	5011	4253	8147	1948	3855	2331	1454	7507	5136	4313	3835	4454	3780	5390	7580	4145	1586	2058	4778	5878	3575	2214	1595	2058	4042	3776	1713	802	1676
ENSG00000075303.11	2106	484	412	1359	1164	933	1225	1022	1536	1902	1499	1675	3149	3082	1190	745	2947	1087	1751	2099	958	1561	2795	1463	1588	1513	700	1916	2899	2336	1576	1327	1912	2200	2134	2639	596	2398	2856	1503	918	2052	521	1434	1793	1294	714	918	1052
ENSG00000075336.10	2420	439	390	621	584	410	1746	1016	832	1351	1428	1134	1520	2226	882	620	1378	948	1915	995	1325	1365	2261	1444	2746	1540	540	2923	1624	1398	903	1192	958	1974	1224	1862	799	987	2246	869	2775	1256	244	854	1189	1081	586	339	633
ENSG00000075340.21	1290	391	904	960	1058	1794	2105	959	160	69	820	1176	1898	3680	1705	3398	379	1771	2169	1499	442	2551	548	235	2389	147	110	2115	424	452	559	1215	1552	2585	450	2337	233	129	1135	3346	1233	1940	1069	1002	612	658	51	353	179
ENSG00000075391.15	2940	1023	737	921	1028	1083	828	1314	1350	1638	1264	1557	1418	4238	2020	1059	1722	1355	1651	1928	2025	1723	1948	725	2709	932	1373	2926	1050	1369	799	1974	1025	1960	2255	878	1310	1929	3166	1032	1517	1557	482	1059	2574	1923	727	336	938
ENSG00000075399.11	1240	1106	527	1009	907	810	481	1175	925	1016	656	546	1057	1649	1772	870	790	653	1843	1545	527	2161	5395	1896	3107	2039	200	968	967	1480	769	1105	465	1076	654	1440	1085	337	1448	789	534	5088	377	349	1473	491	1503	249	250
ENSG00000075407.16	2679	1191	1447	881	6615	884	1476	3176	1572	2117	3732	1799	1781	2981	1343	909	2179	1106	513	3650	1356	564	1165	611	1450	1323	979	3426	1206	2240	2192	2208	1291	3979	4469	1521	915	576	3229	1606	750	609	569	1989	1746	2675	1203	373	763
ENSG00000075413.16	5949	1945	1557	4725	2723	3189	4935	3434	3225	4575	4484	3262	6706	7711	4446	2215	1894	1144	2783	5996	1872	3595	7199	2051	4991	2873	1349	9083	5295	2370	4356	5219	6555	3788	2641	6054	2843	1457	7290	5470	2792	2091	1353	2925	13883	4156	3118	1741	1302
ENSG00000075415.11	18169	16758	8706	70840	45141	31348	26221	13151	9788	13048	29921	24048	30785	37386	30178	6767	16770	10858	14444	29310	41664	56588	52687	57195	61628	43358	7307	25912	16861	17741	24457	11772	34675	45131	38625	28446	10118	37411	30993	22778	14133	44966	23377	14148	40674	10522	18812	13415	16322
ENSG00000075420.11	7468	3520	2899	4961	6252	3053	3275	8786	2856	7645	7341	3065	9775	9184	2891	6426	2779	2809	4686	7907	6944	3920	7744	3102	8654	4462	5866	9398	5982	4775	8274	8936	4193	6594	11180	6965	2561	4736	9073	5618	3518	3961	1964	2814	5613	8332	1942	1457	1945
ENSG00000075426.10	20156	14945	11259	31925	24704	8645	5878	12296	8652	13803	37204	9250	9329	15773	8073	17776	6347	5214	4999	15442	9435	10560	31133	38603	9580	13780	4808	20696	14501	14867	14706	29282	10265	14598	7700	10973	10903	3741	25476	8336	2618	6267	4921	7916	27759	8235	10182	7441	5691
ENSG00000075429.7	1	62	2	0	0	3	0	1	0	0	1	0	0	17	0	0	3	0	0	14	8	31	3	0	2	0	0	2	1	0	4	0	1	0	20	5	0	1	6	0	19	0	1	4	4	0	0	0	0
ENSG00000075461.5	1491	1775	383	8254	4090	142	1490	15348	732	4148	8990	1927	6668	4943	3834	1108	3368	3290	367	1803	3378	996	10146	7535	5385	3465	104	1065	557	824	175	1416	1573	2862	120	616	344	2740	6995	7086	1249	14002	848	1410	2185	1691	836	2624	66
ENSG00000075539.12	2143	979	1401	1192	871	542	800	2639	1691	2173	3307	2339	3122	2642	1447	1248	796	821	2141	5426	565	1409	3588	1251	2084	1382	659	2221	5850	2981	1718	4586	1551	2265	1323	1368	1434	2016	3170	1056	947	1821	327	1152	3410	1305	1154	531	892
ENSG00000075568.15	4045	2182	1120	3050	4280	3041	3825	4411	2472	3743	8265	6903	4717	7554	3987	2151	2293	1997	4578	2103	3364	5009	7428	2364	5445	3164	2153	5398	2667	3473	3225	3675	3188	6532	4455	3987	2368	2652	7830	3249	3921	3105	1152	2862	4083	7048	3430	1099	1680
ENSG00000075618.16	5509	12993	3549	22061	7999	8412	25522	7689	1743	5658	4677	18200	27564	25265	14345	10076	1796	16355	6175	1675	15407	18590	23600	6970	57705	7787	3697	7086	1516	1699	12812	9351	11521	4524	4385	10761	859	34656	10681	6609	21615	11366	6847	4015	5555	18675	1813	1237	941
ENSG00000075624.12	230261	275417	283860	518425	574957	176362	281950	313674	262858	403720	414214	414970	653532	209814	348517	223885	214465	213036	411062	308524	445410	214108	914382	444106	597408	402993	131801	376589	194368	238163	425693	366441	260604	513879	163250	425960	81826	434844	516755	219458	193378	412191	113771	172050	385291	258866	257877	127215	146315
ENSG00000075643.5	695	356	52	231	161	32	44	327	328	398	106	224	910	1658	104	229	650	143	848	2763	62	423	226	246	369	305	249	496	210	386	426	638	527	626	155	990	233	79	2630	236	224	1540	388	355	863	720	141	336	164
ENSG00000075651.14	462	379	161	319	1644	492	385	682	212	999	701	201	970	1194	138	380	237	67	456	672	407	391	962	289	1086	320	345	510	280	312	655	1153	359	611	2061	1051	196	384	2278	409	575	370	202	162	302	1205	205	95	119
ENSG00000075673.10	26	7	39	67	485	9	0	98	81	359	889	24	303	68	85	48	80	39	4	6	3	21	51	7	5	2	17	182	56	10	21	67	196	107	3	187	7	31	9	149	22	1694	3	92	131	27	17	4	29
ENSG00000075702.15	1966	1332	199	940	2205	703	273	688	241	1077	828	1226	916	2837	190	1057	779	344	372	1785	241	2693	1872	513	2992	724	150	1704	1037	546	1293	1249	692	1755	816	2134	126	939	4796	1858	2783	316	250	1150	1503	1803	939	363	503
ENSG00000075711.19	7433	1486	2887	3605	6194	3664	3619	4962	1253	1905	11954	4694	8752	2346	2786	3315	1671	2837	3943	11360	6542	4118	6009	3075	6316	2253	2459	6080	5950	2918	2802	5087	4677	6098	3275	7185	2352	7448	12651	5257	2034	3890	1112	5842	3460	6217	2349	1200	1312
ENSG00000075785.11	21070	8139	14503	23482	22962	15468	22921	22052	15885	33344	59495	31904	51197	17680	24319	15898	16869	16226	27864	11811	24025	14345	46909	13728	15231	18604	9143	21436	26750	22460	12166	24106	20376	25217	20957	39783	9188	23478	35765	23439	9046	25861	5461	14297	21836	27886	19361	7243	6859
ENSG00000075790.9	2559	755	839	2639	2289	1302	923	2187	1241	2719	2536	2776	2572	2958	842	1337	2872	1445	2336	5731	2011	1146	3766	1546	1287	1748	1042	1400	4792	2697	3520	1805	2425	2859	1883	3732	748	2809	4242	1739	1270	2675	777	1136	4564	1280	1171	459	945
ENSG00000075826.15	360	206	80	122	243	139	145	326	182	675	440	73	298	806	140	530	19	44	161	620	422	749	1016	28	508	473	19	451	183	169	272	237	152	398	462	231	157	288	213	276	397	75	115	159	257	98	1337	11	301
ENSG00000075856.10	4311	2154	1096	5516	2625	2948	3471	3177	1461	2468	4276	4167	6162	7113	4089	2398	3204	1480	3931	2197	3689	7256	10392	2048	6458	3155	1330	7165	3599	2153	3158	2356	4160	5463	6719	2795	2747	3709	4766	3857	3844	2684	1726	2942	12097	2991	3608	688	2433
ENSG00000075884.11	94	73	102	72	254	27	24	74	552	281	169	16	333	23	30	91	141	19	189	91	7	18	1280	117	149	214	65	313	198	275	215	249	200	351	135	433	78	68	347	154	70	193	27	14	115	57	102	115	6
ENSG00000075886.10	52	60	3	19	94	24	50	24	23	135	61	41	43	213	221	39	37	24	359	425	22	68	149	20	38	30	3	111	17	62	61	72	101	119	84	31	41	26	289	47	26	18	50	39	703	499	71	18	80
ENSG00000075891.20	29	249	15036	448	2	193	146	154	866	66	15	86	7858	11630	49299	852	65	6	423	6409	198	3307	2	146	886	9101	364	84	43	30	9	199	8336	21	24	129	14	134	48	1530	312	23	132	4759	259	4	32	0	69
ENSG00000075914.11	1582	684	342	2250	1590	868	1577	1142	662	1776	713	1999	970	1443	1821	626	684	772	1693	2445	1919	1841	1992	1368	1883	1324	883	1746	3393	2420	1281	1349	1916	1355	2561	2977	798	2113	1322	714	680	2221	780	1161	3312	1376	2601	630	590
ENSG00000075945.11	2599	1268	1260	2049	1820	1784	1694	1963	1663	1640	1314	1751	1303	4558	2055	1168	2363	1085	2196	2255	2257	1290	4551	2359	2329	2812	1475	2040	2492	2489	1477	3228	1845	3615	2121	2497	964	2398	8180	1548	1265	2789	512	917	3605	2923	1361	420	826
ENSG00000075975.14	1407	1090	848	2167	1568	569	2543	1505	1155	2823	3792	2366	1524	3666	2640	1185	958	1118	1794	2493	3070	1923	4110	1495	2475	1360	677	4261	2176	2660	2646	2228	2597	2850	6401	4426	1117	2397	4707	1276	934	2452	1028	925	4570	1280	1976	737	927
ENSG00000076003.4	6629	1191	731	3729	2252	1471	2612	2184	877	4243	2885	5655	14328	5577	2350	3156	8512	1803	2584	3529	2625	4410	2576	1117	5486	2839	996	7177	1756	9144	5006	8460	10525	5314	3929	16061	525	1823	10433	2320	2474	1982	970	1428	6085	5508	1623	1848	2906
ENSG00000076043.8	1258	2360	1497	2582	8966	1853	3574	1395	1963	5571	3666	2808	2764	3412	2295	967	1629	2572	4958	4314	2180	962	4064	6884	3214	5182	1999	2875	2900	3768	3220	3588	4233	4101	2989	2467	1306	3170	6326	1887	692	2898	818	1935	4382	1960	1445	983	2601
ENSG00000076053.9	1486	928	1070	1391	2998	932	3405	1675	1781	3037	3279	1647	3442	5418	2495	855	1291	958	2148	2987	1869	904	2246	2132	1379	4713	1905	3708	4013	4229	2407	4362	3239	3077	1725	2218	1108	3024	5327	1573	960	2548	518	1819	4166	1824	1114	1255	2116
ENSG00000076067.10	6236	2839	1066	7255	2050	1679	2170	4399	4144	4551	8330	2007	3347	5725	4070	3276	2091	2098	4002	6745	6796	2055	7753	2990	2629	3326	2166	8708	1501	5635	3140	6263	3264	6493	3317	1839	2601	2222	9407	2127	1458	3265	1876	3399	2838	2082	2104	1023	737
ENSG00000076108.10	7550	5540	1940	16768	6246	3670	3650	8429	9120	10125	15498	4655	11715	13743	8306	6581	4197	2129	6936	11624	5410	6539	29037	5261	6266	6450	2644	17728	5920	9493	8160	13268	6485	13197	11161	5271	6272	3813	13349	5564	4099	5801	3231	5137	7999	3745	7284	1438	1930
ENSG00000076201.13	5215	8941	2446	9597	10919	4396	6872	4652	4659	10209	12038	7527	7092	11661	10373	5418	3269	2748	8975	9495	7003	12753	13898	5761	9119	4456	3922	17640	7810	7939	7387	9012	7428	9489	20405	8446	7248	4806	10383	4710	4397	5579	3055	5865	13378	3272	19789	2330	3548
ENSG00000076242.13	1902	720	348	1749	1009	784	1110	777	675	1162	2021	1695	1226	2600	1623	1051	580	408	1715	2081	1343	2705	2477	1410	2322	1089	559	2433	3063	3715	1759	1807	1925	1549	2540	4428	597	2419	2864	831	1120	2989	461	1205	2749	815	1509	426	555
ENSG00000076248.9	5156	1956	1182	6629	6654	3752	2708	3568	1329	1987	5653	5312	12491	10085	4918	3663	5270	1983	5638	2729	2786	10545	10867	4245	15031	4684	984	9609	4597	4588	4954	5768	10812	7578	13999	8055	2262	6805	7106	4444	4628	7271	2291	5199	17199	3499	4474	1374	2852
ENSG00000076258.8	338	156	119	280	249	206	352	326	126	328	139	181	460	354	359	185	282	146	622	186	293	202	811	356	546	567	333	273	294	527	311	347	173	784	370	201	91	379	1584	300	716	513	129	45	232	532	342	88	156
ENSG00000076321.9	1671	546	646	764	628	664	619	1024	1030	1329	1065	972	1148	2726	1090	494	972	636	918	1914	1203	553	1395	915	1008	1273	557	1587	1844	1102	906	2265	1116	1412	1054	1323	475	1277	2785	805	1130	1749	292	598	1491	1512	525	208	429
ENSG00000076344.14	389	231	94	1054	494	130	21	461	14	178	707	71	59	110	94	108	73	28	218	1906	157	220	545	175	49	367	3	111	287	19	41	513	43	99	36	135	74	47	592	113	292	615	32	30	2451	79	375	70	3
ENSG00000076351.11	373	1256	175	879	1012	185	417	488	272	390	589	736	460	1122	385	200	299	144	327	658	328	694	1790	796	1170	706	204	614	362	569	513	359	465	589	443	425	166	346	981	345	233	596	431	227	641	281	1564	118	223
ENSG00000076356.6	2288	2585	1780	4717	3300	904	945	3464	1380	1967	3232	5404	2488	5795	2210	1003	2499	3164	5130	4578	2372	8181	2940	1203	38448	2047	1105	7104	1557	1570	1666	10352	3505	1800	2371	1368	2418	3230	2377	1385	3408	1892	636	2985	746	4268	798	621	1036
ENSG00000076382.15	2103	2192	562	2875	1337	1001	877	1435	287	1079	1589	4158	5989	2597	334	1033	1430	336	279	1497	783	2985	1662	621	3161	2014	152	1910	1962	775	1672	1568	837	1335	1088	1981	149	1788	3142	1397	1581	931	325	1096	1591	2051	2306	299	1435
ENSG00000076513.15	3743	1509	724	3496	6474	2655	1136	1630	1140	1613	4196	3135	3796	2883	1887	1334	5057	224	3094	1505	2678	2681	6292	3030	2559	1983	635	2541	1496	2253	2666	2682	2309	5209	5040	1816	3675	1110	3651	3566	2488	2172	830	1077	5683	1079	2918	480	691
ENSG00000076554.14	5185	2908	5201	6520	6654	1396	4973	5377	5245	6889	5056	7040	11012	3002	4991	4787	4994	9096	4264	8669	3955	6190	3920	2573	2794	5907	3380	7214	9284	5427	13559	7730	5761	9599	8108	7666	871	1596	8946	4097	1210	2894	2118	4379	9951	4773	5655	4513	3944
ENSG00000076555.14	2758	1793	148	1071	1999	477	451	1045	261	768	1804	929	2093	2815	832	847	528	75	1392	350	702	2221	1693	910	8562	756	169	1777	915	844	496	904	1141	2113	2164	732	691	1094	854	962	1308	737	507	896	966	396	2073	101	364
ENSG00000076604.13	3862	4498	1994	8118	5154	3747	2716	4386	1366	1820	6119	5111	13365	3334	2191	2575	3257	1815	3892	6734	5302	3977	15143	6585	11511	12760	1278	4183	3673	2314	6039	4858	3145	2764	1656	3408	1899	8753	8520	2216	1674	19139	979	1671	4603	3259	8841	719	2977
ENSG00000076641.4	377	417	306	238	398	127	47	630	975	926	500	308	1392	414	287	569	676	74	476	1277	112	294	1128	235	486	406	219	1733	616	1089	415	2759	733	895	602	1242	298	255	921	747	165	379	79	184	544	635	289	198	125
ENSG00000076650.5	1404	528	348	638	560	636	512	489	511	976	925	1027	691	2242	514	512	1086	911	972	1225	598	1130	1215	792	1175	519	483	1727	770	811	685	1433	893	1615	696	1172	412	485	3004	1210	755	752	419	539	1077	1574	587	210	215
ENSG00000076662.8	17	16	12	33	55	7	2	16	133	31	21	4	82	10	8	17	4	2	25	9	0	5	96	51	28	38	14	95	22	33	93	62	139	58	27	101	17	6	72	72	33	39	16	9	39	0	64	19	10
ENSG00000076685.17	1347	680	389	625	563	280	947	2099	1052	1790	2759	879	2693	4090	1981	655	417	816	876	2677	1061	1482	2941	897	1523	1547	513	4597	254	1343	1793	1545	2200	4885	1381	4348	758	1538	3733	752	1630	2802	479	2531	498	523	557	170	345
ENSG00000076706.13	4260	7800	1012	2413	6114	3058	3634	2741	1137	4498	3402	4897	7907	12683	1422	2324	806	1304	2743	4803	6307	2141	1121	1252	18318	2645	3854	3434	2441	4656	3810	8618	6386	2004	5655	11109	764	3060	5666	2170	5986	1255	1224	2377	3554	5507	2716	589	1986
ENSG00000076716.8	4093	1389	605	2576	3129	1408	8279	2318	2040	6396	3462	1952	2693	9816	3953	1083	169	75	2968	6018	2980	744	3102	10714	10286	1902	1101	3219	2142	6825	1548	5993	1850	5601	2116	6253	646	2661	10052	1826	7077	3549	5582	4033	2721	2614	1731	155	2609
ENSG00000076770.13	2453	529	2369	4621	681	238	2364	986	2142	1799	1997	1725	1521	9640	3198	3370	786	1199	925	1472	418	2731	1201	4318	2673	2258	590	2959	2932	2109	2532	3288	1866	3585	7509	1379	1079	7978	5841	2285	1895	1274	2800	4064	1713	1388	1000	746	1600
ENSG00000076826.8	7399	2953	1012	6204	2962	2413	1407	6334	1280	2563	4370	20004	5807	11616	3372	2012	2580	761	3703	4375	1749	17430	6273	3676	5304	9653	631	5919	1782	2148	6423	3226	1863	6492	4064	4079	3678	2741	7729	2197	71	1755	1399	4357	6983	2918	5826	1267	2305
ENSG00000076864.18	3433	4100	423	4258	10634	2554	1851	978	1711	2338	6250	4568	7439	4999	3605	4692	2020	2439	6287	1815	3325	1448	4748	6036	2607	1421	2801	720	3435	296	2201	2884	785	4912	4833	3776	1380	495	2662	4605	656	1722	1084	1441	2177	506	4245	703	377
ENSG00000076924.10	6273	3347	1129	7437	4301	5061	2978	4699	2327	4472	5237	20371	4820	14237	4248	2096	3646	1117	3180	3778	2470	12808	5991	6041	9141	13016	1660	9991	2408	3107	9779	4282	3262	9490	4278	6141	3269	4550	7640	3988	2723	2887	1740	4465	17823	3438	11158	2026	4060
ENSG00000076928.16	8509	5441	1506	4251	10659	5580	1431	3698	3741	5165	3453	2733	4164	3872	1908	3094	3295	1413	2164	7114	1915	5146	15284	4606	12696	5566	946	8404	3915	2974	3150	6180	3977	3843	2989	5990	3561	1504	4417	7649	2291	2946	874	2556	7818	5694	8370	674	1961
ENSG00000076944.13	5828	2600	1487	8794	4547	2924	2965	5991	1964	3755	4569	17448	7394	7351	3099	1842	4553	725	3840	3261	2134	4606	7634	6294	4475	13445	940	7124	3240	2674	7648	2856	1761	9160	1802	5011	2699	2593	6896	3577	472	2798	1117	3083	22159	3059	7213	2494	2848
ENSG00000076984.16	5287	3030	1489	3157	3371	2283	2071	5151	1820	3484	3705	13839	4029	11471	2286	1940	3508	785	2265	2042	1199	7052	2852	3211	4829	5575	1022	6559	5023	1868	7555	2373	2187	6035	3128	2885	2064	3291	3491	2780	1334	1744	1186	3134	11586	2296	4870	1304	2437
ENSG00000077009.12	0	15	0	3	3	0	3	3	2	13	10	0	3	2	17	35	0	3	4	12	0	6	13	1	0	0	0	7	0	1	5	8	2	6	12	4	4	2	3	3	5	0	7	6	8	7	5	0	1
ENSG00000077044.8	2225	1359	252	1892	1631	1245	868	1374	418	1014	1140	1776	1571	3473	684	736	217	459	717	1832	1278	3650	2696	801	3474	1352	335	2292	395	1176	1624	1443	1340	1402	1194	1247	482	613	1054	1215	1802	533	480	1096	1876	636	1142	196	808
ENSG00000077063.9	570	741	738	1576	1838	93	1577	4176	1199	85	723	634	1115	114	1453	1069	580	119	5040	4070	906	1543	1193	163	1230	2728	452	5296	8179	3601	1755	2062	1376	4034	823	3759	358	1084	2751	2094	979	1153	555	1154	636	16	217	20	359
ENSG00000077080.8	10	3	0	2	0	67	0	0	1	0	2	5	2	65	2	2	3	0	1	0	11	20	4	2	137	0	1	3	2	1	1	3	14	0	1	12	3	38	5	2	5	3	0	0	3	245	3	0	0
ENSG00000077092.17	393	217	269	179	249	74	29	196	278	115	1962	5093	386	1259	234	219	53	37	608	697	393	544	2035	150	1706	269	34	307	549	408	175	539	284	272	1277	515	239	309	341	169	524	360	152	112	425	1513	477	71	264
ENSG00000077097.12	9750	4835	3752	7794	6040	2900	7338	6424	4402	5200	12395	7689	6543	16909	10722	5899	2697	3586	8655	11056	8484	11776	9991	4592	6791	4410	3081	11926	7370	13882	7958	7391	10415	9459	13081	9779	3739	8826	10253	3966	5129	4515	1801	3411	12661	6634	5490	1009	4975
ENSG00000077147.13	6159	5452	8750	10793	7493	5708	9840	15739	6751	10843	18217	6959	18186	18565	12655	5573	5205	7681	6573	16597	8736	10894	15436	8138	9692	11403	6668	18698	5727	8212	8740	7900	8728	16870	6957	15909	3480	7948	15013	6825	4681	11408	3281	10457	9106	6163	5143	3974	4774
ENSG00000077150.16	2101	3799	3659	5518	7952	2845	5298	7724	3675	5493	5273	3154	12166	4099	8217	6131	3762	3974	2863	9841	4656	2287	10045	2416	3948	8490	3351	15287	4506	1466	4888	6251	3387	7028	3488	12066	1304	2041	6061	6504	1222	10176	1277	5989	7832	1799	12398	660	1806
ENSG00000077152.8	3532	514	1053	3550	1455	2459	1021	2613	645	1528	1470	3793	5037	2555	878	898	2308	733	615	1499	1587	1503	2363	1160	6364	4441	440	1708	3363	1842	2784	1964	1991	1839	1616	8172	288	14723	3621	1552	1365	3608	396	1279	4577	7890	1631	917	2713
ENSG00000077157.19	3378	3923	540	960	1657	625	568	783	850	3487	868	1255	1256	3139	570	555	993	248	1110	951	726	1012	2318	718	2755	1399	478	2225	885	1463	1164	1652	3064	2372	1725	1038	654	854	1883	852	1231	670	754	864	914	1974	1272	300	532
ENSG00000077232.15	10204	3648	1621	6834	8289	5884	6950	15949	3093	5291	11239	28345	11161	11903	8376	3680	2761	6912	15236	7350	9961	8380	17899	5432	11284	11339	11235	12556	9980	8093	7612	9448	5374	13695	6329	6817	2298	8820	9078	7834	5798	9674	3617	4247	9107	6461	4662	3072	6448
ENSG00000077235.16	4598	4403	1626	5180	5126	3547	1720	7720	2420	3894	4693	4503	8419	12256	5723	4125	2699	3508	6377	4995	4513	12982	13113	5258	15680	3968	2084	7614	3015	5505	4543	5511	4633	4618	5242	4316	3000	4658	7946	2679	7617	3020	1696	1799	8922	2492	9494	1111	2480
ENSG00000077238.12	831	1086	503	744	1194	179	62	6526	977	1406	1632	551	2594	438	834	2368	387	1188	4986	4191	138	530	7563	1038	1035	2011	366	2878	541	1346	2017	4411	857	717	657	1817	648	187	5641	642	419	2944	97	485	4203	805	3069	151	208
ENSG00000077254.13	3885	993	1060	2227	3538	2023	1656	3003	1536	3734	5701	2209	5150	5314	2689	1590	2054	1325	3676	3881	2079	1750	8270	2124	4321	2759	1039	4542	4481	4751	3957	4328	2754	5694	4087	5545	1253	5567	6574	4371	2006	4561	527	1442	4328	1944	1946	887	2157
ENSG00000077264.13	56	86	21	11	26	459	64	19	49	24	46	68	109	232	324	56	10	99	12	6	115	27	6	209	85	35	127	447	4	257	30	140	32	1519	116	48	286	83	31	38	4	1	68	24	5	24	85	1	12
ENSG00000077274.8	326	500	28	208	170	3109	342	234	448	230	559	478	262	173	1998	885	68	325	4	307	2907	813	3	109	5220	66	1697	195	99	762	534	1363	175	417	212	32	163	4526	71	599	26	13	230	802	26	329	118	0	563
ENSG00000077312.7	6595	7157	2153	9008	11576	6358	5994	5517	2854	9027	5433	7118	10167	6190	4745	3389	5214	2679	3283	11145	6537	9785	9843	7396	13114	13031	2453	10548	5574	7197	4514	5906	6365	5802	3180	10961	2850	6696	10865	9910	3465	6295	3450	4429	18366	9253	9009	3094	6451
ENSG00000077327.14	727	5	3	32	4	360	0	296	284	3	368	765	20	242	3	27	2	1	6	8	40	462	350	197	84	10	0	0	167	202	10	4	8	147	0	264	2	1370	13	0	41	7	6	5	0	3	5	63	639
ENSG00000077348.7	1646	2052	625	2929	10208	7497	1306	1256	1676	3773	1813	2020	2485	1639	1522	1011	3655	2132	880	3202	2650	2693	4603	6437	5922	7055	1292	3376	1919	3431	1876	3000	3790	2172	1866	7237	1192	1988	3691	5462	556	2568	1065	2109	16167	5758	4678	1287	2668
ENSG00000077380.14	5337	1996	3204	2935	3228	1549	4969	9479	2516	5238	7854	6028	5595	9222	4707	2524	3071	3032	6670	2508	5210	3260	7971	3000	5494	4623	3341	5975	6928	5128	5044	5627	3678	7438	5402	6611	1688	8555	5607	3522	3122	5690	1719	3344	4645	3505	1506	911	1591
ENSG00000077420.14	311	276	480	230	728	44	49	302	1629	1396	852	24	1462	96	89	375	573	43	802	416	107	27	7073	399	277	414	140	1740	353	878	870	750	608	2258	470	1159	277	125	1192	588	327	629	43	123	517	93	417	273	25
ENSG00000077454.14	1381	1096	334	1343	1846	1364	600	1011	1028	1363	1442	1472	1914	3295	2280	1157	740	1307	1457	2086	1907	2935	9782	2517	3567	1499	323	2781	1879	1207	1437	1055	949	1988	1918	1800	2126	1213	1695	1572	839	1424	787	1238	1974	486	2473	539	756
ENSG00000077458.11	747	385	390	628	1025	758	1388	1098	820	2093	1217	913	1023	2161	947	568	335	427	916	1176	675	1255	861	413	1302	1425	478	1650	1790	1304	715	1462	1676	1022	748	557	436	1958	1460	826	1036	1153	203	711	710	984	914	217	485
ENSG00000077463.13	1155	580	503	2447	2798	1309	711	1169	693	894	1472	619	1545	688	1020	680	547	551	1053	1384	668	956	2679	1284	1426	1530	690	2569	890	756	877	946	705	1166	825	2315	518	1542	1798	1167	441	1610	436	642	2156	513	1908	326	484
ENSG00000077514.7	1409	516	353	1041	1017	461	1303	1631	703	2665	4268	1251	3842	4494	1322	1017	1597	709	1514	2337	729	951	747	1174	1749	1080	700	2724	1419	2498	3083	3062	2431	1774	1418	3138	566	3410	2521	840	1104	1493	245	1430	1895	1016	1375	486	1811
ENSG00000077522.11	33	145	5	93	84	4	25	16	10	14	5	34	18	17	28	14	4	1	80	16	1	91	2	6	24	17	3	24	18	32	102	27	13	201	18	34	8	1	18	78	13	9	14	13	3	127	23	0	9
ENSG00000077549.16	10789	13704	10652	22451	31697	11349	10425	13907	11683	17369	21593	15938	31433	13853	7586	11967	14322	8094	17487	12907	15729	13361	57076	21187	36310	23953	6596	14852	9573	10238	13555	11625	12119	14429	14956	27712	7218	8894	35265	22161	9316	12550	6102	9244	25411	17647	14643	7742	9671
ENSG00000077585.12	1033	634	564	937	702	511	233	1072	1476	1338	734	567	1162	2222	957	707	272	95	4277	952	775	705	3934	863	805	714	146	1603	1341	3156	1133	1737	745	1797	666	1793	884	3222	2626	820	867	2843	267	661	2051	1105	635	315	117
ENSG00000077616.9	98	69	27	52	88	335	26	69	24	296	91	103	41	284	90	133	28	67	66	59	547	240	57	34	967	48	23	116	88	162	45	320	72	39	300	42	30	427	91	239	22	36	78	27	69	182	35	5	64
ENSG00000077684.14	6049	790	1643	1264	2028	897	1580	3423	1293	2478	3466	2175	3001	5046	3559	951	702	987	2583	3567	1877	1698	3170	1402	1454	1992	1703	2660	4241	2196	3206	3042	1663	2588	1928	1350	823	1632	2775	1655	759	1283	1302	1198	2333	1853	1728	515	1547
ENSG00000077713.17	2069	345	444	792	1201	175	487	1874	715	2122	2991	2169	871	2262	1493	434	229	919	825	1383	300	248	1822	952	700	628	292	1757	752	1317	1376	1576	1671	1801	671	1400	608	521	4674	969	503	2511	630	679	496	1191	993	635	943
ENSG00000077721.14	4176	1181	1033	3217	3936	850	1671	4011	2518	3706	6490	5605	5038	6167	3111	1798	2054	1065	4565	5272	2625	1235	12298	6699	3581	8846	921	4190	5880	4640	3647	4566	3320	4278	4654	9808	1468	8058	8465	2554	2781	7700	682	2804	4286	3618	4360	1441	2911
ENSG00000077782.18	21252	25403	2109	13618	7475	18542	22247	8884	3963	8214	32816	7450	13165	33715	18003	3924	2839	13606	10879	23544	11771	17487	4445	4043	71551	7967	3506	7687	2344	3309	10035	10385	14048	23164	25937	3732	6145	7365	8800	11179	10463	5238	6869	4137	3674	14175	5131	3562	6810
ENSG00000077800.10	2	1	0	2	5	6	6	1	2	3	4	5	3	12	2	2	0	4	11	5	1	0	11	1	14	2	1	9	5	3	3	5	0	3	9	1	1	3	1	11	2	1	6	1	7	1	12	1	3
ENSG00000077935.15	317	29	181	45	268	30	310	279	123	667	951	306	1455	472	69	762	53	230	123	510	70	101	432	7	160	13	62	135	564	85	16	36	47	156	339	265	7	32	500	306	128	174	24	114	204	37	397	12	78
ENSG00000077942.16	16501	13208	3672	8658	15241	2271	25793	9980	585	30652	15778	29908	3914	18474	21668	5191	1234	7412	5416	1318	3622	12483	6871	3867	25575	1965	4808	19920	2058	1848	6618	3298	4304	2890	11197	7295	1001	4848	15674	9032	8408	2527	2874	4825	16061	8711	19395	567	3213
ENSG00000077943.7	147	568	45	61	92	39	36	61	198	149	74	43	61	187	19	70	45	26	14	84	47	45	62	31	307	99	45	99	60	36	72	89	258	61	33	137	18	74	132	180	107	32	53	69	39	79	27	25	16
ENSG00000077984.5	71	212	484	727	582	150	86	387	1417	440	77	73	800	27	57	453	31	24	398	157	201	8	703	456	77	393	46	467	362	447	431	526	444	126	77	423	64	56	414	361	60	793	47	44	1318	16	276	233	24
ENSG00000078018.18	2277	1189	30	276	1390	799	28	1119	377	1585	1088	6246	1237	7885	279	1817	222	1404	1136	734	3077	376	671	151	1097	348	1396	225	594	4025	616	1959	713	361	4565	1527	391	1831	364	944	160	168	354	1056	140	506	93	81	138
ENSG00000078043.14	5319	942	786	1981	2128	868	4453	2002	1203	3483	2085	1156	5825	4381	1928	1445	1212	1522	3460	1476	2177	1450	3869	1527	2930	2994	1491	3804	3235	2889	1968	3181	1813	3134	2613	2298	1247	1412	1451	2236	597	1375	813	1227	1190	1991	926	325	1135
ENSG00000078053.15	59	122	42	101	88	19	10	125	437	126	218	72	150	186	11	76	13	4	85	41	41	236	145	45	263	56	14	44	34	138	55	166	25	27	130	312	31	199	975	67	51	40	8	166	1324	48	57	25	2414
ENSG00000078061.11	6625	6444	1177	11978	11014	5590	2752	6795	4379	11239	8049	7155	8934	10023	8500	3290	3478	1457	5520	5949	1317	5500	19589	6297	10563	8379	2678	9998	2765	7240	4251	7190	6561	9217	4123	10937	3819	4658	7409	3536	4771	8317	1975	4059	9187	2135	10891	3113	2121
ENSG00000078070.10	4162	857	944	3374	6980	3103	1657	1951	1350	2998	4145	1990	4848	7960	2233	1552	1182	754	2980	3021	2705	2163	3577	3277	7742	2207	652	4359	2814	2946	3517	3769	2551	5117	3895	3022	1390	2811	6911	2169	588	1857	532	4192	2197	1376	1519	697	512
ENSG00000078081.6	2832	157	270	1488	308	180	311	490	962	2864	3660	342	6784	2930	810	371	223	174	394	2271	124	69	1569	501	59	867	676	1235	1696	6062	2511	6229	844	1900	915	2014	2590	155	9627	2091	72	767	254	2028	769	6460	1240	811	245
ENSG00000078098.12	562	364	832	395	940	98	0	500	186	34	51	18	179	129	14	710	35	3	10	19	15	8	98	16	513	284	72	579	130	48	673	941	48	49	153	285	61	98	222	123	275	181	34	37	93	17	22	41	6
ENSG00000078114.17	1642	283	642	281	3589	781	1773	182	293	2344	3660	311	299	2974	390	111	272	303	72	536	651	237	2315	1694	701	455	23	1869	198	623	154	792	241	1584	558	721	93	567	1364	272	292	147	461	1096	89	883	530	110	101
ENSG00000078124.10	1034	776	690	12115	1717	527	1668	1662	975	3900	4522	1807	2518	4586	1464	1293	1314	1118	1267	4448	997	1032	39222	609	2056	1451	890	1995	2258	1904	2872	1970	1848	1977	971	1864	587	4351	1921	1476	1001	3175	231	1441	3635	1469	619	382	331
ENSG00000078140.12	5475	1358	3415	4409	3575	2699	3946	4611	3838	7810	6636	12436	13813	5793	6429	4068	2871	4551	6859	5015	3550	4820	8661	3804	6753	3975	1709	4896	10033	9191	5485	4552	4010	6152	5991	8985	2756	10282	9127	3192	2295	8021	1498	2926	8373	3885	2731	2335	3763
ENSG00000078142.10	2513	675	586	813	1018	670	987	959	960	2044	1938	1392	2417	4709	1187	786	612	641	2009	801	1086	1243	3968	1492	2814	2004	712	3493	2053	2573	1357	1863	1903	2179	1626	1178	947	1083	3200	1050	642	1269	1119	532	945	969	476	778	1109
ENSG00000078177.12	1266	316	381	517	586	247	1064	1329	523	620	1559	1286	1757	1535	1013	1116	512	637	762	608	689	1837	959	337	1654	957	208	682	1371	825	559	981	737	756	1435	1156	246	2096	1024	591	581	774	187	370	735	958	541	254	1024
ENSG00000078237.5	501	147	215	1142	741	532	251	1141	385	511	750	388	628	771	569	250	708	176	921	1084	888	751	1501	828	1432	517	539	1058	322	773	822	490	830	1180	156	2375	116	1061	1039	410	531	1846	237	1019	1394	1484	172	213	609
ENSG00000078246.14	3651	2285	1796	4181	2859	1983	1226	7945	2317	3780	4766	2297	5271	4706	1982	2065	5584	2411	2660	5965	5043	4670	4064	2195	4505	2330	4338	4815	2063	4122	2897	4455	2858	3824	1665	2917	1073	3569	4961	2098	2226	3812	1644	3209	4090	4474	1790	793	10801
ENSG00000078269.12	1272	968	419	901	917	174	1024	1564	638	1174	1853	1144	1535	1934	938	787	543	242	2079	1827	229	758	3412	809	1764	1074	345	841	762	1429	1190	1793	1667	1650	1962	873	316	469	4061	800	908	717	194	726	1212	1086	1001	296	276
ENSG00000078295.14	432	38	28	2	11	1	7	9	291	51	281	5	0	14	1	7	4	11	2	128	0	690	22	55	2	66	9	107	5	18	6	9	19	81	18	2	16	33	12	212	2	7	15	158	12	414	2	112	71
ENSG00000078304.18	7634	2907	3530	8618	5340	4344	10482	7216	3698	7372	7788	6410	6878	13586	6835	2551	5449	3022	4038	8807	3105	6138	11816	7179	8704	6063	2794	15049	5205	5525	8336	8467	9619	8077	3631	12342	4600	4189	13122	3745	2801	4778	1869	6571	17884	6641	2948	3566	1539
ENSG00000078319.8	681	286	245	1674	938	1479	814	494	712	1074	456	1203	1141	1351	721	257	779	676	628	1092	792	626	1392	1102	1107	1260	422	1361	1414	1125	1011	512	991	1072	1384	1566	668	2034	1657	516	380	1653	580	558	3227	450	597	953	501
ENSG00000078328.18	2	295	10	68	5	1	1970	71	1	96	17	40	53	13	1300	5	10	97	319	2	99	2	5	97	50	115	3	147	3	56	281	12	76	190	258	0	11	0	1	5	7	1	19	477	536	2	1	1	202
ENSG00000078369.16	17731	16474	6492	29681	33982	14598	13299	36204	12640	28230	48150	18065	46397	30400	11979	23990	6095	11233	21278	17930	16380	26319	80642	19003	69902	12882	8450	21339	19990	16850	20684	19201	22128	24122	27644	60485	14702	12431	86760	20985	15345	15921	6301	9886	45892	18337	9396	9563	16467
ENSG00000078399.14	14	6	17	12	40	6	2	13	5	14	38	18	194	406	0	10	1	0	287	346	1	323	417	1	19	20	4	30	5	9	10	39	17	18	2	20	2	111	627	176	1810	4	0	1	14	47	0	2	0
ENSG00000078401.6	190	712	93	249	2084	63	398	1020	196	1878	1624	790	524	1022	89	361	437	193	328	2227	646	2687	1063	1054	484	434	878	473	301	588	354	5578	345	372	456	191	209	361	499	106	130	283	88	2559	2728	2115	174	726	828
ENSG00000078403.15	2884	1065	1644	974	3947	1908	3254	2166	1490	3958	2780	1934	2948	4729	2787	1370	792	1698	934	2909	1935	1390	3400	2912	2331	2592	634	3075	1934	2942	4134	3934	2693	4469	5483	6623	1051	2736	4760	908	2217	3583	823	1569	1769	2533	1263	671	401
ENSG00000078487.16	354	105	117	281	449	209	108	320	189	219	363	87	428	504	329	204	435	135	351	334	299	156	627	341	172	287	141	210	422	373	229	122	197	529	580	497	409	101	862	256	182	289	142	177	483	163	658	77	164
ENSG00000078549.13	234	154	12	520	1127	150	331	72	867	2758	894	5096	1455	4014	1336	66	14	2655	1694	78	3337	1241	462	99	299	188	1683	288	41	14	88	75	1036	293	7136	402	16	80	396	563	951	5	76	362	952	180	493	12	285
ENSG00000078579.8	3	2	3	0	1	9	0	1	3	8	5	0	0	5	17	1	0	3	3	14	10	3	29	5	0	3	17	2	15	78	0	3	1	31	2	0	4	9	9	25	8	1	1	2	8	0	0	0	1
ENSG00000078589.11	29	5	41	6	50	0	2	15	240	26	14	0	107	0	2	24	2	0	10	6	2	2	34	22	7	15	4	121	18	47	132	199	113	26	6	76	7	41	60	34	21	64	3	1	11	4	31	16	2
ENSG00000078596.9	316	1049	253	97	284	117	155	377	968	450	181	217	384	296	106	152	306	153	111	164	395	1085	250	300	2047	576	126	720	556	688	549	541	547	144	275	390	115	941	885	534	265	480	564	183	238	542	188	54	98
ENSG00000078618.18	11794	2579	2765	5427	8073	5539	5492	7361	3300	11690	7908	5200	10825	8786	6922	4352	6686	2380	6984	5046	2968	4847	11298	5821	6245	5142	2747	10543	4807	5478	9891	6665	4689	12628	7148	8676	2813	5086	14699	6575	4725	5901	2369	2922	16813	4323	4423	2391	3418
ENSG00000078668.12	5660	5535	2689	9533	11462	5799	5897	7191	2694	7545	12426	9369	12601	5386	4952	2408	5265	4794	5770	8604	4434	7884	13046	8983	18841	11260	1281	8104	6331	8771	6387	7874	6825	8846	6910	15328	2367	14718	19134	7852	3750	6979	1399	6251	13492	6536	12362	3055	4150
ENSG00000078674.16	9442	1676	1458	2780	4265	3019	5493	3659	1517	3444	5077	3702	4978	9965	7149	1846	2650	2791	5913	7123	3820	5123	4974	2040	7244	3922	1924	5803	4034	4522	3597	4575	3505	4820	6217	7071	2140	3796	6896	5709	3383	1985	1559	2990	3313	3429	2009	1357	3033
ENSG00000078687.15	2727	1264	763	2259	879	1106	591	2557	2394	1571	1818	1407	3423	17917	989	951	2536	238	991	3259	1103	2505	1825	1003	637	1043	364	9048	3091	1881	769	2804	1966	2000	770	2092	2416	333	3576	1325	971	812	472	1809	4391	1349	2975	424	529
ENSG00000078699.20	4768	2316	1203	3531	6835	2948	2266	3743	1812	5150	4491	6655	4272	9162	2000	2501	1778	1450	2606	4702	2367	4012	6372	1748	5023	3505	1977	4606	4834	2081	2154	3919	2575	4158	4120	2528	1545	1967	7272	3722	2144	1490	863	2421	2166	4402	3802	544	2627
ENSG00000078725.11	98	46	32	39	6	13	7	9	150	3	63	14	16	3	18	94	2	2	49	15	142	20	18	177	699	25	82	195	38	139	10	11	167	2	12	171	79	183	9	22	1	11	11	29	7	0	1	0	0
ENSG00000078747.11	2939	1397	1415	4615	3032	1506	2507	3433	1864	2930	4513	5946	4244	5869	2879	2117	1607	1857	2628	3722	1867	2214	6013	1462	3078	2850	1422	5191	3726	2942	2967	3778	2617	4997	3081	5523	1597	2915	7980	3170	1848	3870	836	2268	2842	3243	2263	847	2656
ENSG00000078795.15	18	60	7	9	17	16	19	16	27	15	32	23	58	82	23	19	35	23	6	14	25	19	34	17	50	24	10	15	29	39	22	10	10	25	22	45	5	13	10	24	16	3	15	12	91	23	137	17	4
ENSG00000078804.11	3502	1816	867	4104	7296	1839	567	2773	652	1507	2572	3735	1688	4108	505	2754	1866	300	4830	925	1673	1255	2537	884	3838	1202	919	1327	2425	2163	1393	2212	918	1443	1196	2558	1148	786	3129	2277	942	642	529	1245	1486	884	1460	151	1531
ENSG00000078808.15	6151	8784	1545	7916	14099	7855	4482	17187	4532	17367	12522	7370	19193	8231	4286	9177	2766	5232	9957	7357	9198	8558	35668	13526	42347	6539	8724	8879	8006	6168	7290	5653	8239	6924	8019	19855	6303	5712	28709	10216	5556	10243	4642	3649	20129	8340	5777	4032	4354
ENSG00000078814.14	605	339	93	365	1231	306	169	325	130	293	376	258	159	761	216	413	51	158	157	330	584	131	1082	67	334	321	178	208	578	131	100	222	158	537	675	99	114	90	214	638	243	184	153	79	197	238	1427	25	258
ENSG00000078898.6	0	50	0	55	7	3	5	16	19	0	0	0	12	14	14	1	1	8	429	50	2	1	7	1	3	8	19	1	3	1	3	2	6	5	2	5	1	1	178	2	3	160	0	2	17	1	8	0	0
ENSG00000078900.13	536	53	68	104	39	37	542	379	74	518	307	473	654	1254	778	346	369	109	380	109	550	444	786	252	424	31	98	79	70	335	374	129	117	276	60	577	227	348	541	434	43	49	43	259	382	955	943	216	771
ENSG00000078902.14	2234	2839	978	5122	6073	1631	3367	3871	1493	2578	3991	3082	3316	3435	4182	1494	1111	1601	3680	2629	2241	3690	7135	3383	6109	3964	1254	5423	1559	2112	2078	2005	2227	3773	2784	4124	1263	2939	11539	2127	1580	5095	1369	1602	5731	2083	3444	777	1455
ENSG00000078967.11	1990	1176	703	1476	3307	1908	2331	990	1090	2303	2182	1697	1794	1941	2393	894	1672	2909	2537	1868	2527	1440	2653	2308	2426	1774	1880	2422	2237	860	1608	1058	1102	2627	2438	2853	635	3335	4166	2990	1831	2242	967	597	2078	1178	1435	883	881
ENSG00000079101.15	1378	263	20	329	715	578	485	553	85	914	650	787	327	415	616	127	69	342	588	128	590	313	1165	208	2746	494	682	228	291	238	321	469	249	547	304	447	369	1969	443	183	196	184	521	136	70	284	103	86	138
ENSG00000079102.15	182	319	237	96	124	193	5	1942	97	249	127	829	78	136	15	117	36	1504	38	51	19	118	31	532	983	98	53	149	89	45	82	1619	95	50	8	44	59	64	94	255	139	71	38	36	34	107	12	14	15
ENSG00000079112.8	5	1	2	2	14	4	21	7	1	4	3	3	11	2	4	7	2	0	11	6	3	997	0	9	3	3	0	1	3	0	9	1	9	8	19	2	1	2	13	6	3	8	3	1	5	6	18	0	2
ENSG00000079134.10	3134	395	289	1261	985	832	840	2085	654	3081	1870	1058	2161	1611	699	633	719	1215	1179	2368	904	1441	2115	573	1915	1369	514	2109	1705	838	1307	2222	1831	2229	942	881	504	1445	2141	1195	1088	1123	366	910	787	1016	1106	462	1005
ENSG00000079150.16	936	616	534	605	841	534	616	1088	382	1439	338	966	449	2107	1022	526	279	1006	479	298	902	621	541	460	3113	1190	961	742	736	704	513	538	1047	517	1033	457	211	2253	614	1042	896	601	738	226	450	1023	134	304	87
ENSG00000079156.15	243	46	83	83	87	24	3	127	48	70	53	559	72	168	107	138	119	6	87	25	143	177	21	19	138	44	11	128	90	107	26	157	35	9	28	267	80	59	23	67	13	32	10	109	17	413	12	10	26
ENSG00000079215.12	2860	1016	515	949	627	2049	787	2796	3807	5282	4265	2805	2479	6953	802	2194	608	2538	1836	3352	1019	254	6235	4468	2109	1054	903	2577	3552	11487	1368	2105	1890	4206	1141	2864	4188	10695	17392	2477	1037	6555	1063	2645	2716	503	4300	513	1106
ENSG00000079246.14	35898	8227	7060	20372	15811	16035	26248	34656	10724	19694	27639	26979	41071	47002	26983	11584	5937	16653	22406	22707	28157	25123	33104	21537	25521	26065	13983	42991	9372	35812	26357	24512	21842	33846	15672	39149	8157	49438	41804	18154	10382	27389	13317	17043	25221	17616	9267	4543	11909
ENSG00000079257.6	1442	1500	960	794	2643	127	368	1191	843	1132	1352	78	1550	271	795	1084	1502	405	1185	478	788	341	1568	1844	1851	3218	428	1439	2299	1717	1641	1564	1362	1558	572	694	1138	1277	2818	1730	687	1679	342	621	1535	900	324	575	287
ENSG00000079263.17	65	50	103	85	166	19	31	109	551	233	143	8	379	46	19	152	31	20	104	120	10	15	394	47	16	116	14	161	206	100	229	259	169	276	72	286	69	18	388	197	50	60	7	14	183	82	696	51	43
ENSG00000079277.18	3680	1249	664	1500	2400	1289	847	4104	1217	3272	5060	1521	3546	1775	1463	1662	1114	375	2957	1530	777	789	10372	1791	2366	2373	650	3568	2220	2620	2149	3097	1385	4041	1665	3082	1324	1286	3821	3138	837	3128	709	671	5525	731	2051	814	1117
ENSG00000079308.15	22099	28958	2252	6295	18466	4851	5605	7746	6334	17316	6982	4439	11207	20300	11750	6975	3201	4298	5912	9729	10946	8913	18375	22455	18853	8544	7645	38752	4945	21060	12585	14257	9053	26266	7033	10547	10648	2742	13094	10344	4056	3735	4903	11521	7229	3111	7086	3967	1472
ENSG00000079313.10	2427	2153	1074	4512	4022	2804	1316	2943	2407	2957	4149	2293	3134	2700	1762	2130	844	1786	2015	3163	1472	4080	4086	1396	3612	1762	865	5015	1478	1671	2396	2490	1885	2354	2764	2302	1214	3353	4248	2606	2126	1729	997	1539	4647	1264	5100	539	1392
ENSG00000079332.13	6532	3845	2977	8288	4127	3194	7866	6237	2342	6973	6549	4246	7970	6930	6302	3162	3042	4132	4017	8103	5025	3272	6468	4512	5643	6857	3282	7248	4555	4128	4830	3087	5187	7902	4639	8258	2631	8318	8943	3126	3243	5924	2254	3933	11275	4577	2668	2328	1763
ENSG00000079335.16	1093	208	227	174	334	302	962	609	190	389	549	415	840	1560	1106	208	219	100	1060	967	476	249	2185	372	450	931	269	1493	489	790	528	918	648	1259	786	629	231	465	1030	343	490	574	287	222	964	271	399	73	326
ENSG00000079337.14	2831	3645	790	11975	5065	1854	1463	6395	8785	1270	10513	302	5295	772	3433	1733	1636	497	4562	10544	3347	765	12789	5391	593	5708	237	4129	13848	3093	2720	6618	1821	4294	7784	1156	3309	1012	4019	7705	1754	9048	798	1123	3419	198	16251	1325	114
ENSG00000079385.20	408	296	171	550	461	17	14	233	2610	5409	2823	54	707	150	192	247	424	47	1252	15433	21	143	748	393	67	316	87	2568	733	1051	1036	4042	195	643	78	615	4658	85	1666	338	34	866	30	571	2092	608	613	107	97
ENSG00000079387.12	2653	730	543	1815	922	726	981	1863	943	1718	2955	1602	3020	4023	2064	1445	1247	564	1527	2160	1815	1741	2956	952	1719	881	955	2927	2701	2298	1501	2744	2593	2771	1840	1662	319	2028	3819	1516	1538	1925	922	1291	1184	2244	794	649	714
ENSG00000079393.19	0	1	7	86	12	2	10	6	2	4	5	3	5	5	1	53	0	0	8	13	10	4	94	4	12	17	6	0	5	0	3	3	1	6	7	21	1	13	17	7	1	36	1	4	10	4	7	0	0
ENSG00000079432.6	22998	31619	2594	8205	30592	14568	5271	4887	6684	11668	10389	7124	12721	27690	16901	8392	7437	7206	10013	15741	8125	25659	30944	8849	31370	8072	5528	18278	4794	8709	8675	14619	14768	9358	14064	11754	7160	3923	10383	14349	10586	3222	5273	7449	16694	15614	17761	1343	4981
ENSG00000079435.8	765	719	61	458	1958	335	164	195	233	536	532	835	327	924	241	270	233	97	492	1404	136	1103	885	460	2002	151	116	854	360	228	184	665	290	327	197	735	281	369	421	328	486	334	96	462	1012	407	734	48	97
ENSG00000079459.11	11460	2469	1592	11161	14918	7817	6038	5822	2969	6010	7943	6596	11364	4680	7843	2766	4084	3589	14380	24103	4027	7626	12231	6591	19437	14834	2092	8138	17624	7181	7202	9196	4583	4332	5222	10105	10095	9123	6288	8420	3512	7477	2421	4041	16395	5354	5140	6156	7746
ENSG00000079462.6	5948	4409	1121	4600	11011	8693	2927	1705	1363	4899	1531	5371	3964	3152	3420	1554	4121	2566	2278	5290	5221	6776	3515	4083	16079	6628	1996	5395	3129	2311	1262	4554	4895	2173	924	9741	866	5635	2750	3421	941	2698	1765	2843	14834	13718	3210	1276	2697
ENSG00000079482.12	790	179	135	343	195	224	188	162	439	836	389	221	426	1986	540	221	317	70	315	421	185	262	803	201	348	235	93	951	508	224	382	1057	415	481	612	266	421	393	1978	255	476	478	89	318	268	179	284	96	115
ENSG00000079616.11	4022	2047	1335	4376	2861	2843	2636	5242	1438	6103	3007	6068	10111	8071	3875	2651	4369	2222	3217	6331	4151	8167	8698	3733	11105	5332	816	7707	5183	3829	3291	3714	5253	3294	3435	5539	1204	5029	8656	2925	5309	4850	1293	1938	10773	4384	6723	1963	3399
ENSG00000079691.16	1659	1186	631	1448	1482	733	980	894	1520	1455	1537	1107	2186	1968	833	857	1507	1368	1601	4738	1224	2864	1451	1634	832	1258	854	3816	1293	2311	1735	1410	1370	2154	481	1144	731	869	2899	605	1134	1137	443	929	1256	2754	726	401	390
ENSG00000079739.14	4054	3750	1092	4353	8650	1377	5921	3083	1160	6051	4912	1729	9001	2866	2472	3007	3330	841	3972	3616	2608	1553	16900	7958	1772	4881	2594	6770	3320	6407	6814	3736	4173	4528	3375	9596	2361	4618	7979	3405	2885	15915	1026	1519	5161	1337	942	1677	521
ENSG00000079785.13	4329	1712	2684	4202	2544	4828	4503	2517	1860	4337	3576	7311	5479	7180	4555	1407	2808	2887	3796	7127	6887	7923	7400	2731	9079	4289	2141	12160	5485	4977	5419	5382	5629	6131	4215	4979	2921	4591	8905	8164	4138	4488	1801	2211	7400	4364	2023	1141	2414
ENSG00000079805.15	9727	8352	3136	11230	12144	4693	6210	12481	4608	8093	11418	10365	26383	19760	14503	8294	8314	1500	12277	8135	5768	15428	34812	12354	14228	22548	2368	20528	10027	10228	14762	8184	12444	20139	14218	11859	7129	7170	27791	17330	20001	10633	2495	7149	25557	4911	26808	3445	9875
ENSG00000079819.15	3088	2075	756	3880	3622	1412	3611	1598	3133	5284	3267	3354	3770	5533	1562	2610	1242	4440	3827	1308	797	1226	11598	1913	3662	2261	2137	3880	1049	1583	2992	2123	5292	6395	7178	3929	977	1418	23480	2254	2683	2111	855	4554	10474	9269	3517	638	875
ENSG00000079841.17	6	7	11	0	13	10	2	8	4	147	7	25	3	10	0	10	19	6	1	0	13	57	0	4	24	7	1	2	17	30	29	1	22	2	4	1	5	26	2	41	11	4	2	5	6	161	8	1	6
ENSG00000079931.13	757	204	363	253	744	141	29	368	329	24	31	167	167	1684	30	444	132	13	128	66	97	73	128	6	2863	422	33	582	229	290	272	357	106	79	227	170	21	67	452	162	153	271	14	44	65	3222	8	44	6
ENSG00000079950.12	2510	1189	1593	1910	2692	1366	1400	2285	2642	2253	2694	2247	4138	4398	1542	1858	2396	1301	3880	1498	1227	954	6410	1716	2296	2813	912	3076	5559	3127	4456	2558	3618	3109	2699	2483	975	3833	6993	2079	1681	3598	452	1583	4349	1564	1602	494	1102
ENSG00000079974.16	1404	562	528	682	2032	458	701	1242	926	1264	2592	1163	1825	1313	1050	713	312	736	1219	1300	816	596	2805	940	1653	745	57	1985	993	1214	465	1288	1031	1126	1206	968	534	1888	1738	910	955	1328	225	848	1296	475	2595	345	1133
ENSG00000079999.12	5817	2805	1360	3020	3724	1533	3223	9559	2243	3613	4890	5813	19847	13168	12838	2857	4444	1335	7413	3461	1822	7252	12335	5806	7718	5194	1562	10693	6390	6573	8039	4202	10434	9007	12024	6520	3067	5006	15255	6126	7384	9893	1590	4494	11310	3288	16899	2112	3447
ENSG00000080007.7	12	26	62	21	13	84	0	24	20	11	25	9	23	7	1	16	2	0	1	325	8	9	23	2	1	8	9	8	5	27	12	21	2	438	3	7	0	4	16	48	5	147	7	0	189	13	60	17	43
ENSG00000080031.8	34	83	48	91	182	2	9	186	124	73	92	76	133	112	42	146	13	7	135	1552	2	163	1078	27	54	405	5	30	43	18	23	79	73	45	17	690	3	3	70	36	52	152	6	47	819	119	420	20	22
ENSG00000080166.14	50	4	4	3	5	1	25	13	6	13	23	3	6	22	102	20	10	39	6	4	8	27	18	5	41	1	9	15	10	19	9	31	1	20	136	19	47	6	8	35	1	0	22	36	4	16	8	10	3
ENSG00000080189.13	4265	4035	1294	7801	10194	11429	3863	5115	3304	3489	2908	8026	6666	6403	4068	2483	3779	3492	5948	5465	4297	5161	15698	6877	8933	10418	2119	3397	4420	3881	5094	5517	6291	6708	6194	4294	2955	3245	13237	6714	2370	6573	2186	1571	9355	3614	11815	2130	6181
ENSG00000080200.8	204	374	59	65	247	55	72	145	203	215	902	177	581	252	124	209	273	27	587	316	13	165	1328	305	348	292	34	610	232	316	197	559	121	696	665	285	322	35	2103	103	155	303	18	125	370	50	366	24	46
ENSG00000080224.16	97	147	111	9	190	116	860	54	31	48	14	9	233	56	49	97	13	174	80	4	115	168	207	115	119	46	3	70	114	429	107	85	15	358	142	694	4	193	213	94	6	2	142	119	24	196	115	4	24
ENSG00000080293.8	1	35	0	1	12	0	2	5	2	5	5	5	6	34	1	2	0	0	71	7	12	25	93	1	97	4	2	5	1	0	4	4	2	13	57	21	2	14	6	27	22	3	2	4	4	10	4	0	1
ENSG00000080298.14	2023	1080	292	1395	563	565	950	1842	748	825	1177	1464	1252	4388	1017	533	283	612	1913	756	1419	828	1915	342	899	900	391	762	809	1355	951	1119	1817	1113	2247	596	693	1107	982	816	851	511	393	628	1046	1197	877	80	1196
ENSG00000080345.16	5361	1998	1243	3603	2681	1369	2946	2560	1974	4103	3485	3419	5920	6058	3365	2202	3774	2201	2607	2875	3056	3996	4599	2366	4012	2737	2093	5164	6386	4372	2964	4912	3874	4417	2639	4167	1256	2384	5925	3294	1057	2058	952	3101	6287	5768	1650	1199	2570
ENSG00000080371.5	4053	1824	2430	14332	2924	1911	2924	2785	4316	4638	8157	3546	6866	7791	4482	2765	3008	1650	5093	5649	3506	4752	10173	3770	4179	2865	2151	6102	4793	4404	3419	3761	4049	4298	6354	3041	2177	4329	6227	3198	1724	3422	1414	4986	6486	2260	2341	1428	1714
ENSG00000080493.12	127	212	47	7	58	52	25	51	75	242	158	104	571	520	97	29	37	18	102	1349	150	159	601	32	122	152	86	94	107	825	16	77	275	121	59	48	166	189	247	452	65	209	67	75	59	79	55	32	35
ENSG00000080503.18	3798	3242	675	969	822	333	155	2572	1281	3296	5027	1273	2400	4771	1646	702	2396	214	6069	6210	1295	1324	10810	3102	3176	2304	480	4738	1389	5949	1727	3269	1932	1918	3882	1063	7691	940	9385	1646	1686	2609	660	532	2621	1902	908	667	2186
ENSG00000080511.3	0	7	0	0	0	3	1	4	0	1	0	2	4	0	0	5	0	0	125	0	0	1	17	1	21	0	0	0	0	0	0	1	0	0	12	0	0	0	1	1	0	0	0	1	0	2	48	0	0
ENSG00000080546.12	508	473	279	880	797	1782	614	470	1135	1433	1497	795	954	2539	740	513	582	440	2402	527	396	1390	2587	397	1094	993	273	801	1041	995	1169	537	1973	1494	2523	731	293	2880	938	599	694	2237	217	290	1128	1258	451	281	432
ENSG00000080561.12	203	208	143	251	235	86	116	832	221	81	1055	65	485	612	119	110	103	8	303	315	99	131	830	253	254	118	44	302	154	154	248	521	280	150	241	421	269	227	1180	234	473	214	30	345	157	43	164	95	89
ENSG00000080572.11	15	0	0	12	2	3	0	41	9	0	28	50	44	29	0	10	0	0	62	1	1	8	20	9	3	0	1	0	5	21	1	5	2	5	1	11	5	170	3	6	13	2	1	14	47	7	231	20	234
ENSG00000080573.6	1564	854	871	1138	916	365	38	2101	297	364	248	246	1270	646	137	2076	103	152	396	231	45	257	477	70	8057	665	204	1056	467	279	911	1921	347	116	353	956	314	217	341	441	951	220	55	219	507	426	367	110	79
ENSG00000080603.15	12604	10637	3718	9342	11239	5058	4520	13978	8152	11135	15002	8637	22105	27714	15863	9611	6259	7423	14620	18992	9561	23608	34248	13360	22402	13160	4290	28315	10340	15350	10661	14098	13132	11393	12447	5255	10812	7173	22066	6536	13258	14469	4458	5154	15922	6135	19689	5437	5243
ENSG00000080608.9	2082	1342	402	1278	1081	1002	690	2070	1015	1482	1157	1216	1658	1918	1196	763	866	793	1501	5597	967	1011	2293	610	1389	1340	498	2227	1014	2351	2359	2752	3549	2121	2044	1753	1260	652	2101	860	539	1285	413	675	2039	2557	799	298	845
ENSG00000080618.12	10	1	7	38	10	28	10	17	6	16	25	49	0	70	18	19	1	3	35	6	7	20	83	5	7	6	9	1	59	5	4	5	21	2	27	2	2	22	2	19	30	26	3	5	43	12	29	0	4
ENSG00000080644.14	18	11	12	10	35	10	1	34	45	33	48	33	45	11	1	43	7	3	18	84	5	58	12	3	951	7	10	11	6	4	18	25	18	6	2	71	13	10	45	24	18	90	7	17	52	43	13	26	12
ENSG00000080709.13	77	14	7	9	35	32	15	39	46	16	14	18	12	99	23	12	3	8	3	20	11	41	13	69	24	63	17	67	28	28	24	48	17	40	12	46	14	8	23	37	26	5	5	46	60	4	175	0	15
ENSG00000080802.17	2358	1233	1229	1838	1611	1135	1922	2303	1766	2492	2955	2776	3341	4655	2426	938	2359	1185	2228	2829	1670	1702	2776	1291	2434	1181	1284	4565	2014	4301	2162	1832	3195	3576	2072	3184	1426	1108	3277	1697	1417	1737	921	1803	3046	1235	878	735	909
ENSG00000080815.17	6037	1957	1830	3538	3042	1914	5439	5311	1766	4584	6249	2973	4439	11787	5647	2213	2793	1706	3035	2953	2180	3549	8904	3102	3636	4031	1787	7631	4529	3124	4772	3055	5028	5817	2521	5699	2780	2603	6999	2858	2531	3673	1920	2909	2513	2493	2265	2398	983
ENSG00000080819.5	1018	444	575	1223	1726	1267	1273	1096	680	1907	1367	1804	975	1347	1949	597	892	623	1293	1000	2004	1663	3400	544	1999	1599	659	2225	1716	1067	1168	964	1435	2458	2077	2031	476	1060	2128	1308	774	1843	332	364	2224	1660	1118	172	623
ENSG00000080822.15	5483	1513	2445	4885	3712	2974	2589	2464	2434	4892	4278	4612	4603	4597	2525	2266	2056	1629	2447	5222	5319	2874	10012	2416	5925	6279	1218	3760	6036	4633	4531	6360	3760	3661	6054	5048	1227	9156	6548	5179	1989	6348	1116	1384	5961	5580	3120	1338	1345
ENSG00000080823.20	2324	477	380	1145	843	683	1051	1579	1137	1798	1577	751	877	2383	1097	545	209	893	1005	1251	571	818	2000	608	838	1561	447	967	1184	599	688	828	1382	1128	897	981	1471	1090	1018	950	792	391	251	805	4537	391	2244	521	982
ENSG00000080824.17	86162	24451	32816	69377	32190	25751	51606	101968	52329	60260	44498	44978	61944	144411	48635	36866	64436	22077	46743	72602	21734	51368	153273	40258	78556	51337	20959	147529	77462	45882	59563	84964	90563	85560	53262	135475	51945	32096	193200	29055	13099	43095	11811	44135	289209	93726	28188	42994	30007
ENSG00000080839.10	1367	245	279	376	252	392	353	456	379	694	1098	2012	1324	1872	366	477	557	224	493	1530	373	529	1157	205	706	531	175	1441	683	1285	670	1561	1141	913	1013	1203	124	552	3729	666	541	618	81	353	556	1138	1078	388	797
ENSG00000080845.16	12864	7151	4269	11501	15207	9031	11276	4929	6725	8613	11320	16764	14311	17025	13018	6107	5227	4827	18871	10992	10062	7027	35780	4590	13484	8580	7730	11947	4306	10429	5870	12330	6611	13318	7892	9971	5197	6816	17201	11204	4061	7173	3531	7268	14955	8694	19945	2148	7930
ENSG00000080854.13	67	229	11	84	112	43	34	49	104	67	126	133	855	96	924	46	4	230	285	724	122	123	44	11	25	301	125	739	15	9	59	376	124	268	170	138	37	17	22	168	42	23	32	146	161	61	307	5	29
ENSG00000080947.13	295	357	29	123	624	130	120	434	131	244	332	141	300	424	109	177	47	36	236	180	86	465	771	20	496	146	72	166	181	87	110	227	127	245	632	85	152	125	410	356	283	119	73	65	181	103	593	42	157
ENSG00000080986.11	1821	595	183	829	734	402	705	1003	206	2266	343	1264	3088	1284	243	330	1447	522	265	2066	609	1145	721	479	1199	1021	106	1524	1837	694	1596	1561	1217	1299	724	1536	78	1006	3498	1026	3267	562	183	699	398	2141	448	466	634
ENSG00000081014.9	555	246	162	255	457	185	186	460	365	588	740	538	762	990	236	250	230	90	272	957	182	388	806	300	454	338	90	901	646	848	360	589	257	734	548	900	258	423	1164	448	312	369	126	474	720	380	308	132	384
ENSG00000081019.12	1683	556	1078	1279	1642	1419	1316	2058	1402	2751	2359	1483	2687	3778	2613	668	1088	637	1998	2023	1324	2131	3952	1011	1478	1914	1062	2451	1998	2689	1885	1417	2343	3546	1699	1677	785	2650	2923	1737	1902	2144	667	862	2692	1249	1120	488	1354
ENSG00000081026.17	2453	452	558	920	718	1039	569	1054	1285	1863	2951	773	2679	2533	1223	656	688	177	1919	4125	1451	1741	1393	864	672	1368	369	2568	1717	1247	964	1731	698	1705	1808	1192	691	1688	2798	860	2066	1211	277	501	1084	1312	671	365	344
ENSG00000081041.8	241	615	444	35	998	20	85	1334	76	182	578	23	365	49	65	414	265	27	158	504	633	9	1506	626	116	920	36	608	171	327	364	1955	236	40	464	356	403	195	164	199	554	113	130	881	23187	17	90	282	24
ENSG00000081051.6	2	19	0	1	1	0	0	0	0	4	1	2	4	2	0	1	2	3	34	12	6	98	5	0	0	3	1	0	4	3	2	5	3	0	2	2	0	9	10	6	0	3	0	1	2	5	1	2	1
ENSG00000081052.11	121	210	17	20	49	125	47	64	49	215	65	140	62	234	29	68	26	31	92	64	1139	168	83	72	34	73	57	161	50	315	84	513	165	112	300	41	40	31	501	243	176	21	86	50	117	127	47	7	46
ENSG00000081059.18	1403	1448	228	1925	7688	555	603	1543	527	2244	2666	1814	1537	3698	3373	1131	419	501	1315	1417	1315	1149	1998	1838	1233	730	315	2898	312	3570	477	3003	1130	2351	240	4521	319	798	2734	3140	475	931	2041	2842	3834	1603	9054	738	639
ENSG00000081087.13	729	436	495	593	893	781	400	458	960	1285	1091	1011	1457	2802	432	638	610	355	1516	809	370	768	2712	497	961	1041	380	1148	1701	985	1212	1118	1187	949	3016	1656	271	923	1088	607	1370	1319	130	211	999	859	705	253	304
ENSG00000081138.12	9	0	0	3	3	3	0	5	0	0	0	3	1	0	2	8	0	7	3	0	1	4	0	14	32	2	0	1	0	0	0	3	1	1	1	7	0	78	0	0	0	0	1	0	0	6	1	0	2
ENSG00000081148.11	74	4488	1101	241	239	58	858	32	254	23	48	38	1259	21	543	35	10	12	355	18	477	7404	6207	685	89	1372	18	83	839	4109	913	718	860	6325	15618	253	28	675	29	61	4980	48	651	127	78	49	1882	18	62
ENSG00000081154.10	7832	3616	4498	9206	7984	7213	11624	5679	6193	13489	14398	12148	15266	9527	7563	4510	6269	5548	7258	9746	14902	9584	25207	7220	9592	10441	3981	11855	12087	12433	7705	9266	10784	13393	10441	15491	2890	12141	15659	11986	3014	17381	3279	4156	12389	15597	6164	4188	4490
ENSG00000081177.17	3045	1109	700	1797	1799	1372	3703	2483	711	2152	1938	1657	1895	7020	4324	893	1439	662	1493	958	1532	2172	5235	1292	3201	1708	931	2769	1789	1197	1592	1542	3003	2047	1899	3336	1240	1281	3305	1056	1357	1038	852	1363	1519	1202	1363	729	692
ENSG00000081181.6	425	124	51	200	100	230	310	235	40	128	161	160	150	817	418	124	99	49	690	221	291	229	314	104	910	283	163	201	272	120	133	119	441	195	120	1985	22	246	350	111	104	259	93	220	189	92	90	27	74
ENSG00000081189.12	637	881	527	284	711	145	131	464	1933	2222	928	397	823	815	235	415	906	193	835	464	181	251	4890	453	1357	776	542	1364	518	884	443	861	837	1843	668	1349	395	374	1027	974	549	718	248	405	667	648	188	412	83
ENSG00000081237.17	425	384	795	302	1006	99	121	596	3511	1009	828	38	2304	143	108	785	364	16	639	390	92	45	5729	587	448	1005	258	3624	1147	2058	1991	2552	1392	2310	805	2398	380	317	2187	956	452	1282	90	135	784	139	461	320	51
ENSG00000081248.9	2	4	0	7	2	1	2	3	0	3	2	2	3	17	7	14	1	0	13	3	2	5	4	0	13	2	1	0	2	3	0	4	1	9	7	3	2	19	0	3	9	3	0	0	5	6	2	0	0
ENSG00000081277.10	35	33	50	38	462	20	16	155	53	108	950	37	31	213	23	56	649	183	6	31	235	86	85	117	67	73	97	67	4	17	8	77	292	158	10	343	7	66	60	125	7	95	1	136	6	397	5	52	21
ENSG00000081307.11	1602	748	618	1629	1921	1050	1651	1080	984	2025	2214	1736	2078	1476	1454	1132	608	820	1270	867	1704	1391	2851	972	1299	1601	508	1418	1313	1827	1387	2571	1458	1920	1680	3487	563	2170	2731	1740	712	1604	436	918	2099	2312	1359	389	709
ENSG00000081320.9	3061	729	1650	1433	3181	383	399	1482	2486	4029	7914	781	3584	912	739	1453	3664	617	3850	7731	2942	553	3736	2282	739	1842	1154	8362	6600	1927	2649	4439	1768	1750	1212	2095	3666	2200	7725	3245	506	4499	360	1037	2828	1535	633	1413	1098
ENSG00000081377.15	1631	441	304	986	814	523	1003	1149	640	536	3026	1183	1415	1871	1122	601	1189	235	4778	2397	999	437	2080	671	709	908	483	3325	1374	2178	661	2654	618	2396	646	668	537	667	1652	928	517	1180	459	998	1408	547	413	280	408
ENSG00000081386.11	1089	263	185	368	383	291	445	489	378	422	1805	710	1152	1710	545	354	673	282	809	868	287	527	853	243	701	497	239	1493	546	629	477	1051	650	681	731	686	427	512	1220	453	632	353	185	560	566	469	263	120	196
ENSG00000081479.11	66	5364	11	4853	1879	1	251	188	183	20	10791	501	4030	23	2	412	131	73	1353	614	70	1360	1167	100	741	325	349	2	134	4226	21	115	15	739	2247	1945	18	299	874	548	179	72	24	532	186	220	2892	4	2776
ENSG00000081665.12	2154	948	509	1344	658	684	1365	2383	1388	2164	2408	2909	2306	5094	2846	898	921	1538	1935	1768	1159	1429	3562	855	586	1565	737	3673	2020	2588	2570	2407	1905	1662	1352	1820	1002	3307	1975	2657	3296	1690	738	1210	1464	1338	700	491	1278
ENSG00000081692.11	1662	797	291	1879	1226	1443	806	2683	706	1106	699	1248	1515	1248	846	427	504	1264	1165	822	724	968	2441	3124	2350	2261	767	1324	1104	1259	1276	904	954	1331	772	1721	754	2204	2200	634	875	2452	733	543	2787	1553	2157	523	1026
ENSG00000081721.10	1019	690	550	1317	842	1341	1007	955	582	727	695	1154	1591	2336	1108	356	885	590	779	2397	1324	1201	1492	1816	2902	1944	464	1614	1895	1241	1337	1239	1282	1367	855	1133	674	1627	2361	706	786	1827	431	720	2507	1351	840	525	990
ENSG00000081760.15	1953	1666	376	4837	2589	1266	1365	1957	476	1322	2124	2295	4011	4194	3235	1270	1530	481	2305	1157	766	3246	6807	1860	3863	2290	829	2727	1294	1571	1703	1303	1523	4840	1627	1851	2126	971	3089	1533	900	3485	818	1111	5673	634	1274	292	651
ENSG00000081791.7	1290	1772	647	3908	7371	3184	2315	1533	2672	3406	2760	2337	4136	7007	2012	1362	1531	1198	1494	4797	2456	6830	4503	5437	6825	7717	1098	6037	1668	5378	2715	3245	2412	6259	3913	4113	893	3257	3780	4430	1828	3461	1371	4112	4891	1199	5694	1182	1190
ENSG00000081803.14	142	370	299	129	244	85	24	461	203	1150	303	809	2620	400	491	420	69	36	1750	1359	40	392	278	369	426	1296	113	954	179	1042	807	1133	239	168	209	60	285	185	2369	665	119	1019	167	369	1108	361	346	71	326
ENSG00000081818.3	137	130	52	63	83	56	77	44	80	133	36	43	30	607	31	124	33	30	223	138	145	84	19	58	139	199	70	208	55	96	39	99	134	43	97	15	49	147	25	99	42	110	72	182	87	74	8	18	34
ENSG00000081842.16	294	178	88	1	68	53	278	0	3	9	0	56	31	25	2	93	10	24	207	226	365	614	0	32	6	190	0	981	173	19	3	15	20	8	25	100	88	79	3	22	130	202	11	279	439	445	4	0	5
ENSG00000081853.14	15	170	95	32	59	41	36	45	87	286	14	33	14	622	30	101	64	51	240	657	62	173	151	85	63	77	18	171	113	207	18	1042	222	52	1455	504	4	85	21	51	96	973	93	1070	641	102	8	315	7
ENSG00000081870.10	3729	784	452	2932	3138	1150	1533	3064	962	2845	1205	1329	3782	1064	1213	1107	2157	340	1794	1898	918	507	4544	2519	949	4101	662	1151	3042	3014	1242	1678	1030	3352	1278	4798	516	3107	5381	2103	737	4836	871	779	6216	2146	1276	1373	1313
ENSG00000081913.12	1888	471	259	499	287	320	616	533	299	418	1436	852	670	3804	544	314	809	224	1123	1067	898	972	1897	347	1285	436	902	1005	596	730	238	1331	684	685	524	398	407	344	2039	438	255	497	197	401	569	1623	323	117	545
ENSG00000081923.9	1906	918	1283	724	724	97	1315	1776	4107	2067	7005	638	3946	1913	3522	701	2167	1246	4709	3947	975	573	7599	2094	1063	3026	1539	8993	6259	4669	1303	7873	1788	3652	305	1464	2200	505	9348	1024	170	3192	339	979	2981	720	1833	431	804
ENSG00000081985.9	30	13	21	9	44	39	2	25	26	52	38	33	51	17	12	21	66	57	17	41	14	59	17	8	35	10	33	61	19	31	82	101	86	50	16	80	9	20	56	13	18	23	12	13	68	48	25	42	8
ENSG00000082014.15	11949	2669	690	5748	8805	3568	4135	1580	2779	4064	4261	2201	13718	3935	8450	2715	1618	3804	11119	16444	4883	2915	10372	4291	4959	5952	789	13386	2848	4444	5395	6080	3949	4601	7643	11825	5657	1615	12003	5504	2199	14914	2771	1576	8107	1611	2363	5153	765
ENSG00000082068.7	1741	675	620	2458	2048	1393	2008	1596	1086	1974	2612	2613	1962	2909	1063	1069	1688	1321	1397	1880	1356	1407	4229	2360	2286	2470	848	2629	1260	2106	2062	1573	2089	3025	2076	5375	632	1998	6093	1685	1675	2078	969	1876	2039	2087	2251	520	944
ENSG00000082074.14	550	334	1238	391	955	85	84	633	3565	1626	863	51	2376	136	127	942	461	51	853	521	71	54	4274	451	340	558	383	2503	1119	1187	1292	2046	898	1908	505	1249	341	206	1776	1167	337	788	69	107	621	230	450	343	33
ENSG00000082126.16	23	10	2	10	2	3	10	53	3	10	17	10	12	5	5	14	4	3	9	17	3	2	9	3	19	8	3	8	27	13	5	7	4	18	11	7	5	13	5	6	2	4	11	0	5	5	24	0	2
ENSG00000082146.11	1933	573	449	875	710	328	1653	1501	415	1978	954	1235	1136	1072	687	395	1067	363	930	2408	822	1870	1697	491	1235	821	515	1510	827	1291	466	858	1287	1465	1467	583	408	2636	2187	601	1258	592	255	652	1008	1914	318	306	444
ENSG00000082153.16	8003	2066	2541	4773	3672	2823	5905	9180	2414	4139	10871	6695	8732	9493	4979	2668	3285	2548	5839	7970	6256	5921	13087	3753	5472	5983	2359	9571	7546	7294	6545	5391	6371	6409	3853	11778	2262	11181	7980	4329	4617	6175	2001	4798	6586	4843	1349	2346	2987
ENSG00000082175.13	41	949	77	37	78	8	603	28	166	8374	1395	778	134	6118	24	39	60	1017	55	61	242	101	381	866	11	255	76	214	90	43	73	312	504	82	3762	13	28	79	4648	149	666	51	306	1475	5746	1109	157	157	582
ENSG00000082196.19	538	299	740	694	610	572	466	521	210	282	3062	530	545	370	91	512	42	144	757	172	234	204	420	81	787	348	512	281	153	189	259	275	234	179	479	164	105	506	278	311	575	70	182	205	336	171	554	44	396
ENSG00000082212.10	2076	1048	860	1915	1499	673	1200	1608	2272	5478	2462	1734	5312	2590	1300	1225	1691	1772	1819	1933	1804	1890	4619	2160	3222	3160	1281	4016	4393	4681	3781	3540	1495	6802	2734	4541	1109	1676	4451	1698	868	2497	388	1478	1798	2393	874	519	1487
ENSG00000082213.16	1795	575	879	3095	1378	1145	2210	2903	1626	1908	5072	2696	5417	4854	1255	1322	1197	1295	2086	3295	1928	1289	4860	1826	2016	1818	1497	4531	1859	2873	2488	2269	2095	3250	1839	7925	1072	2959	4545	1898	2272	2704	955	2000	1955	3021	2238	556	1193
ENSG00000082258.11	2760	769	554	1437	1299	999	2672	1862	1043	2408	2324	1994	2385	3098	1727	1063	947	762	1772	1247	2356	2525	3047	859	2814	2097	1004	3514	997	2414	2004	2030	2416	2809	1454	1985	1250	1663	2909	2409	1118	1309	523	670	2394	1483	903	344	1066
ENSG00000082269.15	705	362	311	803	481	389	280	580	563	931	1225	694	1407	2600	547	478	395	334	1120	1212	300	530	1641	374	761	651	414	1978	995	1031	637	1270	827	954	1377	1169	368	460	2116	465	892	432	86	339	1401	568	517	200	622
ENSG00000082293.11	2	2	3	0	2	2	0	2	5	0	1	2	6	3	1	5	1	0	2	0	1	25	0	7	5	0	1	4	2	4	1	1	1	0	2	3	0	3	1	21	0	0	8	0	0	3	3	0	48
ENSG00000082397.14	445	469	522	136	509	61	79	339	768	674	490	40	1090	2834	56	457	243	47	384	230	108	77	3692	196	396	435	200	1756	379	1044	939	735	397	1198	578	971	187	112	936	585	293	308	251	94	300	133	201	179	20
ENSG00000082438.14	886	769	578	330	627	228	540	1522	588	1563	1563	570	820	359	980	416	964	838	1491	488	835	544	477	1657	785	173	188	1372	319	2109	513	1403	690	1545	107	639	953	277	935	621	254	1264	398	1284	762	408	266	312	245
ENSG00000082458.10	4101	1615	529	1627	2302	1241	1411	3154	2533	2050	5147	1617	5244	4940	3271	1168	2681	825	4649	6683	2010	1588	6373	1206	3062	1878	644	3888	3859	5515	1929	3772	2436	3753	2449	3402	1778	2506	7093	2473	1873	2013	577	3113	4682	1199	3237	591	1565
ENSG00000082482.12	263	64	126	52	127	524	75	642	55	174	53	60	518	14	47	82	83	37	165	14	1120	578	12	22	864	224	258	84	155	253	133	82	4	423	369	144	98	1990	156	68	41	50	66	87	161	581	25	2	37
ENSG00000082497.10	4582	238	270	563	166	335	755	1995	46	3080	991	318	563	677	848	314	177	190	1276	876	107	85	1874	489	198	324	89	1574	16	3408	54	1208	1419	985	1150	329	1081	385	1667	390	218	2968	372	607	584	846	553	261	1182
ENSG00000082512.13	2016	804	419	735	1155	827	1297	1317	972	1279	676	678	1210	797	1510	512	524	1202	767	1238	871	2130	1110	659	1706	758	711	1348	379	2120	1698	2525	1488	2869	3115	880	1070	1191	1375	1011	1446	1217	267	706	1314	1578	1032	122	297
ENSG00000082515.15	1237	729	873	3001	4381	2191	1781	1247	1238	1867	3874	2197	4385	2898	1402	851	2191	1128	1284	2456	3049	1166	2461	3550	3002	4896	877	2212	5117	3146	1940	1532	1464	2912	1694	5453	634	4475	5095	2550	706	4434	955	2959	4269	2680	3451	1883	1355
ENSG00000082516.8	1152	780	617	1983	1477	1155	952	1177	1056	1109	2785	2053	2764	5837	1368	721	1238	898	1043	2005	1552	2957	1774	1330	2632	1952	765	4170	2097	2955	2641	2531	1440	3005	3103	2638	912	1563	6084	1560	1183	2355	805	2070	3230	1197	2270	680	692
ENSG00000082556.9	46	9	6	94	40	334	3	236	2	17	189	18	46	563	19	123	0	27	22	51	334	30	0	69	440	44	1	11	232	37	42	10	33	7	20	4	5	107	2	30	90	245	0	30	9	47	21	4	50
ENSG00000082641.14	9714	7617	3998	8514	9236	9909	4305	7389	7506	8730	19715	8506	18443	31939	4938	8067	4106	4000	20201	9850	3958	8291	21164	8030	27269	9375	6290	9883	13036	12478	10280	16935	7051	8691	10608	9121	6861	10432	29946	5578	7852	6994	3000	4739	10912	8991	11981	1745	3105
ENSG00000082684.13	2461	2173	227	3082	8070	572	7075	1548	1184	533	570	150	770	1968	12029	418	1609	467	810	393	3018	1514	500	539	1943	457	81	253	192	367	8039	1377	1068	7994	12612	2683	903	165	2862	2682	369	2954	690	821	391	1322	231	105	132
ENSG00000082701.13	4432	1919	1681	5755	4212	3665	3955	4009	2354	4843	7161	4182	4690	7079	5343	1873	2032	3185	4412	2059	3906	7114	7606	3239	4192	3093	1965	6947	3302	5267	3534	5164	2824	7764	4245	10064	2297	4807	7240	4425	3268	2570	1599	2638	3811	4538	3178	973	1233
ENSG00000082781.10	9928	12581	2795	14397	22114	7754	29729	11107	3886	11718	14111	12272	10626	6220	8055	8635	2818	6712	12169	3157	2869	8830	19214	5507	12418	12940	5071	13668	7179	10941	18988	22205	7287	10583	12338	9085	3628	12419	10182	7463	5723	3696	4697	6099	11864	2253	8321	2128	2637
ENSG00000082805.18	5307	3674	905	4862	2883	2482	3328	6217	2450	3830	5862	2214	3706	9894	9367	2273	5974	3474	4153	2850	3329	5080	7156	3759	6088	3830	3751	10767	1209	7646	4318	5256	2267	7698	2410	4708	2022	2025	6826	2196	3163	3344	2567	6153	2545	4867	1464	692	4827
ENSG00000082898.15	17520	5466	5511	15113	8746	7273	15816	18773	8657	21469	20497	12335	21733	21255	12977	7143	6812	5378	9376	14832	19536	17363	32828	5460	17216	12046	5182	26931	31996	20999	13767	18172	14240	17329	14776	30023	5682	17564	29634	14721	12292	15331	4926	11275	17430	13085	6622	3391	10191
ENSG00000082929.7	6	140	2	61	3	3	56	37	1	19	8	25	81	13	1	21	3	0	387	42	2	22	239	10	4	12	25	5	6	126	6	20	5	15	6	24	1	63	12	6	7	50	0	5	319	4	14	4	7
ENSG00000082996.18	2814	853	920	1656	2124	1604	1448	2769	2937	3420	3411	2192	3102	1748	2187	1258	1053	2369	1808	1301	2308	1979	4494	2175	3866	3014	1162	3598	3037	3096	2531	3316	3133	3409	2192	4563	1085	3225	3912	2270	772	3860	643	1638	2045	2316	1527	613	676
ENSG00000083067.21	20	17	13	49	21	13	11	18	3	10	19	11	22	14	5	16	10	1	29	157	18	30	91	8	145	15	2	15	17	197	16	61	7	10	38	48	5	51	27	30	26	10	6	68	37	8	8	2	8
ENSG00000083093.8	974	255	218	633	657	686	408	1148	531	1020	885	749	1639	1912	847	433	623	558	1026	1467	623	927	1327	775	1231	677	433	2304	915	1448	1084	1215	1388	990	1575	1212	426	434	2864	417	937	662	287	291	1070	921	669	343	557
ENSG00000083097.13	1187	476	206	502	392	221	254	500	429	488	1835	608	646	2366	608	555	349	156	686	609	674	1972	1618	348	978	519	153	693	414	867	911	1354	674	821	894	782	417	384	1732	406	835	306	87	318	556	273	533	83	292
ENSG00000083099.9	2220	741	942	2402	1004	2099	893	1267	1131	2832	3848	2334	3619	5383	863	1182	986	1348	2613	1307	1832	2711	3624	1297	2067	1403	738	1585	2709	2582	3169	3246	3520	1663	3121	4796	531	3563	3053	964	1342	1524	229	704	4555	2368	1210	847	1185
ENSG00000083123.13	1349	449	543	707	956	775	1639	1171	556	1418	2233	1747	1236	2858	1638	694	474	947	2495	1544	1334	424	2381	996	2674	1244	526	1105	1390	4858	1478	1875	1191	2300	1567	3967	707	749	3432	836	1849	1649	197	698	2539	859	1522	305	1250
ENSG00000083168.8	6900	4277	2139	4493	4060	2791	3146	5906	2915	4024	15641	5096	8390	10905	6800	2461	2791	3455	4516	7355	2453	10530	9333	2841	9001	3646	1933	11605	3348	5713	4818	9465	6739	8350	5259	4322	3262	2899	11996	4420	5915	3365	1231	5016	5266	4107	6363	1425	1916
ENSG00000083223.16	1366	451	574	547	588	279	374	844	696	1202	2875	905	1713	1287	496	1004	1427	343	1376	1518	461	390	2418	668	606	714	228	2296	2023	1064	801	1751	449	1128	844	699	817	367	2245	842	475	826	153	671	1385	653	343	260	231
ENSG00000083290.18	1931	1662	357	888	975	205	89	1014	757	1531	1828	1031	762	2988	307	538	920	309	446	1227	292	2009	1999	531	1489	636	232	1077	810	1501	6408	1176	1001	1643	3571	938	508	2187	4940	869	994	1464	226	672	442	974	573	253	825
ENSG00000083307.9	2806	1048	1836	1251	961	446	2169	4496	1918	3348	7143	3785	5861	4129	2850	1254	1079	2463	2060	3631	1382	4264	3752	2980	2657	1607	1060	4289	2903	2299	3518	3086	2352	3523	72	1457	1699	2954	6717	1369	106	1812	1073	2318	2411	3209	3381	1204	1999
ENSG00000083312.16	5102	2549	1549	4283	5117	2617	3231	4099	2432	4753	6951	5953	5521	13714	3954	2352	2386	2432	4218	5045	4143	5220	8754	3429	8679	4584	2400	6125	2675	4353	4296	4262	4101	6025	8162	7997	1760	8006	11575	4133	3386	4495	1928	2622	5626	2536	3092	1023	2499
ENSG00000083444.15	6664	7573	3457	10357	12555	5731	11358	15979	2352	10729	13445	9019	12870	17965	6349	14421	3101	3179	6420	8569	6574	8468	21785	3888	65904	5743	15655	9529	4043	3957	8732	6383	9634	7120	10936	9443	3206	4586	20174	7514	8908	4399	4094	5002	13404	18725	6360	3486	2918
ENSG00000083454.20	20	13	12	45	417	6	4	52	35	27	27	2	46	10	97	28	9	6	16	150	0	6	62	6	4	88	2	192	13	13	24	22	104	40	38	28	7	9	83	164	46	15	6	53	724	182	19	2	4
ENSG00000083457.10	564	634	324	2104	2048	986	408	1511	854	910	666	644	895	906	323	366	422	345	745	724	530	362	1216	863	1301	1209	357	1214	621	316	750	491	684	758	517	739	108	3049	1489	536	356	579	220	746	1530	638	637	437	977
ENSG00000083520.13	2705	791	978	1178	1102	619	2292	2343	975	1704	3822	1930	1754	3397	2455	1035	1035	1273	789	1750	1545	3881	1980	1893	2382	2555	836	3840	2219	2021	1731	1911	2423	2218	2547	1725	1162	3662	2846	2370	1116	3162	506	1823	1761	1977	711	518	971
ENSG00000083535.14	860	218	581	378	361	271	1034	822	393	936	1499	810	900	1135	1314	397	351	769	313	555	823	1074	885	655	752	1328	445	1063	1166	683	636	806	893	1085	1080	833	379	1904	1545	886	482	2103	269	714	658	754	382	167	367
ENSG00000083544.12	1404	474	465	809	552	275	1210	650	587	648	1453	680	601	1607	996	421	628	278	232	946	498	845	875	647	828	1162	137	1992	799	703	541	866	1088	945	2878	675	446	707	1315	805	450	843	243	1159	591	913	480	330	465
ENSG00000083622.8	0	12	3	6	0	0	0	1	0	0	5	0	2	0	0	6	0	0	64	5	0	4	2	0	5	4	0	0	1062	1	172	10	1	29	4	3	1	0	4	0	0	2	0	5	0	0	5	0	0
ENSG00000083635.7	570	240	266	716	554	370	1030	785	330	590	1074	1298	740	1421	1252	270	330	394	304	681	811	1501	898	644	965	918	335	1283	479	687	571	578	1223	792	1383	973	343	387	1114	1090	338	957	274	454	767	1179	397	232	403
ENSG00000083642.17	1733	900	836	1033	1005	577	2688	1471	807	1777	2426	2256	4302	3777	2540	818	1885	819	740	1762	1382	2007	2422	1202	1562	1462	576	4015	1647	2604	1614	1520	2727	1969	1836	3196	1194	1433	3546	1999	2007	2036	619	1022	1206	3433	653	493	990
ENSG00000083720.11	1944	548	364	782	1009	718	1936	248	173	644	845	574	410	1904	1242	987	717	210	1992	2617	736	978	1276	2395	577	1834	422	1305	1561	2320	1159	2120	1371	1871	739	5066	776	1019	7367	618	639	1164	649	192	1217	1289	859	315	774
ENSG00000083750.11	1279	823	252	852	975	578	577	1386	477	802	1114	254	697	3391	1604	427	494	347	1189	937	493	872	2764	348	856	1054	169	1712	941	1231	510	1201	1533	1359	1375	689	456	1562	1685	814	1344	683	296	519	923	646	1388	324	409
ENSG00000083782.6	725	162	481	222	217	445	1	40	132	6	23	0	14	347	0	541	22	0	33	17	8	0	39	4	46	59	94	300	245	18	138	291	16	16	4	233	95	10	52	61	24	10	6	49	91	18	2	29	1
ENSG00000083799.16	1094	607	586	502	771	316	550	1046	2212	2356	1268	688	1407	2560	1518	727	815	718	1859	1828	955	812	2543	1442	1001	971	472	2416	1229	1961	1647	2406	1337	2293	2387	4251	905	416	5021	1113	596	1872	318	1304	2935	647	1038	397	209
ENSG00000083807.8	413	363	134	448	1890	627	380	112	233	1035	178	674	271	553	513	125	464	525	296	991	172	320	1331	1394	1273	882	171	920	283	494	203	83	636	931	156	1434	107	243	859	362	62	760	343	171	2874	463	740	234	267
ENSG00000083812.10	883	734	339	398	1591	402	305	550	405	900	754	499	544	1272	401	296	604	266	369	1513	412	1178	2002	773	2400	453	423	1335	344	893	400	408	809	1236	469	876	423	325	1165	472	260	276	208	379	1317	652	677	96	281
ENSG00000083814.11	750	294	190	326	233	131	74	464	328	528	349	82	172	995	327	189	63	72	373	329	205	192	513	312	270	487	50	1021	563	656	145	293	882	225	372	128	183	194	335	305	169	170	89	247	369	340	244	101	71
ENSG00000083817.8	586	331	193	345	410	234	296	359	288	384	473	441	311	1154	235	160	250	173	338	630	176	754	879	514	956	531	113	922	441	804	368	318	604	574	346	689	248	459	455	258	162	174	100	245	492	581	218	152	168
ENSG00000083828.14	572	316	397	135	541	125	434	628	515	986	834	688	598	505	543	274	327	58	364	757	633	354	519	724	1008	311	79	1335	1061	968	209	633	706	1021	603	675	520	344	583	227	201	719	121	254	1493	208	383	139	105
ENSG00000083838.14	573	903	245	1050	1163	748	260	577	498	585	407	455	730	1205	348	264	358	315	486	1068	328	2217	3394	1041	4192	1005	193	994	798	937	336	350	713	935	502	647	371	702	1156	407	334	494	291	216	1857	292	846	182	508
ENSG00000083844.9	3553	1505	1268	1001	1988	511	977	2057	1724	2237	2507	1451	1158	4350	1442	852	1108	1084	1594	2275	967	1897	2100	1880	1448	1235	888	4417	1732	3189	1307	1537	2013	3771	1452	2768	1828	1009	1946	1551	571	886	695	1030	1880	1635	1316	286	839
ENSG00000083845.7	38099	46013	30523	148419	167890	85486	131261	32207	46888	66836	39624	52306	35968	82521	46072	11985	47117	71434	13288	89532	49458	137346	111613	302504	239605	292589	36780	142947	92970	96739	44289	18204	119307	146754	46802	218976	19286	82801	68539	51489	13605	161101	57414	31771	257982	34244	45584	38722	81422
ENSG00000083857.12	8256	2631	1781	2516	797	608	4671	3563	2409	1143	2921	308	10326	2259	734	4029	1207	968	4930	7276	5092	8283	1769	3310	19810	1697	3940	9409	1411	7576	3016	15069	4764	5492	2341	6702	3258	3736	3016	2359	898	3021	1164	3963	2497	4821	1820	1149	1724
ENSG00000083896.11	4523	2474	2961	3097	3080	2612	3280	6890	2712	3961	7718	5332	7430	8236	6191	2741	2224	2490	4425	5976	3361	4595	6929	3220	4083	4029	1724	6063	5987	5085	3886	4114	5661	4524	5853	5165	2498	3346	5364	3276	2633	3331	1472	2477	5777	4647	4149	1257	2685
ENSG00000083937.7	2696	1354	740	1815	3008	563	1558	1837	1349	2215	3726	2541	2152	2080	1948	1399	3333	855	4030	3138	1834	2254	7749	2343	1354	3974	1069	3404	6015	3851	3191	2425	2663	3184	2754	4781	1338	1984	3602	2014	1147	3790	500	860	1688	1715	2162	862	1043
ENSG00000084070.10	2192	1462	836	6459	2042	1071	995	1601	2044	2169	2418	1138	3533	1610	1380	1073	912	234	2222	2539	1351	2606	7570	1888	2891	1893	526	4095	1254	2454	1696	3243	1514	3826	1191	3260	1197	2275	4071	1713	1403	2552	428	1605	4417	1027	1667	727	661
ENSG00000084072.15	2093	1657	645	18319	3207	2828	1556	2621	1209	5681	3255	1797	4061	2247	2600	1232	1720	1088	2670	1527	1794	4207	7767	5306	3265	2753	979	3413	4025	2991	2728	1850	1982	4001	4250	3931	1163	5935	4149	3036	1278	4114	1115	2168	9239	1355	2133	851	2129
ENSG00000084073.7	4229	2996	1384	18315	3401	2205	2304	3829	3288	6787	4750	2817	6568	4304	3639	1894	1841	1748	3366	3246	2244	3424	7455	3985	2353	3276	1894	6545	3620	5971	3886	3694	2157	8719	3715	6187	1613	7540	11858	3229	1290	9033	1298	2783	8866	1435	2035	1634	1677
ENSG00000084090.12	11046	4368	3107	8003	8415	5346	8602	9616	7700	8819	12494	9585	15708	14681	10521	4450	9076	6981	10196	7045	8851	13267	21239	12381	15337	9067	5329	24718	10686	14801	13059	11061	10936	17890	6878	12886	8226	8146	28952	6932	5405	10637	3683	8821	13494	6827	3585	4543	3102
ENSG00000084092.6	2122	1041	2173	4248	3822	2417	3028	3603	2581	2116	4722	4558	5691	4140	4973	1154	1423	1502	2744	4337	2030	3909	5246	4648	5807	5697	917	5873	4221	4405	4094	3538	4488	5396	3059	4426	1738	3155	4569	2257	1270	7726	1441	2405	7952	1353	3018	1488	1935
ENSG00000084093.14	4719	2108	5754	8008	12418	3043	4226	7073	2789	3904	17970	6893	12223	12301	7347	3852	2227	1739	4515	6602	3722	4807	6535	4426	4626	3429	1770	5208	9071	6733	6278	7656	5681	9638	3909	5377	2246	3886	7116	3106	2208	9508	1148	2939	5332	5043	6577	1884	2608
ENSG00000084110.9	21	5	8	236	463	11	10	391	6	3	317	41	182	29	33	72	16	5	1303	237	14	9	5231	193	7	112	2	26	172	5	40	57	6	171	17	16	12	37	273	231	18	175	6	8	76	11	92	0	25
ENSG00000084112.13	3161	2869	846	4030	4387	1567	2072	2362	2131	1812	5521	1918	4234	4870	3050	1926	2166	795	3971	2079	1257	5500	8520	2275	4169	1604	1174	7316	1168	2387	2323	3852	2905	6348	12264	1978	2885	1813	4981	2275	2924	1620	1120	3238	4144	2095	1766	347	1142
ENSG00000084207.14	22442	34191	15240	82336	103645	28549	39610	45275	19374	94895	140859	59436	121830	32783	48339	19154	87898	59226	42597	49396	58280	58300	59036	122831	116755	93852	46009	49606	54196	44122	48766	31298	35546	52866	26336	24463	16089	80779	31740	42015	14370	82991	19463	38036	142469	25901	85799	44378	22399
ENSG00000084234.15	22466	26054	16103	21667	26105	14667	66709	19824	29033	53543	69699	27114	106556	26221	53229	11913	22515	35643	46080	57817	44677	18187	29598	43562	29908	30289	52078	87131	25709	26049	25744	66415	27381	42626	27150	25858	18615	26141	30588	23518	20064	23054	15902	34637	35097	24216	13458	4548	11352
ENSG00000084444.12	617	198	86	624	168	506	352	484	273	253	351	330	304	1276	565	271	375	131	416	1006	806	712	759	325	1088	294	609	989	167	349	321	463	590	568	201	422	202	215	783	513	244	141	266	297	830	544	170	56	136
ENSG00000084453.15	1	50	81	350	91	124	24	310	41	11	86	91	521	352	1	82	8	0	293	1	789	427	654	44	400	8	246	7	483	15	14	117	344	20	503	339	4	552	420	47	365	176	370	187	587	107	26	10	334
ENSG00000084463.6	8801	3388	3830	9876	3892	7725	6950	16824	6137	4627	13202	5011	13619	15279	9203	4136	10020	6679	7798	14477	11143	13096	15921	8911	13921	7190	7482	21274	5931	11626	8929	10837	9461	10654	3856	18980	3943	6699	16540	9734	5503	4676	5004	17067	17954	7640	4393	1517	4849
ENSG00000084623.10	9822	6867	2748	18380	18241	15845	9414	11738	6088	19489	10506	12478	18512	10939	10872	4835	7416	6138	9732	7320	11035	7814	25942	22244	15548	18594	4561	8719	10331	14924	13144	5450	10016	12603	20640	26452	5199	37800	24309	15214	6419	13175	4876	5758	25045	5836	12231	3215	7441
ENSG00000084628.8	55	49	6	72	135	246	20	36	12	189	161	95	44	1177	30	31	3	44	18	58	71	1451	39	25	523	22	13	8	12	22	71	29	66	49	37	68	5	826	152	117	149	7	14	27	206	127	23	10	78
ENSG00000084636.16	2473	9007	1277	1848	5300	594	286	2745	543	6077	646	395	536	2047	752	2954	689	466	1109	480	1914	585	6223	369	4076	2058	399	3452	840	317	1027	1044	1045	979	2051	1008	323	588	1529	3228	746	527	1731	210	582	572	769	125	168
ENSG00000084652.14	1705	5075	1092	4231	7873	3484	3062	6648	3296	10246	5205	3365	7385	9038	5026	3644	2188	1853	6447	3770	2607	2973	15286	4392	6214	4236	1758	5861	3426	6006	7271	3670	3509	7080	11480	8108	3337	5725	13293	5139	4298	2026	1840	2671	5466	1864	5604	1121	2761
ENSG00000084674.12	12	16	2	5	13	1	3	4	4	19	0	202	0	2	3	1	0	11	0	14	17	18	44	40	33	3	6	19	1	1	4	1	6	3	2	0	1	0	17	9	2	0	13	5	6	23	2	0	19
ENSG00000084676.14	5077	2811	1278	4623	3621	3190	3810	3920	2763	4739	4999	4672	5421	9039	4900	1876	2796	1480	5009	5323	5314	3907	5639	2819	3673	3278	3546	5752	3685	4742	3027	4684	3316	10565	2280	2216	4847	1674	8634	4493	3949	3089	1597	1743	3680	3620	1665	967	994
ENSG00000084693.14	5942	1897	593	7804	5317	6519	4004	2268	1852	4486	3500	9846	5920	6886	4473	2170	1528	2861	3973	2729	5592	16073	11292	3716	12667	5508	2925	5282	4534	4218	4717	5777	3250	4945	9044	4238	4326	6705	11324	4175	6682	4835	3478	1816	4940	4220	2861	1461	1979
ENSG00000084710.12	491	475	114	495	356	531	216	332	36	222	173	836	272	1452	365	314	27	153	168	452	685	1059	186	38	673	167	215	122	71	99	106	250	130	252	69	97	96	739	212	373	1246	61	37	208	244	182	99	19	147
ENSG00000084731.12	2723	1812	395	1615	2295	2518	1113	2171	677	1896	890	3226	1269	4853	1948	1469	311	508	2219	566	3082	4132	2195	410	7302	1262	1995	2038	632	1576	1124	2175	1144	2854	1754	1637	362	1926	1123	1452	2317	1002	437	455	2489	1259	611	152	397
ENSG00000084733.9	9121	3916	3969	11211	8907	8814	10453	8178	6349	11006	7606	12218	14484	14936	11657	5522	3985	6374	10506	12464	9549	13618	26948	8140	15817	13178	7115	17635	9284	12204	12504	11264	10870	16724	8777	11499	8823	8506	24742	8133	7135	11719	4942	3598	12849	8474	4394	3438	3864
ENSG00000084734.7	17	77	9	19	20	4	5	12	3	28	10	4	5	14	8	14	6	3	16	7	4	2	26	11	1	45	15	40	28	14	6	15	12	11	79	5	4	8	31	38	4	30	5	1	9	1	6	2	0
ENSG00000084754.9	9271	6158	3692	12860	11633	12387	17077	8174	6513	13762	9464	15606	13602	12345	14167	4779	4009	7320	9658	11599	14286	12469	21403	11910	22433	14013	6317	18754	9293	10652	10625	7857	7959	20829	9833	11348	8266	9660	20677	11105	8325	15674	7016	5050	19303	4426	6567	3027	3677
ENSG00000084764.9	1434	733	252	1285	1327	1317	109	1002	598	984	765	1651	1589	1001	1029	596	282	586	1957	1508	1493	1169	3424	820	310	844	731	495	719	691	590	1162	495	979	2267	800	921	1940	1761	1068	528	2808	434	332	3067	495	1890	184	555
ENSG00000084774.12	7569	5746	1402	6878	7700	7074	5022	2897	2506	5769	3513	8731	7267	17579	7478	5223	2274	4375	4685	8250	6321	29897	15844	3668	20497	4983	3239	17446	4880	5048	9020	5615	8086	12606	14540	7859	7157	2732	12639	3936	9053	3555	4481	2120	12629	4400	5821	1779	3057
ENSG00000085063.13	9538	10790	4979	17091	30284	6547	8604	16128	10769	21785	30111	6243	35806	12085	20089	4837	2341	6063	14393	15385	7831	7455	24030	17041	21663	19355	5884	22615	16291	33298	9253	15888	14255	10664	17145	19002	8553	17876	35422	6644	4443	28707	5790	8026	37601	6660	5982	7052	5927
ENSG00000085117.10	3767	2437	2010	3490	4602	440	4086	8106	6667	15528	18016	2283	12378	2068	7396	2061	6120	6620	3552	17360	913	699	6019	7730	3270	3221	1557	7164	3797	4463	2291	5790	2208	5667	3479	5859	11141	1252	13888	5617	742	3376	1083	5819	12518	3275	4912	2833	2311
ENSG00000085185.14	2668	2721	439	1917	2347	914	1313	3710	1257	1625	2428	2621	3742	6902	2511	1571	690	715	1276	1585	1936	1466	4263	2163	2626	1422	1182	3175	1671	2117	2652	2021	1706	3123	1896	4344	1447	1316	5271	1993	3145	1355	1509	2028	1153	1181	2215	312	825
ENSG00000085224.19	7341	2335	2334	3163	3124	1809	3247	8877	3461	6608	8301	3635	7362	11409	5993	2423	4235	2384	6134	7424	4747	3023	5051	1499	3456	2418	2717	7337	4600	5665	3787	7598	4043	6696	9444	6716	1907	4191	6756	5296	3763	3036	1672	4287	6221	5315	4601	1003	2129
ENSG00000085231.12	774	515	465	1308	2365	753	842	989	458	829	373	1105	1032	1501	656	627	761	575	688	973	814	554	1911	1162	1108	1865	279	466	940	1648	623	563	748	709	1772	1052	234	1183	1420	1085	340	1113	281	502	1785	731	1226	398	966
ENSG00000085265.9	121	119	87	15	145	52	57	506	223	51	73	21	921	88	15	250	54	18	66	50	23	36	74	117	191	801	77	3403	132	79	861	220	321	153	108	419	29	95	277	233	106	251	33	37	225	66	68	62	17
ENSG00000085274.14	1626	510	835	1185	1777	1468	1376	2011	954	1573	2840	1400	2915	2223	1153	980	769	1104	1160	2410	1700	1320	2367	1650	2606	2115	916	2567	2764	2185	2704	2475	2155	1964	4224	3916	712	3552	3001	1858	632	2031	389	1349	1745	2609	890	543	671
ENSG00000085276.16	9931	2779	3256	6661	5985	9851	3851	11956	3619	7039	14806	21202	16371	50851	11815	8918	2382	6324	8264	10572	3822	9506	8919	4115	15367	5914	6130	8500	14470	6585	8953	8495	6460	9760	16373	7647	4387	12785	10120	12997	10076	4109	3110	16086	10187	11725	7970	896	4252
ENSG00000085365.16	1816	1018	1062	2818	5028	1575	2513	1900	2068	2579	3097	5256	3102	7143	2832	1437	1267	1461	2620	1610	3294	2346	4176	3745	3013	5050	1165	3535	2627	3520	2719	3295	2324	3987	3393	2901	912	7946	5621	3116	1461	7089	829	1365	3597	1130	3732	736	1965
ENSG00000085377.12	921	1110	508	2312	2427	5253	1207	1512	1251	2659	2685	3760	3227	9305	1241	1407	1528	1898	1551	2007	11501	6341	4995	1581	6350	3019	623	2757	2531	1216	3277	2178	3624	1916	2041	1914	624	3161	1571	1290	2059	913	307	1303	3911	2788	1272	450	1266
ENSG00000085382.10	772	333	118	651	1012	1083	345	346	299	819	1169	808	1014	2464	327	648	487	467	660	382	3288	1438	1329	276	1145	659	182	377	1334	427	1079	1034	1090	527	1079	358	185	1117	615	457	569	395	77	176	692	1111	508	139	470
ENSG00000085415.14	2371	1274	1110	2235	6046	1626	1867	2310	1527	5033	2746	2400	5763	3971	1516	1501	2318	3908	2709	2522	1448	2866	4164	2239	4329	3008	1236	4964	4366	1828	3996	3371	3689	4786	3796	3059	1085	3168	6754	1695	2210	3854	719	2982	2675	2425	2162	1652	1787
ENSG00000085433.14	1316	416	310	648	1000	500	457	512	471	954	998	906	893	1798	884	432	378	233	714	959	359	708	2040	596	707	838	381	825	934	1111	834	1253	983	1521	2198	1446	363	651	1229	459	810	995	217	303	737	818	521	197	713
ENSG00000085449.13	3415	2176	1944	5963	2681	2651	5007	6523	3436	3382	8395	2666	7409	6359	4292	2275	783	1960	5153	5213	2807	3909	5275	2900	2280	2236	1844	6573	4725	7623	6394	8780	3908	5520	4017	4515	2362	2005	6752	2321	2804	3068	1363	3458	5776	3451	1211	1158	2190
ENSG00000085465.12	193	291	75	1562	100	164	410	185	131	731	2840	282	384	414	627	88	205	296	342	255	115	91	676	161	64	147	21	253	80	87	106	81	77	1950	372	95	28	71	7101	196	11	63	51	101	79543	55	357	654	1307
ENSG00000085491.14	4406	836	1175	1734	3895	2511	2063	4675	1754	7252	6280	4169	8326	8648	4043	1648	2689	3782	4250	3713	2376	3521	8976	2381	4706	4695	1874	5264	4966	5677	3906	5365	4067	9268	3964	6922	2182	5746	9037	2098	2953	6517	803	1342	3822	3469	1612	1701	2135
ENSG00000085511.18	1255	573	388	1148	1099	735	562	1483	702	1045	1703	1473	1091	2577	776	527	754	407	2852	1732	433	1767	3176	770	2595	1233	434	1971	808	807	1515	1562	1881	1659	1298	978	489	802	2857	855	1072	798	220	612	1052	1038	957	267	875
ENSG00000085514.14	618	197	289	666	1943	206	330	497	1151	844	706	191	1374	507	906	843	123	208	400	606	458	247	4831	449	354	1041	410	1180	707	509	703	611	615	1381	551	2276	285	278	988	1417	215	1007	87	402	826	70	460	280	395
ENSG00000085552.15	9932	7409	1474	7097	4793	7163	3384	5847	3084	1845	2975	5464	9437	11772	9220	4846	3987	1920	9269	7620	8163	10521	10209	10935	20513	7626	2578	8997	2588	7588	6960	6565	4765	8055	7519	2748	4605	7247	22900	3999	2768	4171	2131	2709	6952	2186	2905	982	4231
ENSG00000085563.13	39	166	26	21	31	14	16	47	150	98	67	38	108	139	58	16	23	3	69	51	20	49	124	68	52	160	26	225	103	193	96	122	57	136	91	82	58	17	123	39	29	54	16	48	86	26	54	40	5
ENSG00000085644.12	2205	1977	855	2149	2296	3663	1332	1573	1630	4140	2622	1808	5246	5188	2730	1250	1593	3141	4336	5709	1670	4019	4683	2026	4174	2396	1630	5077	1772	1324	1444	2191	1505	1737	2413	1405	1109	1373	6547	1447	1314	2203	961	1874	4412	2411	6639	771	1195
ENSG00000085662.12	4406	1987	1455	13788	14937	8596	4576	1825	1616	2121	3338	10170	3550	9655	4221	1168	4349	395	4010	4765	4985	7080	10282	1921	16501	4087	1192	7043	9439	9196	2374	2947	6408	3646	3521	10566	1431	8550	2378	8130	3941	7999	2028	1333	16368	2570	4307	5111	2600
ENSG00000085719.10	5577	2988	5451	5451	6414	2135	2563	11246	6391	6963	21393	10995	12729	7834	5071	3310	7020	4698	6465	6462	2833	7413	6861	2713	4243	6594	2080	9317	8485	8031	11286	13161	6437	12008	10811	6072	2781	5047	8816	6746	2892	4471	1442	5260	5300	2986	7305	3544	3611
ENSG00000085721.11	1756	825	864	1669	1569	1837	1403	3290	1364	3164	1945	1697	3973	6350	3295	1044	1601	2539	3261	3319	1987	3083	3705	2330	2756	1674	1263	4354	1678	4862	1688	2314	2763	2502	1641	13759	673	1958	5217	1154	1172	2160	813	1905	5584	1509	2183	851	1012
ENSG00000085733.14	4113	6763	2401	7426	14603	4487	10411	10864	7244	23758	29552	8786	16029	9859	6421	5579	7769	11979	11866	14269	5941	8026	6961	17937	8691	8729	3506	16082	11620	10642	13077	13666	6504	10425	8922	5388	5816	8353	11342	7868	3694	11569	1682	6414	24145	3999	18485	2760	26992
ENSG00000085741.11	189	502	173	11395	3730	464	1221	334	66	3333	14218	3570	230	2213	415	1035	66	9379	94	239	818	1072	17337	599	3270	261	6654	576	743	151	1906	808	1367	388	225	201	47	7623	115	1237	271	73	621	1801	478	2147	1194	81	1404
ENSG00000085760.13	2239	554	1112	1767	1186	1496	2088	2815	1192	5510	1662	3142	3990	2348	2577	1225	1330	1166	1959	2215	1932	2221	2412	1251	2537	1588	1059	3778	3265	2380	3142	1797	2746	5691	2260	5008	1589	2238	4780	3520	1760	2389	857	1637	3403	1218	1103	720	1149
ENSG00000085788.12	2867	3783	590	1456	1911	989	2075	1341	686	2282	2821	1936	1801	3369	3360	685	1007	1556	1896	2857	1100	3138	1481	1458	4749	1623	638	3121	999	4303	964	2456	1860	4422	4134	1414	1404	1524	2887	1733	1193	2169	558	844	1064	2747	2714	457	1491
ENSG00000085831.14	3564	281	84	1168	4844	600	198	1134	92	2085	1568	1114	1494	1636	274	684	348	164	3801	895	2232	1195	1264	393	960	517	249	63	385	1602	1035	1318	399	806	5374	7235	884	1156	10082	546	240	3384	224	299	1454	354	1779	340	360
ENSG00000085832.15	5317	1680	1761	2083	3017	1240	2671	4164	2559	6049	4392	2122	3934	4645	3263	2175	2356	1345	2831	2648	2562	1816	6427	2312	2133	2545	1563	4602	3602	5636	6314	3792	3148	8292	4862	5211	1561	2982	9462	2948	2009	6420	1074	1552	7289	2770	1353	924	1286
ENSG00000085840.11	1225	165	118	299	269	317	209	501	99	962	548	550	1447	872	188	476	308	55	120	351	186	1182	634	248	1140	536	35	1769	284	477	748	628	474	776	445	1788	42	717	1775	387	617	677	98	322	1309	420	202	219	282
ENSG00000085871.7	3781	1025	2741	4282	5474	989	4409	8022	2021	3032	6289	2951	4848	2124	5748	3076	1793	1230	4990	6274	1290	2273	6782	8771	5801	10730	943	2898	6034	3829	3907	4187	2240	2983	1572	6222	1049	3663	4508	3401	532	3857	1640	3164	9601	1261	7097	2005	4278
ENSG00000085872.13	7340	4168	1704	5768	3462	3494	3600	5550	3590	5552	7472	8762	10853	24049	12444	3479	4497	4833	6549	7365	2817	11928	20908	4963	8078	5658	1747	10430	4177	6873	9125	7106	10702	9877	8091	5248	4466	3308	8409	6232	9702	4423	4442	4796	8781	5463	6118	1658	4516
ENSG00000085978.20	1931	1013	484	2405	2107	1624	1352	1408	961	2062	2091	1373	2324	2191	1896	642	456	1049	2109	3066	2341	1299	4775	2265	1722	2028	835	3226	1840	1742	2994	1799	1395	3294	1287	3054	941	1356	2804	1816	1067	4987	730	1035	2702	1126	1081	394	747
ENSG00000085982.12	3232	1056	1125	3742	1681	1211	1748	3622	929	1951	5561	2332	3436	5472	3040	1510	441	1587	2989	3925	1387	3131	3575	1796	2648	2288	1182	4024	2473	3394	2215	2442	1502	3394	1842	2064	1187	3136	4140	2936	2815	2134	1308	1470	2474	1727	2000	542	2046
ENSG00000085998.12	6542	3879	1461	5921	7357	4827	2881	6659	2890	5525	6631	3988	5626	5950	3295	3056	3014	2063	4142	3702	4527	4209	16455	4667	7958	6784	2646	7824	5379	5730	7562	4993	3319	9247	5066	9942	3510	9143	12318	4866	3176	11813	2427	1977	14766	2338	5559	1785	3064
ENSG00000085999.10	1497	581	134	603	453	741	315	1510	128	1170	929	899	1608	995	280	654	342	118	191	580	232	926	1163	302	1198	578	86	1825	516	560	1846	732	631	1019	870	1326	126	839	3022	761	863	640	159	536	1538	406	620	322	605
ENSG00000086015.19	11544	6020	875	3200	6414	2211	2892	6827	1632	6068	6128	2620	5576	5302	3418	5722	3914	901	2748	2763	1998	2347	6681	2943	7073	3439	1497	5107	2989	4090	4142	5805	4018	5839	3089	4181	1841	2820	10145	4054	2883	2873	955	2004	10578	2959	3794	1101	1861
ENSG00000086061.14	15829	9281	5109	14956	8801	4115	3971	12166	8042	18779	12162	12208	27953	32361	5594	6943	7479	4504	15625	17930	8746	8196	29828	8771	16272	10545	2547	21036	25595	23304	13097	17412	18679	12599	18936	31536	9456	17538	57653	8120	3854	17187	2532	14494	24136	17906	10269	5416	9489
ENSG00000086062.11	15421	8560	5185	7690	7517	1085	4562	10552	6145	17399	24360	7813	15460	15841	7559	5427	7607	4031	16349	17419	5640	3634	23917	6142	4569	9314	1882	31795	8040	45025	15464	35099	13856	10522	3454	17504	15479	6172	64436	5692	2918	18910	1946	16327	46608	9179	9155	2900	4189
ENSG00000086065.12	3885	1487	2302	5939	3487	2774	1844	2743	2427	5581	3839	3702	8388	4517	2022	1730	1549	1933	4320	4682	4423	1789	10769	4739	4730	7676	927	3725	17735	7865	4652	5650	6113	3279	4663	7734	3773	8437	13193	1962	1541	17662	878	1978	8435	4897	5288	2393	3513
ENSG00000086102.17	4286	1424	1439	2126	2004	1141	1695	1898	1933	3840	3237	2211	4960	5971	2016	1557	1989	1068	2623	4972	2592	1880	5650	2124	2641	2613	709	6473	3876	4513	2878	5080	5512	3317	3527	5026	3388	1520	11802	2025	1182	2359	829	3417	4415	2488	2725	1026	1674
ENSG00000086159.11	704	176	11	77	23	170	247	90	45	161	308	25	784	395	99	153	12	76	658	1934	594	138	3524	27	268	153	145	929	24	17	72	75	423	28	344	13	15	327	348	72	771	196	79	70	238	95	427	125	22
ENSG00000086189.8	2102	685	1303	2263	3633	1104	1946	2165	1894	2232	2804	3494	4009	4966	1807	1093	2620	1187	1625	2787	2487	1661	4461	2963	3170	5021	1416	3994	1666	5152	2166	2065	2543	2702	3571	2152	1180	3289	2696	4261	866	4768	780	2709	3004	1637	2144	931	1544
ENSG00000086200.15	817	425	515	927	1113	580	830	1214	819	673	1425	1629	2032	2787	626	666	413	405	673	938	798	1335	2302	826	1545	1491	428	2483	768	1950	1191	1001	822	1442	2127	1788	312	1515	1226	889	823	1989	337	1304	1085	515	825	274	986
ENSG00000086205.15	143	158	67	385	121	91	83	341	199	56	121	45	378	240	290	185	41	51	328	131	62	66	73	37	368	501	76	462	81	576	483	281	133	500	131	87	132	62	189	409	690	32	102	33	116	192	8	54	98
ENSG00000086232.11	11383	5852	6516	10658	15630	6640	15634	10381	7202	24833	13809	20261	24614	15886	21572	4702	4305	13316	15190	11159	16624	10971	18375	17267	19709	9825	8424	23377	6121	9754	18745	10181	8975	22069	8331	14158	3515	22562	32972	8546	9328	18825	7580	5273	9904	11769	9335	2789	5470
ENSG00000086288.10	29	6	19	33	7	0	0	35	64	30	64	46	195	32	7	91	11	101	66	400	0	0	203	11	7	16	23	75	259	11	11	140	9	14	105	24	20	10	114	45	4	589	0	5	7	0	7	3	45
ENSG00000086289.10	2365	776	279	573	2275	287	1831	557	309	1058	644	548	625	1989	3599	956	1045	531	1711	475	455	1070	684	303	1071	982	1361	649	1192	617	332	1788	866	1502	6322	1763	405	430	1145	1568	710	881	820	417	102	1944	607	240	196
ENSG00000086300.14	1075	244	621	521	1615	400	412	785	1206	1256	534	354	3804	1052	177	1166	995	118	737	891	359	205	2496	373	435	1109	645	1695	2031	1212	1421	1641	724	1585	3222	1870	237	1310	3023	2400	2145	1800	91	173	651	1335	282	394	154
ENSG00000086475.13	9518	3293	1959	2909	5322	3667	6170	5614	2585	4881	1932	6327	6774	13427	6480	2169	3016	4697	2287	5914	5283	4966	4390	4976	9787	5083	2530	9504	3151	5946	6135	4688	3466	7862	7732	13568	1821	6421	13797	2543	3954	3579	2788	5111	6235	11814	1844	1570	3335
ENSG00000086504.14	1862	1565	1123	6366	5415	8937	2345	3030	1706	3712	2644	3658	7666	1180	4074	1473	2336	4438	5288	4169	4378	4024	8547	3663	11244	8247	1944	5547	3739	1864	1823	4247	1627	2525	2345	4878	856	5394	4547	2431	2053	5849	2659	1976	8954	3092	7692	1104	2219
ENSG00000086506.2	1	8	31	37	7	91	10	13	6	55	76	10	2	7	2	45	1	254	0	114	10	27	40	6	16	1	1	12	83	0	1	3	46	4	9	30	3	14	21	14	5	42	3	40	592	7	3	23	0
ENSG00000086544.2	1346	9508	793	1094	6027	1674	648	1333	1217	3323	3873	1252	1345	1617	1326	1613	2057	989	967	3419	1784	2223	4429	2168	2585	2881	608	2709	1368	1110	1195	13173	1723	1701	566	1916	1079	1746	3691	1856	450	1934	458	1646	12390	2329	2444	260	939
ENSG00000086548.8	95	345	20	184	1652	0	33	7	753	1557	1723	82	155	23	12	11	376	7	221	6525	251	3	789	126	10	25	3	86	184	293	15	497	1159	488	29	324	70	0	435	132	1	119	18	94	371	205	180	101	51
ENSG00000086570.11	4686	807	29	4204	338	95	585	342	315	2294	1532	57	2104	368	988	1383	618	160	1100	1088	95	114	590	1222	28	574	692	5438	157	1033	1151	1277	789	2099	250	691	3927	114	1292	153	181	1465	232	3339	455	11	2533	355	413
ENSG00000086589.10	3311	1935	1356	4293	5464	3786	2897	2616	2539	4596	4552	3954	7915	9864	3366	2130	2556	1933	2336	5232	4761	6352	6637	4888	4324	11192	1912	9501	5964	6869	5907	5667	3838	7290	6077	7077	2329	5201	8449	4043	2469	3552	2430	4970	6279	3418	5039	1897	2502
ENSG00000086598.9	26773	9871	11136	17736	12911	6063	16837	20170	10406	14378	26987	17978	37689	17399	22177	11472	14126	7042	20832	17245	10704	18795	51440	12216	20978	23879	8913	21228	22767	14960	20297	12298	17794	26969	15482	14635	10041	29938	32987	15952	6993	48052	7774	7191	32350	10759	10574	4357	15865
[truncated: 33,384 more rows]
[truncated: 330 more columns]
