# Supplementary material for: Choice of library size normalization and statistical methods for differential gene expression analysis in balanced two-group comparisons for RNA-seq studies
Source: BMC Genomics. 2020 Jan 28;21:75. doi: 10.1186/s12864-020-6502-7 (PMC6986029; doi:10.1186/s12864-020-6502-7)
Supplement: Supplementary file 3 — Additional file 3. R code for the analysis. [file 12864_2020_6502_MOESM3_ESM.zip]

Archive with 2 entries (2 files):
- DEGs.R
- maqc2_rawcounts_33833genes_filterby0.csv
