# Supplementary material for: Choice of library size normalization and statistical methods for differential gene expression analysis in balanced two-group comparisons for RNA-seq studies
Source: BMC Genomics. 2020 Jan 28;21:75. doi: 10.1186/s12864-020-6502-7 (PMC6986029; doi:10.1186/s12864-020-6502-7)
Supplement: Supplementary file 3 — Additional file 3. R code for the analysis. [file 12864_2020_6502_MOESM3_ESM.zip › DEGs.R]

########### *********************************************##########
 ####### Including ####################
## 1. Part One: line 14 to line 212 

### a. Define two normalization methods (UQ and UQ-pgQ2)
### b. Define four functions with a Wald test from DESeq2 and an exact test or QL -Ftest from edgeR. Two functions 
### were defined to be used for normalized data to identify DEGs.

## 2. Part two: line 203 to line 260
# Examples to perform RLE, TMM, UQ or UQ-pgQ2 normalization and DEGs analysis using MAQC2 data provided and the fuctions defined
# in Part one.The lowly expressed genes in MAQC2 data were filtered out.  


### Part one: Define functions () ###############################

if (!requireNamespace("BiocManager"))
  install.packages("BiocManager")
BiocManager::install() # updated

#BiocManager::install("BiocUpgrade")
BiocManager::install("DESeq")
BiocManager::install("BiocGenerics")
BiocManager::install("Biobase")
BiocManager::install("geneplotter")
BiocManager::install("aroma.light")
BiocManager::install("EDASeq")
BiocManager::install("Rsamtools")
#biocLite("yeastRNASeq")
BiocManager::install("leeBamViews")
BiocManager::install("DESeq2")
BiocManager::install("RUVSeq") # normalize to the control value
BiocManager::install("limma")
BiocManager::install("edgeR")
BiocManager::install("S4Vectors")
BiocManager::install("GenomicRanges")

library("stringi")
library("GenomicRanges")
library("rlang")
library("DESeq")
require("DESeq2")
library(MASS)
library(genefilter)
library(locfit)
library(lattice)
library(RColorBrewer)
library("colorspace")
library("ggplot2") 
library(limma)
library(edgeR)

## Functions #############################
#X is a matrix of data

##### Define upper quartile (UQ) normalization method##############

UQ<-function(X){
  
  uq<-function(y){
    quantile(y, 0.75)
  }
  X<-X+0.1
  upperQ<-apply(X,2,uq)
  f<-upperQ/mean(upperQ) # calculate normalization factor
  res<-scale(X,center=FALSE,scale=f) 
  return(res)
}

# per gene normalization by Median: pgQ2
# X: a matrix of data with the multiplication of factor (f) as:
# f=100 as a default
uq.pgQ2<-function(X, f){
  
    uq.res<-UQ(X) #  perform UQ normalization per sample
  
    ## perform per gene nomralization
  m<-apply(uq.res,1, median)
  
  idx<-which(m==0) # avoid 0 median 
  m[idx]=0.1
  
  si<-m/f # calculate normalization factor
  X1<-scale(t(uq.res),center=FALSE,scale=si)
  res<-t(X1)
  return(res)  
}


### Define dese2.1 function to perform RLE normalization and DEGs analysis with the aid of DESeq2 package
#data: a matrix of data with two conditions 
# conds: conds<-c(rep("uhr",2),rep("hbr", 2))

deseq2.1<-function(data,conds){
  data_new<-data
  condition<-factor(conds)
  pair<-levels(condition)
  colData<-data.frame(condition=factor(conds))
  
  dds <- DESeqDataSetFromMatrix(countData = data_new,
                                colData = colData,
                                design = ~ condition)
  dds$condition<-relevel(dds$condition,pair[1])
  dds<-estimateSizeFactors(dds)
  dds<-estimateDispersions(dds,fitType="local")
  dds<-nbinomWaldTest(dds)
  norm.res<-counts(dds,normalized=TRUE)
  res<-results(dds) 
  colnames(norm.res)<-colnames(data_new)
  #return(list(res=res,norm.res=norm.res))
  return(res)
}
### Define dese2.1 function to perform DEGs analysis on the normalizaed data with the aid of DESeq2 package
deseq2.2<-function(data,conds){
  
  data_new<-round(data)
  condition<-factor(conds)
  pair<-levels(condition)
  colData<-data.frame(condition)
  
  dds <- DESeqDataSetFromMatrix(countData = data_new,
                                colData = colData,
                                design = ~ condition)
  dds$condition<-relevel(dds$condition,pair[1])
  #dds<-DESeq(dds)
  #res<-results(dds)
  sizeFactors(dds)<-rep(1, dim(data_new)[2])
  dds<-estimateDispersions(dds,fitType="local")
  dds<-nbinomWaldTest(dds)  # Wald test
  #dds<-DESeq(dds,fitType="local")
  norm.res<-counts(dds,normalized=TRUE)
  #head(norm.res)
  res<-results(dds) # edit on 6-19-2015
  return(res)
}
### Define edgeR.1 function to perform TMM normalization and DEGs analysis on the data with the aid of edgeR package

edgeR.1<-function(data,conds){
  data_new<-data
  colnames(data_new)
  conds<-factor(conds)
  pair<-levels(conds)
  ### using TMM normalization#####################
  edgeR.dgelist<-DGEList(counts=as.matrix(data_new), group=conds)
  head(edgeR.dgelist$counts) # original count matrix
  edgeR.dgelist<-calcNormFactors(edgeR.dgelist, method="TMM")
  edgeR.dgelist<-estimateCommonDisp(edgeR.dgelist)
  edgeR.dgelist<-estimateTagwiseDisp(edgeR.dgelist,trend="movingave")
  head(edgeR.dgelist$samples)
  edgeR_s<-edgeR.dgelist$pseudo.counts # pseudo.counts or normalized counts by TMM
  
  # choosing exact test as a default or QL F-testor QL F-test will be commented out
  deg<-exactTest(edgeR.dgelist, dispersion="tagwise", pair=pair) # Exact test
  
  ## choosing QL F-test commented out
  #design<-model.matrix(~conds)
 # edgeR.dgelist<-estimateDisp(edgeR.dgelist, design)
 # fit<-glmQLFit(edgeR.dgelist, design,robust=TRUE) # QL F-test
  #deg<-glmQLFTest(fit)
  ################################################
  
  (n<-nrow(deg$table)) 
  res<-topTags(deg,n,sort.by="none")$table 
  return(res)
}
res<-edge.R(data,conds)


### Define edgeR.2 function to perform DEG analysis on the normalized data  with the aid of edgeR

edgeR.2<-function(data, conds){
  data_new<-data
  colnames(data_new)
  conds<-factor(conds)
  pair<-levels(conds)
  ### using TMM normalization#####################
  edgeR.dgelist<-DGEList(counts=as.matrix(data_new), group=conds)
  edgeR.dgelist<-calcNormFactors(edgeR.dgelist, method="none") # 
  
  edgeR.dgelist<-estimateCommonDisp(edgeR.dgelist)
  edgeR.dgelist<-estimateTagwiseDisp(edgeR.dgelist,trend="movingave")
  norm<-edgeR.dgelist$pseudo.counts # 
  
  # choosing exact test as a default or QL F-test will be commented out
  #deg<-exactTest(edgeR.dgelist, dispersion="tagwise", pair=pair) # Exact test
  
  ## choosing QL F-test
  group<-conds
  design<-model.matrix(~group)
  edgeR.dgelist<-estimateDisp(edgeR.dgelist, design)
  fit<-glmQLFit(edgeR.dgelist, design,robust=TRUE) # QL F-test
  deg<-glmQLFTest(fit)
  ################################################
  
  (n<-nrow(deg$table)) 
  res<-topTags(deg,n,sort.by="none")$table 
  return(res)
}

########## end define functons ########################


### ####### part2: examples to perform DESeq2, edgeR and UQ-pgQ2 normalization and DEGs analysis using MAQc2 ##################

# (1). Read MAQC2 data files ################################################

data<-read.csv("maqc2_rawcounts_33833genes_filterby0.csv",header=TRUE)
names(data)
#[1] "[1] "ensID" "uhr1"  "uhr2"  "hbr1"  "hbr2" 
dim(data) #38833     5
data1<-data[,2:5]
rownames(data1)<-data$ensID
conds<-c(rep("uhr",2),rep("hbr", 2))


#### (2). Identify DEGs using RLE normalization and Wald test from DESeq2 ##############################

library("DESeq2")  # version 1.26.0
res1<-deseq2.1(data1,conds) # return DEGs results with 6 colunms besides rownames.
head(res1)

# (3). Identify DEGs using TMM normalization and exact test from edgeR ###############################

library("edgeR")   # version 3.8.6

res2<-edgeR.1(data1,conds)
head(res2)[1:4, ] # retruen DEG results 

#                 logFC    logCPM       PValue          FDR
#ENSG00000000003  2.47951599  4.289861 2.553015e-82 3.026289e-81
#ENSG00000000005  3.09990873 -0.994865 1.980417e-06 5.872446e-06
#ENSG00000000419  1.47569040  4.439774 1.380748e-37 9.814862e-37
#ENSG00000000457 -0.04412284  3.093136 7.971367e-01 8.820405e-01

###### (4). UQ normalization and DEG analysis using Wald test from DESeq2 ####################

uq.norm<-UQ(data1) # median normalization per sample
head(uq.norm)[1:4,]
res3<-deseq2.2(uq.norm, conds) # return DEG results from UQ normalization and Wald test from DESeq2
head(res3)

###### (5). UQ-pgQ2 normalization and DEG analysis using exact test from edgeR ####################
pg.norm<-uq.pgQ2(data1, f=100)  # per gene normalization across samples with scaling factor 100
head(pg.norm)
res4<-edgeR.2(pg.norm, conds) # DEGs using exact test from edgeR and comment out the exact test code in edgeR.2 function
head(res4)[1:2, ]

#                  logFC   logCPM       PValue          FDR
#ENSG00000000003 2.434177 4.561793 2.279538e-04 6.171742e-04
#ENSG00000000005 3.048578 4.669829 2.146203e-07 1.082524e-06

###### (6). UQ-pgQ2 normalization and DEG analysis using QL F-test from edgeR ####################

pg.norm<-uq.pgQ2(data1, f=100)  # per gene normalization across samples with scaling factor 100
head(pg.norm)
res5<-edgeR.2(uq.norm, conds) # DEGs using QL F-test from edgeR by commenting out the exact test in edgeR.2 function
head(res5)[1:2, ]

#                 logFC    logCPM         F       PValue          FDR
#ENSG00000000003 2.773582  4.360581 6382.7935 1.919932e-07 5.534820e-06
#ENSG00000000005 3.342240 -1.102652  212.1066 1.472710e-04 5.055986e-04
