# Supplementary material for: Choice of library size normalization and statistical methods for differential gene expression analysis in balanced two-group comparisons for RNA-seq studies
Source: BMC Genomics. 2020 Jan 28;21:75. doi: 10.1186/s12864-020-6502-7 (PMC6986029; doi:10.1186/s12864-020-6502-7)
Supplement: Supplementary file 3 — Additional file 3. R code for the analysis. [file 12864_2020_6502_MOESM3_ESM.zip › maqc2_rawcounts_33833genes_filterby0.csv]

ensID	uhr1	uhr2	hbr1	hbr2
ENSG00000000003	1563	1158	156	203
ENSG00000000005	38	23	2	3
ENSG00000000419	1573	1078	290	410
ENSG00000000457	399	299	234	295
ENSG00000000460	914	672	82	97
ENSG00000000938	8	6	274	385
ENSG00000000971	576	410	373	475
ENSG00000001036	3930	2667	352	494
ENSG00000001084	1711	1238	1053	1421
ENSG00000001167	2485	1797	791	1043
ENSG00000001460	535	382	1012	1355
ENSG00000001461	2154	1554	8359	11084
ENSG00000001497	5738	4081	2403	3170
ENSG00000001561	148	115	931	1237
ENSG00000001617	2855	1912	776	1086
ENSG00000001626	38	29	42	56
ENSG00000001629	2996	2197	1600	2125
ENSG00000001630	1053	747	471	645
ENSG00000001631	1408	1115	687	853
ENSG00000002016	905	669	501	625
ENSG00000002079	42	32	9	12
ENSG00000002330	979	584	966	1463
ENSG00000002549	3047	2425	1151	1412
ENSG00000002586	2523	2867	741	603
ENSG00000002587	87	59	1060	1401
ENSG00000002726	50	33	0	3
ENSG00000002745	13	11	30	49
ENSG00000002746	143	98	2323	3113
ENSG00000002822	3504	2479	1070	1456
ENSG00000002834	14965	11247	4402	5548
ENSG00000002919	1033	736	748	990
ENSG00000002933	35	25	526	718
ENSG00000003056	4999	3641	1107	1471
ENSG00000003096	679	503	214	299
ENSG00000003137	313	232	2741	3816
ENSG00000003147	473	319	889	1223
ENSG00000003249	3111	2214	3155	4385
ENSG00000003393	1524	1135	3783	4946
ENSG00000003400	780	599	87	102
ENSG00000003402	2032	1627	2029	2362
ENSG00000003436	2397	1841	44	59
ENSG00000003509	733	536	277	371
ENSG00000003756	4193	2959	2926	3967
ENSG00000003987	50	34	551	753
ENSG00000003989	6358	4694	856	1103
ENSG00000004059	6365	4301	4346	6123
ENSG00000004139	564	406	839	1128
ENSG00000004142	7684	5570	3177	4264
ENSG00000004399	11878	8172	3986	5577
ENSG00000004455	6754	5752	949	1057
ENSG00000004468	1069	798	147	198
ENSG00000004478	15224	11647	5692	7129
ENSG00000004487	10732	7632	1984	2643
ENSG00000004534	4797	3441	2114	2878
ENSG00000004660	1154	855	7249	9743
ENSG00000004700	1688	1249	185	244
ENSG00000004766	618	474	691	941
ENSG00000004776	1579	998	530	826
ENSG00000004777	3018	2007	4051	5691
ENSG00000004779	4283	2869	1635	2314
ENSG00000004799	1207	922	1005	1343
ENSG00000004809	1	1	1	1
ENSG00000004838	199	141	123	170
ENSG00000004846	195	154	0	0
ENSG00000004848	17	10	475	675
ENSG00000004864	2807	2048	319	421
ENSG00000004866	1477	1078	690	934
ENSG00000004897	1921	1544	809	1001
ENSG00000004939	106	78	23	33
ENSG00000004948	43	28	5	6
ENSG00000004961	1498	1081	446	586
ENSG00000004975	4944	3410	1619	2227
ENSG00000005001	174	120	83	122
ENSG00000005007	12959	8577	7883	11211
ENSG00000005020	1026	787	502	656
ENSG00000005022	18672	16106	4412	4829
ENSG00000005059	632	445	71	95
ENSG00000005073	297	204	1	1
ENSG00000005075	1753	1252	612	806
ENSG00000005100	3709	2727	930	1223
ENSG00000005102	64	44	1	1
ENSG00000005108	116	82	318	433
ENSG00000005156	3024	2190	898	1238
ENSG00000005175	1182	895	449	576
ENSG00000005187	2826	2160	15	15
ENSG00000005189	741	530	114	137
ENSG00000005194	2366	2130	996	1103
ENSG00000005206	5988	4202	3251	4390
ENSG00000005238	1196	880	1504	1959
ENSG00000005243	801	563	121	159
ENSG00000005249	1423	1021	1442	1886
ENSG00000005302	1213	899	713	932
ENSG00000005339	7687	5442	6508	8815
ENSG00000005379	753	516	7164	9838
ENSG00000005381	7	4	80	102
ENSG00000005421	6	4	7	12
ENSG00000005436	650	462	185	232
ENSG00000005448	3953	2743	838	1174
ENSG00000005469	540	418	188	251
ENSG00000005471	220	148	15	21
ENSG00000005483	4518	3322	3560	4617
ENSG00000005486	4962	3551	10784	14485
ENSG00000005513	835	555	4911	7044
ENSG00000005700	1944	1443	846	1084
ENSG00000005801	1038	802	345	431
ENSG00000005810	3484	2499	5946	8031
ENSG00000005812	1158	853	1419	1887
ENSG00000005844	1651	1208	98	128
ENSG00000005882	1239	899	4140	5699
ENSG00000005884	16254	11435	2273	3128
ENSG00000005889	1367	1093	617	759
ENSG00000005893	4980	3745	4385	5613
ENSG00000005961	479	358	309	417
ENSG00000005981	127	100	38	49
ENSG00000006007	3179	2374	2154	2876
ENSG00000006015	3131	2112	3257	4664
ENSG00000006016	4180	2730	817	1166
ENSG00000006025	2447	1732	1199	1600
ENSG00000006042	1786	1372	1241	1531
ENSG00000006047	635	468	73	101
ENSG00000006062	1028	736	619	829
ENSG00000006071	30	21	3766	5109
ENSG00000006116	5	4	1824	2447
ENSG00000006118	6936	4738	9583	13557
ENSG00000006125	13182	10370	10939	13849
ENSG00000006128	3	2	152	250
ENSG00000006194	2034	1485	1027	1338
ENSG00000006210	1377	977	3854	5218
ENSG00000006282	5507	3811	3628	4956
ENSG00000006283	108	79	4325	5939
ENSG00000006327	7174	4939	151	214
ENSG00000006377	165	110	53	68
ENSG00000006432	1413	1045	3684	4821
ENSG00000006451	2318	1757	950	1212
ENSG00000006453	2043	1411	41	47
ENSG00000006459	1602	1197	659	873
ENSG00000006468	1136	833	5086	6755
ENSG00000006530	506	486	253	276
ENSG00000006534	2834	2125	179	229
ENSG00000006555	51	39	26	36
ENSG00000006576	1056	780	320	419
ENSG00000006606	34	26	4	5
ENSG00000006607	3720	2687	1318	1747
ENSG00000006611	232	156	344	470
ENSG00000006625	1454	995	305	435
ENSG00000006634	578	509	36	46
ENSG00000006638	252	194	63	83
ENSG00000006652	2223	1612	696	952
ENSG00000006659	1	1	0	0
ENSG00000006695	1005	726	294	396
ENSG00000006704	2985	2117	739	939
ENSG00000006712	4336	3115	2938	3988
ENSG00000006715	2378	1781	2331	2971
ENSG00000006740	379	262	3888	5293
ENSG00000006744	7811	5642	2342	3114
ENSG00000006747	65	41	123	146
ENSG00000006756	949	745	316	371
ENSG00000006757	677	450	285	385
ENSG00000006788	7	6	3	3
ENSG00000006831	5884	4274	3601	4753
ENSG00000006837	32	27	25	29
ENSG00000007001	5	4	77	92
ENSG00000007038	3959	2818	9	13
ENSG00000007047	3289	2340	3555	4858
ENSG00000007062	505	386	99	123
ENSG00000007080	6803	4555	3040	4338
ENSG00000007129	2	0	4	2
ENSG00000007168	5528	4089	9149	11955
ENSG00000007171	42	30	213	284
ENSG00000007174	31	23	224	300
ENSG00000007202	11276	8101	4771	6341
ENSG00000007216	2	1	3	4
ENSG00000007237	4317	3077	34415	45947
ENSG00000007255	1334	952	458	624
ENSG00000007264	1960	1337	2033	2915
ENSG00000007312	49	33	24	33
ENSG00000007314	142	104	45	59
ENSG00000007341	499	344	214	320
ENSG00000007350	17	11	20	24
ENSG00000007372	531	369	2644	3571
ENSG00000007376	3660	2515	1199	1680
ENSG00000007384	3185	2226	584	794
ENSG00000007392	4068	2750	2047	2894
ENSG00000007402	926	642	2539	3484
ENSG00000007516	1234	865	6019	8495
ENSG00000007520	3321	2203	1603	2366
ENSG00000007541	5865	4045	3314	4551
ENSG00000007545	1447	1064	1119	1438
ENSG00000007866	2170	1573	189	270
ENSG00000007908	2	1	15	16
ENSG00000007923	3548	2545	1304	1727
ENSG00000007933	5	3	22	35
ENSG00000007944	2055	1420	540	705
ENSG00000007952	10	7	5	9
ENSG00000007968	2165	1580	5	8
ENSG00000008018	7869	5736	1786	2323
ENSG00000008056	256	188	23398	32163
ENSG00000008083	5222	3647	1744	2372
ENSG00000008086	433	319	1959	2569
ENSG00000008118	87	60	1764	2418
ENSG00000008128	221	155	115	148
ENSG00000008130	5421	3743	1243	1777
ENSG00000008196	123	84	167	244
ENSG00000008197	0	0	1	1
ENSG00000008226	71	43	71	92
ENSG00000008256	2409	1656	2344	3199
ENSG00000008277	616	454	5757	7585
ENSG00000008282	2663	1955	716	941
ENSG00000008283	3830	2724	1539	2094
ENSG00000008294	5291	3865	5665	7481
ENSG00000008300	3430	2409	6200	8655
ENSG00000008311	693	506	265	346
ENSG00000008323	609	448	4	8
ENSG00000008324	660	461	363	444
ENSG00000008382	1337	908	968	1369
ENSG00000008394	3269	2371	613	838
ENSG00000008405	1441	1020	782	1080
ENSG00000008438	14	13	49	65
ENSG00000008441	7776	5253	22574	31473
ENSG00000008513	3614	2731	1016	1332
ENSG00000008516	205	146	52	74
ENSG00000008517	1949	1498	157	198
ENSG00000008710	8799	6535	41690	53002
ENSG00000008735	819	552	21722	29788
ENSG00000008838	8434	6076	3932	5312
ENSG00000008853	1847	1317	4030	5412
ENSG00000008869	1371	1003	1405	1806
ENSG00000008952	3102	2227	4084	5397
ENSG00000008988	15900	14231	3022	3472
ENSG00000009307	31324	23686	9429	12144
ENSG00000009335	6665	4792	2485	3366
ENSG00000009413	1576	1138	1095	1459
ENSG00000009694	442	328	2063	2709
ENSG00000009709	2	1	113	159
ENSG00000009724	305	206	312	392
ENSG00000009765	1	0	0	2
ENSG00000009780	390	298	296	350
ENSG00000009790	318	230	46	58
ENSG00000009830	2029	1482	1404	1826
ENSG00000009844	1906	1343	928	1221
ENSG00000009950	2859	1978	2312	3256
ENSG00000009954	9427	7091	3380	4334
ENSG00000010017	3251	2303	1635	2261
ENSG00000010030	11	7	26	38
ENSG00000010072	548	380	182	225
ENSG00000010165	4356	3060	1311	1806
ENSG00000010219	588	429	281	398
ENSG00000010244	7956	6011	2466	3129
ENSG00000010256	18356	12956	8622	11674
ENSG00000010270	1113	774	617	843
ENSG00000010278	6740	4750	3097	4231
ENSG00000010282	25	18	2989	4217
ENSG00000010292	18390	13874	937	1203
ENSG00000010295	2713	1910	2751	3760
ENSG00000010310	668	479	165	230
ENSG00000010318	513	345	212	288
ENSG00000010319	723	525	1570	2114
ENSG00000010322	8272	5754	22385	31444
ENSG00000010327	71	51	1421	1925
ENSG00000010361	923	629	991	1368
ENSG00000010379	7	3	262	355
ENSG00000010404	1924	1457	17581	22065
ENSG00000010438	45	34	818	944
ENSG00000010539	555	404	154	207
ENSG00000010610	414	295	442	598
ENSG00000010626	486	370	706	940
ENSG00000010671	551	405	45	56
ENSG00000010704	569	402	77	102
ENSG00000010803	2575	1798	939	1275
ENSG00000010810	3002	2157	4490	6166
ENSG00000010818	1696	1254	5220	6932
ENSG00000010932	11	10	1	4
ENSG00000011007	2952	2103	874	1195
ENSG00000011009	2277	1972	718	798
ENSG00000011021	2288	1636	3931	5366
ENSG00000011028	8142	5616	664	909
ENSG00000011083	19	14	4355	5841
ENSG00000011105	2759	1953	7469	10181
ENSG00000011114	40	48	30	34
ENSG00000011132	1839	1218	757	1055
ENSG00000011143	1465	1040	365	489
ENSG00000011198	693	491	240	323
ENSG00000011201	240	179	347	408
ENSG00000011243	4461	3120	3058	4264
ENSG00000011258	1279	947	345	448
ENSG00000011260	2057	1537	530	724
ENSG00000011275	5048	3635	1917	2583
ENSG00000011295	2221	1603	1738	2307
ENSG00000011304	33625	24187	2585	3500
ENSG00000011332	428	319	1549	2177
ENSG00000011347	1752	1226	8942	12286
ENSG00000011376	3347	2418	1134	1537
ENSG00000011405	2033	1561	1111	1414
ENSG00000011422	2287	1572	207	284
ENSG00000011426	5742	4173	2129	2854
ENSG00000011451	6535	4568	2794	3813
ENSG00000011454	2673	1962	2581	3411
ENSG00000011465	2138	1589	878	1197
ENSG00000011478	1804	1317	527	643
ENSG00000011485	5556	3974	3220	4341
ENSG00000011523	1296	948	1633	2181
ENSG00000011566	1215	891	799	1048
ENSG00000011590	48	26	38	53
ENSG00000011600	5	4	463	664
ENSG00000011638	821	629	584	669
ENSG00000011677	321	219	940	1287
ENSG00000012048	2425	1857	106	134
ENSG00000012061	2809	1982	1435	1914
ENSG00000012124	160	119	1435	1904
ENSG00000012171	9981	6798	8154	11489
ENSG00000012174	1351	949	591	790
ENSG00000012211	1726	1217	117	161
ENSG00000012223	204	144	72	101
ENSG00000012232	4740	3377	4259	5769
ENSG00000012504	176	132	1	2
ENSG00000012660	5773	4126	2182	2963
ENSG00000012779	20	17	203	190
ENSG00000012817	1341	971	1912	2540
ENSG00000012822	3279	2386	6722	8883
ENSG00000012963	65	77	50	43
ENSG00000012983	1387	1008	774	1017
ENSG00000013016	901	627	7344	9640
ENSG00000013275	7449	5041	2672	3724
ENSG00000013288	3792	2659	2521	3445
ENSG00000013293	50	34	2414	3093
ENSG00000013297	160	121	8019	10585
ENSG00000013306	16361	11250	2360	3289
ENSG00000013364	8210	5711	2712	3842
ENSG00000013374	2746	2010	1407	1850
ENSG00000013375	1921	1465	537	700
ENSG00000013392	241	198	394	516
ENSG00000013441	1844	1356	1936	2514
ENSG00000013503	815	599	340	487
ENSG00000013523	2305	1643	1478	2015
ENSG00000013561	1048	862	1024	1249
ENSG00000013563	934	643	263	389
ENSG00000013573	3337	3138	373	395
ENSG00000013583	2040	1437	944	1266
ENSG00000013588	8888	6779	82	104
ENSG00000013619	964	690	872	1224
ENSG00000013725	760	531	87	131
ENSG00000013810	9506	6699	271	375
ENSG00000014123	1205	866	534	742
ENSG00000014138	3847	2728	398	559
ENSG00000014164	2089	1442	949	1269
ENSG00000014216	13326	9237	5519	7629
ENSG00000014257	40	25	8	9
ENSG00000014641	5872	4248	8159	11083
ENSG00000014824	1911	1414	1768	2314
ENSG00000014914	770	574	287	392
ENSG00000014919	2239	1752	906	1109
ENSG00000015133	2850	2057	327	461
ENSG00000015153	384	269	439	602
ENSG00000015171	2129	1551	3597	4647
ENSG00000015285	1021	716	230	314
ENSG00000015413	293	196	0	0
ENSG00000015475	1994	1343	1330	1810
ENSG00000015479	164	142	175	214
ENSG00000015520	596	426	54	64
ENSG00000015532	4806	3359	1545	2164
ENSG00000015592	5	4	8575	11361
ENSG00000015676	7015	5059	10506	13967
ENSG00000016082	8	7	2	3
ENSG00000016391	2017	1490	1159	1576
ENSG00000016402	24	15	180	243
ENSG00000016490	2	2	0	0
ENSG00000016602	0	0	87	124
ENSG00000016864	2469	1767	799	1086
ENSG00000017260	3756	2790	2553	3394
ENSG00000017427	43	25	5	10
ENSG00000017483	6088	4269	915	1264
ENSG00000017797	3497	2642	2634	3342
ENSG00000018189	1185	900	3769	4871
ENSG00000018236	245	175	8129	10960
ENSG00000018280	122	89	669	898
ENSG00000018408	2666	1931	533	760
ENSG00000018510	3005	2228	686	950
ENSG00000018607	0	0	1	1
ENSG00000018610	671	628	391	429
ENSG00000018625	605	445	31978	42096
ENSG00000018699	1310	971	149	202
ENSG00000018869	88	64	131	179
ENSG00000019102	46	36	72	94
ENSG00000019144	3915	2737	10825	14710
ENSG00000019169	2	0	110	145
ENSG00000019186	955	686	15	19
ENSG00000019485	834	615	1493	2004
ENSG00000019505	153	108	4292	5663
ENSG00000019549	684	466	71	86
ENSG00000019582	6834	4835	9729	13363
ENSG00000019991	496	384	101	132
ENSG00000019995	744	519	874	1174
ENSG00000020129	4291	2993	38907	53794
ENSG00000020181	2994	2091	1242	1709
ENSG00000020219	0	0	1	2
ENSG00000020256	1699	1234	624	851
ENSG00000020426	604	407	206	291
ENSG00000020577	1648	1203	2712	3632
ENSG00000020633	1899	1316	44	57
ENSG00000020922	1389	1166	251	292
ENSG00000021300	875	591	24515	33353
ENSG00000021355	1944	1408	383	514
ENSG00000021461	13	13	1	1
ENSG00000021488	34	27	30	42
ENSG00000021574	630	455	589	769
ENSG00000021645	39	28	6269	8426
ENSG00000021762	2131	1440	1377	1912
ENSG00000021776	2279	1663	838	1088
ENSG00000021826	15668	11520	151	193
ENSG00000021852	76	59	0	0
ENSG00000022267	2894	2176	5271	6803
ENSG00000022277	4525	3155	2539	3508
ENSG00000022355	3	2	4409	5797
ENSG00000022556	87	111	10	10
ENSG00000022567	1236	841	2588	3627
ENSG00000022840	9100	6461	5625	7614
ENSG00000022976	746	538	267	354
ENSG00000023041	1532	1158	431	595
ENSG00000023171	4017	2879	9502	12684
ENSG00000023191	1415	1506	1046	918
ENSG00000023228	5303	4009	3979	4874
ENSG00000023287	1952	1431	1960	2538
ENSG00000023318	2405	1680	575	796
ENSG00000023330	3390	2416	2699	3646
ENSG00000023445	443	337	66	86
ENSG00000023516	1918	1411	4557	5954
ENSG00000023572	407	270	186	272
ENSG00000023608	488	360	68	83
ENSG00000023697	1722	1228	231	314
ENSG00000023734	7950	5887	2613	3406
ENSG00000023839	4354	3149	29	36
ENSG00000023892	2196	1522	180	255
ENSG00000023902	2134	1455	2536	3456
ENSG00000023909	1056	807	419	511
ENSG00000024048	2488	1838	1325	1712
ENSG00000024422	8479	6204	1757	2308
ENSG00000024526	638	537	5	7
ENSG00000024862	506	377	505	674
ENSG00000025039	1033	752	1453	1870
ENSG00000025156	777	615	429	553
ENSG00000025293	3083	2352	1758	2274
ENSG00000025423	98	78	266	366
ENSG00000025434	1162	805	363	524
ENSG00000025708	1029	664	546	798
ENSG00000025770	5628	4020	2522	3401
ENSG00000025772	4611	3430	1405	1836
ENSG00000025796	2393	1975	1135	1357
ENSG00000025800	5144	3877	2523	3187
ENSG00000026025	40120	26074	1814	2786
ENSG00000026036	846	582	495	697
ENSG00000026103	246	185	99	122
ENSG00000026297	4996	3383	946	1380
ENSG00000026508	20943	15072	1498	2014
ENSG00000026559	984	677	465	632
ENSG00000026652	967	697	2645	3500
ENSG00000026751	236	172	2	1
ENSG00000026950	1502	1183	427	521
ENSG00000027001	871	660	150	209
ENSG00000027075	382	262	245	341
ENSG00000027644	26	15	79	99
ENSG00000027697	1026	749	671	931
ENSG00000027847	2070	1459	909	1244
ENSG00000027869	472	341	27	43
ENSG00000028116	455	343	105	142
ENSG00000028137	1365	1015	687	916
ENSG00000028203	1360	1044	797	1038
ENSG00000028277	150	99	527	701
ENSG00000028310	4624	3307	1602	2176
ENSG00000028528	5534	4068	2836	3667
ENSG00000028839	660	500	476	620
ENSG00000029153	1086	853	300	364
ENSG00000029363	2233	1952	1428	1641
ENSG00000029364	3556	2580	1366	1806
ENSG00000029534	3407	2437	7751	10765
ENSG00000029559	4	2	19	23
ENSG00000029639	892	640	184	259
ENSG00000029725	2484	1850	2513	3291
ENSG00000029993	1739	1727	293	308
ENSG00000030066	5642	4138	493	687
ENSG00000030110	827	754	252	258
ENSG00000030304	5	4	8	11
ENSG00000030419	450	334	181	240
ENSG00000030582	25236	17520	2980	4085
ENSG00000031003	933	700	1154	1540
ENSG00000031081	657	487	909	1200
ENSG00000031691	294	206	46	63
ENSG00000031698	8522	6236	6564	8875
ENSG00000031823	6102	4204	3118	4383
ENSG00000032219	643	471	605	791
ENSG00000032389	2193	1479	1389	1975
ENSG00000032444	6891	4702	7350	10294
ENSG00000032742	350	270	199	294
ENSG00000033011	968	692	277	338
ENSG00000033030	1590	1085	384	511
ENSG00000033050	5437	4105	2061	2631
ENSG00000033100	3818	2577	995	1423
ENSG00000033122	85	64	563	745
ENSG00000033170	1727	1227	1089	1471
ENSG00000033178	2035	1547	612	785
ENSG00000033327	2918	2180	4211	5505
ENSG00000033627	4994	3640	16090	21659
ENSG00000033800	1892	1334	1064	1433
ENSG00000033867	1493	1081	163	223
ENSG00000034053	242	225	1952	1850
ENSG00000034152	2986	2143	780	1024
ENSG00000034239	1	1	77	99
ENSG00000034510	32725	22021	9396	13332
ENSG00000034533	220	152	124	168
ENSG00000034677	2403	1679	1192	1612
ENSG00000034693	513	371	174	243
ENSG00000034713	2814	1970	4047	5634
ENSG00000034971	1	1	3	2
ENSG00000035115	769	554	733	973
ENSG00000035141	2382	1926	381	442
ENSG00000035403	9217	6631	1310	1729
ENSG00000035499	1107	793	13	19
ENSG00000035664	355	240	391	492
ENSG00000035681	2387	1690	637	878
ENSG00000035687	1860	1368	766	996
ENSG00000035720	4	4	0	0
ENSG00000035862	16683	11860	6319	8500
ENSG00000035928	3717	2761	1038	1372
ENSG00000036054	1153	838	530	686
ENSG00000036257	3095	2228	1631	2297
ENSG00000036448	10	11	216	173
ENSG00000036473	1	0	1	2
ENSG00000036530	37	34	3593	4828
ENSG00000036549	1804	1314	631	836
ENSG00000036565	68	48	5	1
ENSG00000036672	443	316	1815	2456
ENSG00000036828	1	0	1	2
ENSG00000037042	1990	1515	4091	5109
ENSG00000037241	437	503	157	132
ENSG00000037280	239	177	246	341
ENSG00000037474	8106	5826	1077	1435
ENSG00000037637	2026	1462	1285	1719
ENSG00000037749	619	464	305	394
ENSG00000037757	1377	884	670	965
ENSG00000037897	883	623	114	155
ENSG00000037965	148	105	1	2
ENSG00000038002	685	468	211	280
ENSG00000038210	423	301	32	53
ENSG00000038219	3883	2884	2681	3463
ENSG00000038274	2356	1640	1883	2566
ENSG00000038295	1	0	342	445
ENSG00000038358	7450	5140	3274	4547
ENSG00000038382	9714	6648	7793	10798
ENSG00000038427	3684	2735	1115	1483
ENSG00000038532	3234	2342	2799	3778
ENSG00000038945	31	28	91	112
ENSG00000039068	3190	2377	70	106
ENSG00000039123	3029	2285	901	1172
ENSG00000039139	135	94	50	67
ENSG00000039319	1397	1045	963	1238
ENSG00000039523	5106	3500	4628	6526
ENSG00000039537	2	1	4	6
ENSG00000039560	3055	2244	247	351
ENSG00000039600	6	6	2	3
ENSG00000039650	2751	1860	928	1325
ENSG00000039987	7	5	6	7
ENSG00000040199	923	647	1298	1702
ENSG00000040275	1331	904	149	205
ENSG00000040341	980	735	1383	1803
ENSG00000040487	1575	1111	721	985
ENSG00000040531	1385	1010	418	582
ENSG00000040608	974	658	3893	5673
ENSG00000040633	2639	1858	1125	1499
ENSG00000040731	75	48	799	1075
ENSG00000040933	3318	2326	4684	6390
ENSG00000041353	268	193	291	362
ENSG00000041357	4191	3067	819	1082
ENSG00000041515	80	64	390	547
ENSG00000041802	2710	2041	797	1008
ENSG00000041880	1640	1175	702	955
ENSG00000041982	31332	22548	750	1036
ENSG00000041988	781	567	617	830
ENSG00000042062	1291	940	146	197
ENSG00000042088	1438	1039	342	452
ENSG00000042286	2102	1453	497	665
ENSG00000042304	0	0	1	2
ENSG00000042317	202	138	290	376
ENSG00000042429	1221	885	491	649
ENSG00000042445	3391	2732	1859	2288
ENSG00000042493	2608	1809	518	754
ENSG00000042753	7857	5279	3304	4721
ENSG00000042781	9	7	28	32
ENSG00000042813	0	0	1	1
ENSG00000042832	12	7	19	27
ENSG00000042980	42	24	99	140
ENSG00000043039	121	81	40	54
ENSG00000043093	690	595	490	540
ENSG00000043143	4331	3085	4779	6465
ENSG00000043355	2679	1836	7125	10187
ENSG00000043462	805	605	186	256
ENSG00000043514	1407	980	284	379
ENSG00000043591	122	78	577	833
ENSG00000044090	6287	4435	2039	2771
ENSG00000044115	16639	12313	6454	8496
ENSG00000044446	3487	2471	851	1186
ENSG00000044459	523	375	137	185
ENSG00000044524	722	523	146	192
ENSG00000044574	27655	22077	5686	7006
ENSG00000046604	3229	2373	33	36
ENSG00000046647	767	574	425	549
ENSG00000046651	1502	1175	364	469
ENSG00000046653	951	698	16752	22060
ENSG00000046774	925	697	1	1
ENSG00000046889	335	256	990	1280
ENSG00000047056	1615	1124	2108	2909
ENSG00000047188	1534	1117	705	945
ENSG00000047230	1493	1155	372	489
ENSG00000047249	2253	1570	3555	4913
ENSG00000047315	5181	3672	1922	2657
ENSG00000047346	875	648	1104	1438
ENSG00000047365	222	172	1180	1571
ENSG00000047410	11099	8156	2073	2738
ENSG00000047457	2533	2018	399	464
ENSG00000047578	2145	1529	1135	1499
ENSG00000047579	1339	911	1086	1553
ENSG00000047597	656	473	413	566
ENSG00000047617	94	67	67	88
ENSG00000047621	564	397	383	504
ENSG00000047634	831	545	221	373
ENSG00000047644	2616	1826	1384	1927
ENSG00000047648	692	478	173	245
ENSG00000047662	61	44	106	149
ENSG00000047849	19692	13879	23004	31254
ENSG00000047932	1146	817	926	1271
ENSG00000047936	23	16	64	85
ENSG00000048028	1885	1442	612	788
ENSG00000048052	449	351	815	1053
ENSG00000048140	2460	1746	1491	2020
ENSG00000048162	1632	1184	254	347
ENSG00000048342	712	523	241	304
ENSG00000048392	745	549	628	776
ENSG00000048405	937	658	399	532
ENSG00000048462	117	92	1	2
ENSG00000048471	1360	985	1278	1681
ENSG00000048540	63	49	2519	3270
ENSG00000048544	920	878	402	423
ENSG00000048545	27	20	42	57
ENSG00000048649	2480	1799	1476	1969
ENSG00000048707	3417	2513	4581	6095
ENSG00000048740	1224	880	4742	6410
ENSG00000048828	8630	6236	2369	3186
ENSG00000048991	3313	2350	3050	4064
ENSG00000049089	1278	889	3056	4152
ENSG00000049130	253	201	412	530
ENSG00000049167	342	249	96	118
ENSG00000049192	182	137	17	22
ENSG00000049239	3915	2848	1336	1736
ENSG00000049245	3308	2382	1626	2163
ENSG00000049246	1352	945	2324	3217
ENSG00000049247	177	123	1	2
ENSG00000049249	60	56	2	2
ENSG00000049283	342	245	276	407
ENSG00000049323	7801	5669	471	657
ENSG00000049449	2974	2532	601	662
ENSG00000049540	520	354	1718	2302
ENSG00000049541	3515	2603	531	720
ENSG00000049618	5643	3910	3926	5474
ENSG00000049656	5046	4541	932	1017
ENSG00000049759	6006	4346	2797	3697
ENSG00000049768	55	32	50	65
ENSG00000049769	760	528	3507	4863
ENSG00000049860	6327	4459	701	999
ENSG00000049883	933	692	394	508
ENSG00000050030	136	108	418	551
ENSG00000050130	1138	841	659	881
ENSG00000050165	5659	4164	26149	34912
ENSG00000050327	218	162	22	31
ENSG00000050344	1426	1235	141	153
ENSG00000050393	2240	1680	1087	1367
ENSG00000050405	2191	1590	1233	1656
ENSG00000050426	4159	3112	1803	2331
ENSG00000050438	394	308	3489	4428
ENSG00000050555	1042	723	374	547
ENSG00000050628	252	187	55	74
ENSG00000050730	2	2	8	14
ENSG00000050748	2308	1652	5862	7776
ENSG00000050767	362	244	415	560
ENSG00000050820	8028	5689	7345	10147
ENSG00000051009	2153	1477	1504	2072
ENSG00000051108	4792	3480	1954	2630
ENSG00000051128	2637	1737	2532	3758
ENSG00000051180	1656	1207	16	21
ENSG00000051341	1252	941	22	28
ENSG00000051382	2045	1456	1537	2072
ENSG00000051523	13136	8196	702	1052
ENSG00000051596	294	285	180	172
ENSG00000051620	1780	1253	799	1062
ENSG00000051825	1424	1052	348	475
ENSG00000052126	2181	1590	737	975
ENSG00000052344	1199	795	48	59
ENSG00000052723	2043	1539	528	669
ENSG00000052749	5382	3882	1578	2071
ENSG00000052795	1231	892	1239	1688
ENSG00000052802	1616	1497	1044	1071
ENSG00000052841	4247	3015	1134	1543
ENSG00000052850	242	172	38	60
ENSG00000053108	171	109	1400	1918
ENSG00000053254	2385	1861	2864	3423
ENSG00000053328	4	4	49	67
ENSG00000053371	3314	2386	965	1276
ENSG00000053372	3290	2603	870	1100
ENSG00000053438	120	84	2683	3772
ENSG00000053501	1311	911	994	1415
ENSG00000053524	116	82	2263	3031
ENSG00000053702	142	114	1876	2420
ENSG00000053747	433	315	205	278
ENSG00000053770	1048	785	1002	1325
ENSG00000053900	971	719	380	503
ENSG00000053918	108	78	35	54
ENSG00000054116	2998	2085	1471	2019
ENSG00000054118	7671	5992	3184	4018
ENSG00000054148	6717	4392	2420	3605
ENSG00000054179	631	438	515	716
ENSG00000054219	25	20	23	27
ENSG00000054267	1472	1063	1163	1524
ENSG00000054277	1145	778	403	547
ENSG00000054282	78	97	112	87
ENSG00000054356	537	399	12630	17478
ENSG00000054392	316	206	131	165
ENSG00000054523	3613	2652	18369	24039
ENSG00000054598	1434	981	414	587
ENSG00000054611	1925	1310	1014	1437
ENSG00000054654	5015	3587	2087	2805
ENSG00000054690	1649	1192	7604	10019
ENSG00000054793	4710	3361	16517	22225
ENSG00000054803	4	4	661	891
ENSG00000054938	24	20	12	16
ENSG00000054965	4819	3411	8999	12240
ENSG00000054967	1768	1170	660	940
ENSG00000054983	615	455	1078	1395
ENSG00000055044	3213	2357	573	726
ENSG00000055070	7941	5958	1709	2240
ENSG00000055118	5338	3719	4182	5884
ENSG00000055130	4463	3135	2023	2729
ENSG00000055147	538	379	146	202
ENSG00000055163	5784	4115	17038	23086
ENSG00000055208	2788	2072	1197	1553
ENSG00000055211	744	573	443	557
ENSG00000055332	2170	1682	1394	1735
ENSG00000055483	6114	4240	2429	3392
ENSG00000055609	4474	3254	3200	4314
ENSG00000055732	233	178	7	9
ENSG00000055813	24	16	812	1200
ENSG00000055917	5616	4153	3341	4486
ENSG00000055950	2575	1744	1410	1947
ENSG00000055955	15	11	17	24
ENSG00000055957	145	99	5	7
ENSG00000056050	397	313	233	266
ENSG00000056097	5298	3912	3638	4804
ENSG00000056277	217	163	59	74
ENSG00000056291	28	20	11	14
ENSG00000056487	252	198	236	340
ENSG00000056558	1825	1290	695	933
ENSG00000056586	2630	1946	1615	2125
ENSG00000056736	1077	766	664	935
ENSG00000056972	1228	868	295	398
ENSG00000056998	1783	1257	445	602
ENSG00000057019	4522	3242	549	717
ENSG00000057149	6	6	0	0
ENSG00000057252	2447	1873	307	383
ENSG00000057294	962	758	165	193
ENSG00000057468	9	8	29	42
ENSG00000057593	654	460	102	151
ENSG00000057608	8167	6529	2530	3104
ENSG00000057657	489	347	131	176
ENSG00000057663	1038	765	508	663
ENSG00000057704	204	148	943	1273
ENSG00000057757	2760	1872	4433	6228
ENSG00000057935	3512	2609	2928	3899
ENSG00000058056	2257	1636	603	805
ENSG00000058063	2213	1603	713	939
ENSG00000058085	146	97	227	310
ENSG00000058091	974	715	2694	3484
ENSG00000058262	21669	15479	3522	4801
ENSG00000058272	2306	1678	1232	1665
ENSG00000058335	160	113	8995	12433
ENSG00000058404	225	145	28136	38784
ENSG00000058453	2375	1743	2902	3605
ENSG00000058600	6577	4727	1600	2135
ENSG00000058668	7667	5573	5083	6817
ENSG00000058673	3665	3317	1839	1994
ENSG00000058729	739	513	204	273
ENSG00000058799	860	616	481	637
ENSG00000058804	2822	2131	251	317
ENSG00000058866	195	141	2962	3920
ENSG00000059122	4793	3417	6386	8641
ENSG00000059145	3027	2043	1873	2612
ENSG00000059377	296	216	168	240
ENSG00000059378	1894	1300	208	269
ENSG00000059573	7709	5503	899	1226
ENSG00000059588	3653	2628	1379	1830
ENSG00000059691	1293	911	1265	1719
ENSG00000059728	950	677	729	969
ENSG00000059758	1062	779	1670	2196
ENSG00000059769	426	310	133	175
ENSG00000059804	8891	8381	2026	2099
ENSG00000059915	434	289	15642	21704
ENSG00000060069	1245	925	611	795
ENSG00000060138	15209	10971	1411	1857
ENSG00000060140	50	37	162	205
ENSG00000060237	16930	12105	12325	16686
ENSG00000060303	25	2	2	4
ENSG00000060339	3444	2496	940	1296
ENSG00000060491	7403	5184	3312	4507
ENSG00000060558	2295	1558	229	328
ENSG00000060566	185	133	30	37
ENSG00000060642	1017	771	343	433
ENSG00000060656	5895	4102	2734	3708
ENSG00000060688	3985	2961	663	856
ENSG00000060709	68	46	1415	1930
ENSG00000060718	200	146	307	410
ENSG00000060749	2658	2016	567	760
ENSG00000060762	1125	765	1480	2136
ENSG00000060971	3073	2136	2028	2803
ENSG00000060982	6018	4470	623	813
ENSG00000061273	7941	5548	1877	2592
ENSG00000061337	2140	1541	2072	2716
ENSG00000061455	58	38	44	62
ENSG00000061492	6	4	12	15
ENSG00000061656	1812	1251	113	147
ENSG00000061676	6337	4592	6270	8393
ENSG00000061794	2204	1559	671	889
ENSG00000061918	138	100	2580	3400
ENSG00000061936	4286	2906	2228	3092
ENSG00000061938	5805	3988	14325	20056
ENSG00000061987	1830	1368	1410	1855
ENSG00000062038	965	684	232	307
ENSG00000062096	1	0	44	53
ENSG00000062194	2782	2035	2007	2684
ENSG00000062282	838	593	275	368
ENSG00000062370	164	121	161	209
ENSG00000062485	8174	7547	3942	4171
ENSG00000062524	299	211	164	230
ENSG00000062582	304	79	65	144
ENSG00000062598	2654	1990	3786	4996
ENSG00000062650	2958	2123	910	1239
ENSG00000062716	9845	7689	1138	1475
ENSG00000062725	2679	1995	1763	2228
ENSG00000062822	10230	6876	567	802
ENSG00000063015	27	18	4820	6502
ENSG00000063046	6692	7903	2713	2312
ENSG00000063127	179	140	26	31
ENSG00000063169	2285	1500	1680	2396
ENSG00000063176	1315	928	2771	3794
ENSG00000063177	53666	37453	10539	14527
ENSG00000063180	789	589	13792	18953
ENSG00000063241	2773	1866	1242	1770
ENSG00000063244	20624	13824	6540	9337
ENSG00000063245	15075	9920	11572	16706
ENSG00000063322	2855	2092	3750	4937
ENSG00000063438	3124	2189	161	212
ENSG00000063515	4	2	0	1
ENSG00000063587	1714	1210	1453	1972
ENSG00000063601	2090	1484	1224	1678
ENSG00000063660	6833	4699	10004	13772
ENSG00000063761	808	579	522	695
ENSG00000063854	3685	2475	5123	7109
ENSG00000063978	3513	2883	1775	2114
ENSG00000064012	1018	790	35	45
ENSG00000064042	1869	1361	4144	5483
ENSG00000064102	2131	1564	234	316
ENSG00000064115	3667	2673	861	1155
ENSG00000064195	191	143	3	4
ENSG00000064199	159	98	41	66
ENSG00000064201	93	62	53	77
ENSG00000064205	2957	2039	72	109
ENSG00000064218	2	1	15	24
ENSG00000064225	1160	886	366	462
ENSG00000064270	208	141	153	205
ENSG00000064300	587	423	1012	1396
ENSG00000064309	1346	1018	986	1316
ENSG00000064313	1595	1195	425	573
ENSG00000064393	6370	4561	17800	24056
ENSG00000064419	6712	4904	1724	2347
ENSG00000064489	2	2	1	1
ENSG00000064490	2462	1690	602	843
ENSG00000064545	4091	2812	871	1237
ENSG00000064547	1545	1062	163	216
ENSG00000064601	9337	6576	3355	4550
ENSG00000064607	10520	7524	7611	10178
ENSG00000064651	1616	1240	1997	2549
ENSG00000064652	471	351	311	408
ENSG00000064655	194	125	185	249
ENSG00000064666	8249	6121	306	402
ENSG00000064687	4548	3107	1976	2759
ENSG00000064692	538	377	243	347
ENSG00000064703	923	689	188	258
ENSG00000064726	2688	1886	1853	2520
ENSG00000064763	496	360	429	548
ENSG00000064787	582	442	8465	11091
ENSG00000064835	2	0	2	2
ENSG00000064886	816	604	262	346
ENSG00000064932	1647	1665	443	399
ENSG00000064933	880	662	301	412
ENSG00000064961	13156	9066	838	1177
ENSG00000064989	43	30	151	193
ENSG00000064995	1301	954	412	528
ENSG00000064999	3532	2498	2439	3309
ENSG00000065000	18600	12877	10337	14520
ENSG00000065029	2985	2111	1782	2401
ENSG00000065054	2882	1981	4138	5893
ENSG00000065057	2028	1360	809	1131
ENSG00000065060	3104	2301	825	1056
ENSG00000065135	4604	3370	859	1151
ENSG00000065150	16862	12230	3603	4726
ENSG00000065154	3085	2455	3301	4026
ENSG00000065183	2980	2139	384	519
ENSG00000065243	1600	1176	450	584
ENSG00000065268	4879	3378	1586	2222
ENSG00000065308	5871	4308	341	451
ENSG00000065320	550	383	706	965
ENSG00000065325	330	240	86	117
ENSG00000065328	1762	1268	2	7
ENSG00000065357	1788	1314	910	1200
ENSG00000065361	6966	4995	2007	2680
ENSG00000065371	37	30	0	1
ENSG00000065413	444	331	322	433
ENSG00000065427	12013	8805	1871	2491
ENSG00000065457	1208	937	321	412
ENSG00000065485	1880	1344	69	85
ENSG00000065491	1273	938	544	736
ENSG00000065518	3223	2136	1851	2588
ENSG00000065526	10063	7076	5792	7894
ENSG00000065534	1617	1178	2233	2924
ENSG00000065548	2760	2024	1211	1576
ENSG00000065559	1000	810	2090	2472
ENSG00000065600	754	538	670	917
ENSG00000065609	14	10	10170	13980
ENSG00000065613	2688	1925	1647	2195
ENSG00000065615	354	278	295	342
ENSG00000065618	82	52	27	34
ENSG00000065621	276	212	388	515
ENSG00000065665	671	491	1162	1535
ENSG00000065675	583	409	285	377
ENSG00000065717	2077	1400	7827	10946
ENSG00000065802	3286	2332	2620	3531
ENSG00000065809	1654	1227	2166	2782
ENSG00000065833	1050	733	613	844
ENSG00000065882	3245	2272	1254	1745
ENSG00000065883	3699	2584	1497	2050
ENSG00000065911	4518	3596	194	237
ENSG00000065923	1059	835	1644	2027
ENSG00000065970	2093	1491	1647	2229
ENSG00000065978	9462	13813	1536	1028
ENSG00000065989	1713	1213	3800	5178
ENSG00000066027	1574	1106	775	1047
ENSG00000066032	180	130	3668	4993
ENSG00000066044	6811	4672	2066	2869
ENSG00000066056	665	476	1018	1381
ENSG00000066084	3892	2793	5164	6963
ENSG00000066117	6210	4499	1518	2033
ENSG00000066135	3173	2295	1452	1925
ENSG00000066136	3041	2280	1824	2370
ENSG00000066185	13	7	75	90
ENSG00000066230	469	335	371	531
ENSG00000066248	1474	1054	8440	11601
ENSG00000066279	3234	2384	17	19
ENSG00000066294	300	234	57	72
ENSG00000066322	4467	3314	2986	3882
ENSG00000066336	413	292	490	651
ENSG00000066379	170	171	28	35
ENSG00000066382	172	132	314	425
ENSG00000066405	50	38	11	17
ENSG00000066422	1113	844	802	1054
ENSG00000066427	870	693	699	835
ENSG00000066455	1383	1055	573	764
ENSG00000066468	725	532	5171	7042
ENSG00000066557	750	552	303	418
ENSG00000066583	1480	1082	247	360
ENSG00000066629	1743	1277	754	1018
ENSG00000066651	519	398	254	316
ENSG00000066654	1832	1384	748	943
ENSG00000066697	1181	875	326	447
ENSG00000066735	2336	1580	214	304
ENSG00000066739	1617	1181	2338	3159
ENSG00000066777	2369	1765	1010	1331
ENSG00000066813	41	41	0	1
ENSG00000066827	686	454	295	417
ENSG00000066855	1125	877	163	196
ENSG00000066923	696	551	741	897
ENSG00000066926	1830	1291	686	942
ENSG00000066933	1461	1059	1616	2170
ENSG00000067048	2053	1567	1272	1641
ENSG00000067057	20098	13600	12168	17187
ENSG00000067064	3121	2352	1726	2241
ENSG00000067066	1214	905	167	208
ENSG00000067082	4073	2879	1255	1765
ENSG00000067113	862	607	937	1332
ENSG00000067141	2873	2035	4037	5338
ENSG00000067167	4295	3116	691	905
ENSG00000067177	1696	1255	276	359
ENSG00000067182	7173	5002	1359	1894
ENSG00000067191	812	571	4412	5984
ENSG00000067208	491	384	445	524
ENSG00000067221	859	592	2119	2844
ENSG00000067225	161304	129877	46737	56956
ENSG00000067248	1487	1109	487	636
ENSG00000067334	1860	1354	629	822
ENSG00000067365	1570	1090	543	766
ENSG00000067369	3252	2338	2397	3164
ENSG00000067445	1615	1203	2812	3765
ENSG00000067533	1157	864	289	357
ENSG00000067560	19010	13951	6167	8186
ENSG00000067596	4365	3155	1407	1857
ENSG00000067601	29	30	45	42
ENSG00000067606	1110	744	6112	8666
ENSG00000067646	133	101	158	203
ENSG00000067704	7639	5480	1302	1777
ENSG00000067715	197	147	22025	29098
ENSG00000067798	365	274	1408	1838
ENSG00000067829	5186	3559	3814	5319
ENSG00000067836	1832	1243	7413	10350
ENSG00000067840	2474	1666	28099	39787
ENSG00000067842	11	6	4881	6734
ENSG00000067900	2068	1538	640	827
ENSG00000067955	3120	2173	448	615
ENSG00000067992	695	523	146	205
ENSG00000068001	3265	2275	796	1092
ENSG00000068024	2889	1976	2142	3029
ENSG00000068028	2885	2091	922	1275
ENSG00000068078	7475	5026	6577	9215
ENSG00000068079	1290	875	228	331
ENSG00000068097	2747	1950	612	813
ENSG00000068120	8985	6282	2622	3571
ENSG00000068137	3211	2209	1204	1704
ENSG00000068305	2208	1583	2348	3104
ENSG00000068308	7106	5005	5204	7130
ENSG00000068323	4596	3249	4383	6100
ENSG00000068354	1527	1072	1424	1979
ENSG00000068366	4304	3240	1098	1409
ENSG00000068383	1356	933	4293	6045
ENSG00000068394	2039	1446	1223	1661
ENSG00000068400	4693	3362	6089	8252
ENSG00000068438	4137	2861	975	1321
ENSG00000068489	1962	1610	36	47
ENSG00000068615	214	162	1550	2027
ENSG00000068650	7262	5142	3458	4717
ENSG00000068654	7380	5394	1849	2453
ENSG00000068697	5817	4135	1569	2149
ENSG00000068724	4189	2901	1256	1736
ENSG00000068745	5232	3710	3503	4740
ENSG00000068781	1	1	0	0
ENSG00000068784	753	549	95	129
ENSG00000068796	2220	1628	1155	1483
ENSG00000068831	457	315	1399	1972
ENSG00000068878	4511	3297	769	1000
ENSG00000068885	395	292	331	419
ENSG00000068903	2217	1548	8155	10896
ENSG00000068912	2309	1632	1198	1575
ENSG00000068971	1810	1245	6765	9312
ENSG00000068976	117	90	1249	1704
ENSG00000068985	131	93	0	0
ENSG00000069011	3747	2434	8	11
ENSG00000069018	2	2	4	7
ENSG00000069020	828	575	1418	1955
ENSG00000069122	16	12	746	951
ENSG00000069188	1763	1238	584	776
ENSG00000069248	3021	2139	989	1353
ENSG00000069275	19759	14509	8984	11857
ENSG00000069329	4255	3302	2518	3208
ENSG00000069345	3526	2533	2391	3281
ENSG00000069399	2225	1528	367	548
ENSG00000069424	5288	3775	17805	24257
ENSG00000069431	47	37	319	399
ENSG00000069482	2741	1899	51	75
ENSG00000069493	271	240	25	30
ENSG00000069509	529	354	366	501
ENSG00000069535	411	303	2912	3904
ENSG00000069667	589	417	1468	1908
ENSG00000069696	11	10	11	16
ENSG00000069702	2115	1515	407	569
ENSG00000069712	111	83	1462	1937
ENSG00000069812	63	41	2	3
ENSG00000069849	6973	5559	2077	2499
ENSG00000069869	1072	792	79	105
ENSG00000069943	334	240	66	81
ENSG00000069956	1970	2020	1389	1329
ENSG00000069966	1474	1017	4073	5538
ENSG00000069974	1855	1353	100	141
ENSG00000069998	4812	3387	1044	1441
ENSG00000070010	4343	3259	908	1151
ENSG00000070018	2711	1979	905	1223
ENSG00000070019	6	5	11	11
ENSG00000070047	489	568	375	316
ENSG00000070061	5296	3934	2372	3143
ENSG00000070081	2245	1642	455	582
ENSG00000070087	4657	3217	8600	11997
ENSG00000070159	1683	1246	602	736
ENSG00000070182	1622	1107	5594	7878
ENSG00000070190	160	113	8	10
ENSG00000070193	2	2	12	15
ENSG00000070214	3955	2913	4714	6304
ENSG00000070269	424	294	265	346
ENSG00000070366	2070	1513	1729	2288
ENSG00000070367	1599	1263	900	1114
ENSG00000070371	1460	1051	513	705
ENSG00000070388	87	51	260	371
ENSG00000070404	5244	3870	817	1083
ENSG00000070413	7703	5419	9762	13239
ENSG00000070423	5743	3925	1990	2835
ENSG00000070444	3302	2324	2082	2844
ENSG00000070476	2559	1774	1063	1475
ENSG00000070495	2638	1892	1618	2138
ENSG00000070501	894	614	1008	1325
ENSG00000070526	447	321	79	118
ENSG00000070540	1829	1318	380	498
ENSG00000070601	2	1	179	255
ENSG00000070610	4954	3553	6484	8680
ENSG00000070614	5940	4275	6017	8015
ENSG00000070669	2924	2312	1746	2217
ENSG00000070718	1415	1008	1800	2467
ENSG00000070729	107	77	199	246
ENSG00000070731	2032	1386	72	98
ENSG00000070748	3	2	3	10
ENSG00000070756	55519	49356	5151	5575
ENSG00000070759	550	409	403	541
ENSG00000070761	2033	1421	1077	1477
ENSG00000070770	6324	4675	1453	1948
ENSG00000070778	815	585	651	916
ENSG00000070785	1901	1411	607	813
ENSG00000070808	38	26	36054	48663
ENSG00000070814	10727	7593	2291	3061
ENSG00000070831	2592	2862	1723	1731
ENSG00000070882	1673	1217	337	432
ENSG00000070886	98	60	145	214
ENSG00000070915	1837	1311	6	7
ENSG00000070950	1549	1124	154	206
ENSG00000070961	2457	1805	5799	7524
ENSG00000070985	87	68	1	1
ENSG00000071051	3173	2151	2479	3583
ENSG00000071054	13157	9340	9323	12764
ENSG00000071073	1043	789	1265	1665
ENSG00000071082	17932	19234	5626	4885
ENSG00000071127	23123	15929	4592	6401
ENSG00000071189	1172	884	760	1020
ENSG00000071205	626	445	153	220
ENSG00000071242	1324	891	5722	7933
ENSG00000071243	497	337	250	362
ENSG00000071246	949	678	1764	2445
ENSG00000071282	875	595	422	582
ENSG00000071462	6587	4648	1452	1954
ENSG00000071537	3278	2437	2120	2844
ENSG00000071539	3494	2406	52	67
ENSG00000071553	12399	8561	11940	16690
ENSG00000071564	15116	10509	1218	1704
ENSG00000071575	8386	5897	1886	2536
ENSG00000071626	13035	8491	3263	4716
ENSG00000071655	6876	4638	3719	5327
ENSG00000071677	2	1	0	0
ENSG00000071794	2694	1996	818	1083
ENSG00000071859	7154	4950	3128	4335
ENSG00000071889	4678	3264	2978	4123
ENSG00000071894	17539	12084	5721	8044
ENSG00000071909	117	88	9	9
ENSG00000071967	1532	1111	888	1129
ENSG00000071991	46	37	205	275
ENSG00000071994	3091	2274	584	753
ENSG00000072041	1132	832	1123	1493
ENSG00000072042	3452	2543	1597	2157
ENSG00000072062	5587	3974	5739	7679
ENSG00000072071	6236	4184	14375	20052
ENSG00000072110	23663	16441	5112	6986
ENSG00000072121	2252	1610	1230	1639
ENSG00000072133	149	106	219	264
ENSG00000072134	1972	1394	4145	5574
ENSG00000072135	3280	2356	1918	2565
ENSG00000072163	500	349	1293	1762
ENSG00000072182	736	536	571	764
ENSG00000072195	2481	1707	5021	7016
ENSG00000072201	359	247	983	1361
ENSG00000072210	2550	1882	1842	2434
ENSG00000072274	19455	14453	1513	2007
ENSG00000072310	13944	9618	4658	6616
ENSG00000072315	4	3	103	135
ENSG00000072364	4215	3025	2913	3880
ENSG00000072401	513	355	331	440
ENSG00000072415	1288	933	1072	1398
ENSG00000072422	1558	1143	368	473
ENSG00000072501	14686	10671	2964	3993
ENSG00000072506	5473	3862	850	1179
ENSG00000072518	4775	3324	3328	4508
ENSG00000072571	1307	962	11	15
ENSG00000072609	2211	1576	1124	1501
ENSG00000072657	55	42	614	800
ENSG00000072682	6300	4552	553	740
ENSG00000072694	9	7	7	14
ENSG00000072736	1869	1364	299	387
ENSG00000072756	647	487	282	364
ENSG00000072778	23449	16485	7914	10805
ENSG00000072786	2528	1805	1939	2560
ENSG00000072803	2392	1846	3566	4505
ENSG00000072818	944	682	300	406
ENSG00000072832	1076	755	7807	10687
ENSG00000072840	964	719	141	197
ENSG00000072849	931	684	387	503
ENSG00000072858	309	223	904	1143
ENSG00000072864	264	319	97	76
ENSG00000072952	58	44	2223	2944
ENSG00000072954	560	415	1682	2264
ENSG00000072958	6664	4494	4177	5911
ENSG00000073008	3611	2514	1195	1605
ENSG00000073050	2738	1951	1016	1378
ENSG00000073060	16067	11258	2921	3985
ENSG00000073067	767	551	7	11
ENSG00000073111	16646	11430	631	866
ENSG00000073146	24	14	126	169
ENSG00000073150	1282	878	5510	7644
ENSG00000073169	3199	2166	2567	3630
ENSG00000073282	16	14	8	9
ENSG00000073331	460	331	115	147
ENSG00000073350	7245	4954	819	1149
ENSG00000073417	2405	1742	926	1241
ENSG00000073464	266	184	5923	7969
ENSG00000073536	2955	2067	751	1030
ENSG00000073578	11594	10386	6671	7080
ENSG00000073584	1199	975	455	588
ENSG00000073598	7	4	4	5
ENSG00000073605	1402	1064	691	888
ENSG00000073614	3112	2274	889	1212
ENSG00000073670	708	498	8555	11534
ENSG00000073711	509	384	369	468
ENSG00000073712	2520	1850	1143	1526
ENSG00000073737	49	39	33	44
ENSG00000073754	4	3	2	2
ENSG00000073756	449	325	113	152
ENSG00000073792	2942	2678	96	101
ENSG00000073803	561	472	811	1050
ENSG00000073849	5253	3821	1339	1795
ENSG00000073861	4	4	9	11
ENSG00000073905	43	58	16	12
ENSG00000073910	313	203	3630	4893
ENSG00000073921	7337	5249	3421	4612
ENSG00000073969	188	233	1282	1116
ENSG00000074047	953	657	153	202
ENSG00000074054	5698	4168	5014	6850
ENSG00000074071	8172	5545	2275	3251
ENSG00000074181	7234	4931	3778	5421
ENSG00000074201	5372	4257	1181	1472
ENSG00000074211	331	234	10659	14740
ENSG00000074219	2036	1430	174	233
ENSG00000074266	1626	1207	452	593
ENSG00000074276	644	437	210	273
ENSG00000074317	248	181	21982	30859
ENSG00000074319	2270	1577	983	1390
ENSG00000074356	3163	2268	1419	1881
ENSG00000074370	6790	4696	2737	3905
ENSG00000074410	1862	1363	300	394
ENSG00000074416	3617	2532	10354	14137
ENSG00000074527	1950	1410	773	1008
ENSG00000074582	2296	1639	723	989
ENSG00000074590	802	559	5523	7439
ENSG00000074603	1575	1171	1562	2015
ENSG00000074621	776	603	165	215
ENSG00000074657	1453	1189	3264	3743
ENSG00000074660	5	6	42	39
ENSG00000074695	6874	5058	1124	1461
ENSG00000074696	7263	5538	3823	4855
ENSG00000074706	14	11	1912	2375
ENSG00000074755	4642	3366	3350	4519
ENSG00000074771	1	1	2	4
ENSG00000074800	196941	142762	21244	28631
ENSG00000074803	2	2	40	50
ENSG00000074842	10575	7269	1418	1955
ENSG00000074855	3150	2149	3549	5067
ENSG00000074935	448	330	503	616
ENSG00000074964	3074	2078	6742	9360
ENSG00000074966	11	8	3	5
ENSG00000075035	42	29	4923	6730
ENSG00000075043	507	403	24591	32730
ENSG00000075073	36	29	89	117
ENSG00000075089	526	393	392	524
ENSG00000075131	418	365	83	106
ENSG00000075142	2002	1535	1915	2473
ENSG00000075151	4970	3614	3615	4813
ENSG00000075188	1006	682	55	75
ENSG00000075213	1028	746	170	210
ENSG00000075218	3004	2319	18	26
ENSG00000075223	2486	1818	326	420
ENSG00000075234	2133	1413	455	650
ENSG00000075239	3086	2330	863	1149
ENSG00000075240	3789	2565	1722	2451
ENSG00000075275	4421	3079	48	66
ENSG00000075290	26	23	7	11
ENSG00000075292	3318	2454	2087	2692
ENSG00000075303	767	563	454	590
ENSG00000075336	1212	901	591	798
ENSG00000075340	3212	2296	9328	12385
ENSG00000075388	173	108	0	0
ENSG00000075391	952	702	1185	1545
ENSG00000075399	1468	1027	2220	3104
ENSG00000075407	975	832	893	1042
ENSG00000075413	4780	3428	3231	4341
ENSG00000075415	23411	17380	9207	11684
ENSG00000075420	3916	2809	249	329
ENSG00000075426	5128	3549	2684	3703
ENSG00000075429	1	1	36	53
ENSG00000075461	2311	1540	767	1082
ENSG00000075539	2136	1556	1732	2309
ENSG00000075568	3313	2349	1496	2041
ENSG00000075618	20568	14806	7703	10123
ENSG00000075624	179262	154020	78018	88532
ENSG00000075643	2470	1760	16	25
ENSG00000075651	1330	959	555	770
ENSG00000075673	12	10	10	21
ENSG00000075702	4646	3344	122	175
ENSG00000075711	2663	1906	2483	3343
ENSG00000075785	11413	8337	6886	9135
ENSG00000075790	1369	1001	1300	1755
ENSG00000075826	1499	1124	1504	1958
ENSG00000075856	5591	4040	2464	3322
ENSG00000075884	275	206	27	34
ENSG00000075886	41	25	36	37
ENSG00000075891	1	0	153	207
ENSG00000075914	2527	1782	685	923
ENSG00000075945	912	641	2747	3664
ENSG00000075975	2014	1447	1357	1817
ENSG00000076003	7186	5152	629	827
ENSG00000076043	2817	1894	394	552
ENSG00000076053	364	349	103	112
ENSG00000076067	891	704	537	649
ENSG00000076108	11153	8071	4143	5527
ENSG00000076201	8270	5801	5449	7392
ENSG00000076242	2276	1663	490	675
ENSG00000076248	4196	3020	588	798
ENSG00000076258	60	45	39	42
ENSG00000076321	895	653	422	563
ENSG00000076344	512	342	6018	8363
ENSG00000076351	345	245	359	481
ENSG00000076356	1366	983	5897	7942
ENSG00000076382	5604	4003	291	390
ENSG00000076513	2660	1902	824	1127
ENSG00000076554	2100	1481	2080	2810
ENSG00000076555	1111	772	1396	1882
ENSG00000076604	5790	4052	737	980
ENSG00000076641	492	367	1349	1775
ENSG00000076650	750	526	408	558
ENSG00000076662	380	256	5	8
ENSG00000076685	1143	824	590	790
ENSG00000076706	6891	5027	5835	7686
ENSG00000076716	1477	1030	381	496
ENSG00000076770	2716	1972	64	74
ENSG00000076826	1780	1185	2539	3554
ENSG00000076864	2742	1894	12386	17000
ENSG00000076924	7210	4911	3869	5382
ENSG00000076928	8043	5434	2378	3261
ENSG00000076944	2643	1820	202	280
ENSG00000076984	3855	2638	2300	3235
ENSG00000077009	344	261	13	20
ENSG00000077044	4752	3403	4977	6727
ENSG00000077063	441	330	1045	1380
ENSG00000077080	10	8	3030	4187
ENSG00000077092	202	148	226	297
ENSG00000077097	6938	5146	3564	4700
ENSG00000077147	5417	3916	2337	3159
ENSG00000077150	4394	3139	403	553
ENSG00000077152	2102	1502	125	160
ENSG00000077157	1251	923	3323	4238
ENSG00000077232	3901	2857	961	1264
ENSG00000077235	12314	8665	5729	7703
ENSG00000077238	2632	1879	707	948
ENSG00000077254	1764	1311	1904	2440
ENSG00000077264	78	63	1387	1790
ENSG00000077274	271	189	3	6
ENSG00000077279	40	34	221	267
ENSG00000077312	7238	4971	1071	1487
ENSG00000077327	3	3	42	62
ENSG00000077348	2174	1530	557	773
ENSG00000077380	1529	1537	1711	1660
ENSG00000077420	945	677	224	307
ENSG00000077454	1512	968	645	947
ENSG00000077458	761	561	308	393
ENSG00000077463	1913	1251	810	1188
ENSG00000077498	3714	2710	6	7
ENSG00000077514	1958	1433	217	294
ENSG00000077522	87	61	1961	2680
ENSG00000077549	10040	7098	4919	6674
ENSG00000077585	455	309	675	935
ENSG00000077616	146	106	149	185
ENSG00000077684	2883	2118	1503	1993
ENSG00000077713	894	701	169	223
ENSG00000077721	2724	2005	709	955
ENSG00000077782	12437	8800	6914	9299
ENSG00000077800	1	1	1	1
ENSG00000077935	16	11	2	1
ENSG00000077942	7921	5435	1799	2534
ENSG00000077943	74	49	185	232
ENSG00000077984	28	18	16	24
ENSG00000078018	172	126	17417	23179
ENSG00000078043	1141	870	875	1123
ENSG00000078053	80	52	5049	6834
ENSG00000078061	5311	3593	1036	1447
ENSG00000078070	1355	978	773	1046
ENSG00000078081	94	70	0	3
ENSG00000078098	193	149	15	25
ENSG00000078114	599	446	4607	5998
ENSG00000078124	852	624	825	1015
ENSG00000078140	4406	3076	2579	3411
ENSG00000078142	1436	1060	1404	1723
ENSG00000078177	824	641	85	97
ENSG00000078237	471	347	143	193
ENSG00000078246	2692	1992	817	1085
ENSG00000078269	4099	2927	3915	5297
ENSG00000078295	170	115	4106	5535
ENSG00000078304	3973	3115	2454	3164
ENSG00000078319	163	160	78	77
ENSG00000078328	36	23	5975	8297
ENSG00000078369	26223	18206	25682	35385
ENSG00000078399	45	25	0	0
ENSG00000078401	226	151	257	367
ENSG00000078403	1956	1437	822	1088
ENSG00000078487	184	139	276	351
ENSG00000078549	107	80	5499	7241
ENSG00000078579	0	0	23	30
ENSG00000078589	35	30	0	0
ENSG00000078596	2930	2177	1152	1532
ENSG00000078618	9117	6682	2897	3812
ENSG00000078668	4522	3480	3047	3862
ENSG00000078674	5246	3820	2519	3238
ENSG00000078687	1559	1130	3572	4910
ENSG00000078699	2652	1930	1929	2584
ENSG00000078725	272	190	3605	4905
ENSG00000078747	2591	1918	1379	1801
ENSG00000078795	12	11	3	3
ENSG00000078804	4020	2880	11730	15881
ENSG00000078808	15225	10269	6088	8703
ENSG00000078814	248	183	1821	2514
ENSG00000078898	4647	3305	5	11
ENSG00000078900	674	460	426	609
ENSG00000078902	3542	2347	13026	18743
ENSG00000078967	638	466	641	832
ENSG00000079101	21	14	86	115
ENSG00000079102	25	20	1517	2051
ENSG00000079112	1	0	4	5
ENSG00000079134	1171	848	332	442
ENSG00000079150	283	208	48	63
ENSG00000079156	591	418	807	1077
ENSG00000079215	529	367	16405	22170
ENSG00000079246	16024	11789	3808	5087
ENSG00000079257	589	422	69	84
ENSG00000079263	55	38	24	27
ENSG00000079277	1324	945	1027	1364
ENSG00000079308	3076	2239	5715	7697
ENSG00000079313	3985	2613	2800	4110
ENSG00000079332	3195	2528	1897	2296
ENSG00000079335	313	212	54	69
ENSG00000079337	403	273	2878	3861
ENSG00000079385	1222	932	24	25
ENSG00000079387	1281	959	182	245
ENSG00000079393	195	142	0	2
ENSG00000079432	9715	6841	13617	18410
ENSG00000079435	408	278	2663	3873
ENSG00000079459	15622	11142	3542	4875
ENSG00000079462	2580	1730	1109	1603
ENSG00000079482	966	703	788	1034
ENSG00000079557	3	3	0	1
ENSG00000079616	8387	5905	653	889
ENSG00000079689	28	21	584	755
ENSG00000079691	1546	1062	783	1084
ENSG00000079739	7169	5071	1689	2281
ENSG00000079785	5584	4099	2368	3143
ENSG00000079805	18452	12471	5760	8221
ENSG00000079819	4188	3003	3127	4198
ENSG00000079841	10	6	4491	5994
ENSG00000079931	2445	1771	304	397
ENSG00000079950	1770	1277	2156	2906
ENSG00000079974	294	281	462	474
ENSG00000079999	6308	4384	3711	5208
ENSG00000080007	43	33	8	11
ENSG00000080031	1493	1068	219	304
ENSG00000080166	24133	17410	69	105
ENSG00000080189	4769	3372	1474	2000
ENSG00000080200	462	345	229	306
ENSG00000080224	24	14	170	229
ENSG00000080293	26	22	9	14
ENSG00000080298	472	348	516	684
ENSG00000080345	2947	2243	1311	1664
ENSG00000080371	2095	1507	1794	2319
ENSG00000080493	180	140	2244	2929
ENSG00000080503	2493	1743	5589	7541
ENSG00000080511	2	1	1	1
ENSG00000080546	661	474	1228	1695
ENSG00000080561	189	139	257	347
ENSG00000080572	1	1	0	0
ENSG00000080573	382	267	1732	2340
ENSG00000080603	725	504	371	560
ENSG00000080608	1700	1290	146	180
ENSG00000080618	378	266	6	6
ENSG00000080644	95	60	234	322
ENSG00000080709	67	44	358	503
ENSG00000080802	1072	790	779	1067
ENSG00000080815	2636	1896	1910	2561
ENSG00000080819	3107	2170	1102	1517
ENSG00000080822	1436	1028	5879	8003
ENSG00000080823	1330	922	646	880
ENSG00000080824	31405	33346	22236	20935
ENSG00000080839	1102	859	104	120
ENSG00000080845	5775	3869	4906	6922
ENSG00000080854	585	395	1316	1839
ENSG00000080947	341	263	915	1073
ENSG00000080986	1062	765	3	2
ENSG00000081014	789	601	254	321
ENSG00000081019	1129	801	700	942
ENSG00000081026	588	441	891	1187
ENSG00000081041	59	38	31	28
ENSG00000081051	24544	17992	31	48
ENSG00000081052	157	115	113	153
ENSG00000081059	7706	5722	125	161
ENSG00000081087	2537	1841	538	724
ENSG00000081138	169	121	406	548
ENSG00000081148	5	4	20	23
ENSG00000081154	2518	2026	1809	2162
ENSG00000081177	1091	785	1181	1572
ENSG00000081181	557	360	261	358
ENSG00000081189	766	552	4619	6268
ENSG00000081237	705	522	144	173
ENSG00000081248	10	7	26	41
ENSG00000081277	404	284	73	103
ENSG00000081307	1403	1097	652	807
ENSG00000081320	902	676	207	260
ENSG00000081377	952	803	586	694
ENSG00000081386	512	369	515	691
ENSG00000081479	135	100	1551	2065
ENSG00000081665	370	367	475	503
ENSG00000081692	594	402	255	345
ENSG00000081721	1179	877	323	438
ENSG00000081760	2989	2091	2172	3014
ENSG00000081791	3485	2514	2118	2829
ENSG00000081800	2	0	1	2
ENSG00000081803	713	505	4686	6310
ENSG00000081818	67	48	288	337
ENSG00000081842	55	50	251	299
ENSG00000081853	96	68	184	241
ENSG00000081870	695	497	197	269
ENSG00000081913	2291	1615	4479	6082
ENSG00000081923	664	494	103	132
ENSG00000081985	33	29	98	119
ENSG00000082014	1416	960	3885	5416
ENSG00000082068	1610	1212	470	587
ENSG00000082074	700	511	93	124
ENSG00000082126	62	46	25	31
ENSG00000082146	538	469	200	217
ENSG00000082153	3201	2794	646	743
ENSG00000082175	219	171	44	51
ENSG00000082196	134	96	149	196
ENSG00000082212	1780	1406	737	889
ENSG00000082213	1093	848	446	558
ENSG00000082258	1683	1212	1032	1406
ENSG00000082269	514	390	470	640
ENSG00000082293	45	33	284	380
ENSG00000082397	2334	1660	9227	12702
ENSG00000082438	921	686	304	404
ENSG00000082458	2155	1594	3542	4704
ENSG00000082482	166	109	166	217
ENSG00000082497	325	236	194	263
ENSG00000082512	1265	963	179	226
ENSG00000082515	1222	825	400	547
ENSG00000082516	2468	1829	496	651
ENSG00000082556	24	22	171	235
ENSG00000082641	18517	13119	10677	14726
ENSG00000082684	479	343	616	847
ENSG00000082701	3508	2518	2646	3494
ENSG00000082781	10709	7577	1443	1941
ENSG00000082805	3703	2682	3303	4320
ENSG00000082898	10324	7445	2312	3006
ENSG00000082929	7	6	0	1
ENSG00000082996	762	636	1015	1164
ENSG00000083067	36	23	2353	3094
ENSG00000083093	1172	876	193	269
ENSG00000083097	431	318	1207	1594
ENSG00000083099	761	633	467	524
ENSG00000083123	627	491	368	465
ENSG00000083168	4435	3187	2837	3884
ENSG00000083223	1050	799	336	449
ENSG00000083290	949	675	2532	3467
ENSG00000083307	719	551	6	9
ENSG00000083312	5057	4048	1408	1690
ENSG00000083444	28976	20135	2260	3148
ENSG00000083454	451	304	211	278
ENSG00000083457	794	552	265	385
ENSG00000083520	2080	1503	761	968
ENSG00000083535	441	311	94	144
ENSG00000083544	1000	731	269	356
ENSG00000083635	372	301	98	103
ENSG00000083642	1674	1236	1312	1729
ENSG00000083720	2040	1483	2450	3264
ENSG00000083750	462	344	565	763
ENSG00000083799	1150	830	1851	2418
ENSG00000083807	1018	769	624	813
ENSG00000083812	703	513	647	869
ENSG00000083814	372	260	616	791
ENSG00000083817	179	124	126	155
ENSG00000083828	410	299	142	195
ENSG00000083838	489	341	338	456
ENSG00000083844	729	605	959	1127
ENSG00000083845	53595	40264	7377	9490
ENSG00000083857	12754	9043	2659	3657
ENSG00000083896	543	599	517	452
ENSG00000083937	896	639	526	683
ENSG00000084070	4255	3072	4216	5691
ENSG00000084072	2584	1896	899	1162
ENSG00000084073	1686	1279	548	746
ENSG00000084090	8714	6388	4085	5385
ENSG00000084092	2054	1339	624	869
ENSG00000084093	1350	1029	175	229
ENSG00000084110	233	162	5	5
ENSG00000084112	4265	3127	2496	3292
ENSG00000084207	24202	16838	5377	7273
ENSG00000084234	25349	17893	20634	28147
ENSG00000084444	1015	744	3098	3988
ENSG00000084453	179	130	2299	3014
ENSG00000084463	5761	5105	1909	2082
ENSG00000084623	12447	8838	2426	3288
ENSG00000084628	900	666	1324	1766
ENSG00000084636	2184	1553	3318	4446
ENSG00000084652	7768	5556	1901	2589
ENSG00000084674	63425	46572	67	117
ENSG00000084676	1566	1165	4189	5446
ENSG00000084693	4144	2925	797	1049
ENSG00000084710	1423	1045	5963	7931
ENSG00000084731	2259	1605	15704	21289
ENSG00000084733	5018	3630	2463	3246
ENSG00000084734	300	215	62	78
ENSG00000084754	11306	9324	3418	4069
ENSG00000084764	1524	1100	12725	17113
ENSG00000084774	17328	12169	1837	2487
ENSG00000085063	9113	6706	5572	7225
ENSG00000085117	2075	1465	1675	2344
ENSG00000085185	1930	1323	960	1363
ENSG00000085224	3044	2256	2470	3288
ENSG00000085231	60	69	32	21
ENSG00000085265	0	0	20	22
ENSG00000085274	404	281	265	352
ENSG00000085276	251	178	148	185
ENSG00000085365	1260	957	1762	2278
ENSG00000085377	3138	2235	1091	1518
ENSG00000085382	679	436	815	1078
ENSG00000085415	2337	1693	952	1284
ENSG00000085433	693	506	3192	4247
ENSG00000085449	3323	2432	1114	1499
ENSG00000085465	120	81	250	328
ENSG00000085491	1442	1054	122	152
ENSG00000085511	2052	1502	1123	1501
ENSG00000085514	126	87	310	406
ENSG00000085552	776	552	13	25
ENSG00000085563	290	234	633	788
ENSG00000085644	1807	1205	1904	2674
ENSG00000085662	5896	4986	2803	3236
ENSG00000085719	4019	3041	876	1168
ENSG00000085721	86	157	73	55
ENSG00000085733	17460	12136	6992	9632
ENSG00000085741	203	133	80	130
ENSG00000085760	2037	1518	368	481
ENSG00000085788	2175	1645	2660	3537
ENSG00000085831	450	315	200	273
ENSG00000085832	2220	1631	3311	4385
ENSG00000085840	2733	1986	14	24
ENSG00000085871	929	650	204	276
ENSG00000085872	6778	4579	2424	3408
ENSG00000085978	1924	1389	1457	1919
ENSG00000085982	1777	1284	859	1141
ENSG00000085998	5422	3878	3348	4477
ENSG00000085999	2028	1428	56	77
ENSG00000086015	7048	5004	3150	4331
ENSG00000086061	8078	6176	4130	5144
ENSG00000086062	7001	4935	448	581
ENSG00000086065	1607	1386	1246	1442
ENSG00000086102	3393	2632	1666	2096
ENSG00000086159	20	13	67	91
ENSG00000086189	1403	1015	480	629
ENSG00000086200	1475	1073	368	513
ENSG00000086205	21	17	371	445
ENSG00000086232	10774	7805	3012	4057
ENSG00000086288	2	2	2	3
ENSG00000086289	1257	901	4201	5593
ENSG00000086300	862	594	1164	1570
ENSG00000086475	3353	3120	939	982
ENSG00000086504	6988	4691	2236	3183
ENSG00000086506	409	276	94	124
ENSG00000086544	1090	759	858	1175
ENSG00000086548	89	79	1	1
ENSG00000086570	68	48	19438	26379
ENSG00000086589	2135	1576	1096	1494
ENSG00000086598	5133	3694	1141	1567
ENSG00000086619	279	186	293	374
ENSG00000086666	1673	1314	520	655
ENSG00000086696	246	178	0	3
ENSG00000086712	1770	1253	538	708
ENSG00000086717	17	10	69	93
ENSG00000086730	542	408	311	410
ENSG00000086758	31262	22384	13986	18846
ENSG00000086827	1356	987	244	324
ENSG00000086848	393	315	304	374
ENSG00000086967	107	72	47	59
ENSG00000086991	55	47	8	11
ENSG00000087008	872	612	462	624
ENSG00000087053	2276	1640	998	1349
ENSG00000087074	3787	2668	1712	2302
ENSG00000087076	273	187	846	1160
ENSG00000087077	6253	4362	887	1221
ENSG00000087085	259	178	2652	3801
ENSG00000087086	56372	49819	15637	17660
ENSG00000087087	12653	8724	3843	5370
ENSG00000087088	4411	2965	622	957
ENSG00000087095	1451	1041	2277	3097
ENSG00000087111	5801	4189	2105	2822
ENSG00000087116	715	512	319	468
ENSG00000087152	5659	4056	7400	9924
ENSG00000087157	2410	1633	1458	2059
ENSG00000087191	9600	6768	5157	7216
ENSG00000087206	1457	1057	432	548
ENSG00000087237	195	128	12	14
ENSG00000087245	14577	10158	154	221
ENSG00000087250	38	27	22285	28683
ENSG00000087253	627	466	205	251
ENSG00000087258	779	559	19453	27309
ENSG00000087263	2242	1638	704	933
ENSG00000087266	2964	2183	1486	1932
ENSG00000087269	3371	2361	820	1076
ENSG00000087274	10901	7849	16403	22176
ENSG00000087299	714	568	314	369
ENSG00000087301	489	351	397	536
ENSG00000087302	3924	2983	905	1204
ENSG00000087303	2620	1838	143	193
ENSG00000087338	1384	1073	410	502
ENSG00000087365	18243	12889	6675	9047
ENSG00000087448	1848	1349	1591	2165
ENSG00000087460	82876	56201	64788	92330
ENSG00000087470	3453	2590	2749	3418
ENSG00000087494	63	42	72	99
ENSG00000087495	13	9	3073	4219
ENSG00000087502	1069	789	420	540
ENSG00000087510	1469	1054	10	17
ENSG00000087586	3442	2923	46	49
ENSG00000087589	276	204	29	40
ENSG00000087842	1679	1175	239	339
ENSG00000087884	332	200	78	126
ENSG00000087903	892	641	479	638
ENSG00000087995	766	683	262	269
ENSG00000088002	282	180	68	80
ENSG00000088035	461	327	75	108
ENSG00000088038	1079	1128	669	649
ENSG00000088053	12	10	2	1
ENSG00000088179	637	474	1819	2412
ENSG00000088205	2915	2538	707	862
ENSG00000088247	18318	12836	6400	8764
ENSG00000088256	4446	3080	6188	8745
ENSG00000088280	1887	1312	1034	1401
ENSG00000088298	2470	1747	565	739
ENSG00000088305	5877	4080	81	115
ENSG00000088320	21	13	22	29
ENSG00000088325	10696	7822	117	140
ENSG00000088340	3261	2372	170	228
ENSG00000088356	1925	1371	878	1210
ENSG00000088367	3905	2759	15308	20595
ENSG00000088386	29	14	1	3
ENSG00000088387	1683	1209	4517	6153
ENSG00000088448	4402	3204	1773	2423
ENSG00000088451	580	428	72	94
ENSG00000088538	320	218	6692	9056
ENSG00000088543	612	446	2315	3107
ENSG00000088682	3540	2482	1270	1759
ENSG00000088726	11	8	1	3
ENSG00000088727	288	193	167	253
ENSG00000088756	204	143	20	35
ENSG00000088766	2114	1513	608	848
ENSG00000088808	1544	1090	3347	4564
ENSG00000088812	6100	4464	4318	5695
ENSG00000088826	2937	1990	2196	3152
ENSG00000088827	11	9	73	115
ENSG00000088832	4892	4488	1874	1902
ENSG00000088833	4899	3441	2665	3712
ENSG00000088836	1342	963	265	351
ENSG00000088854	1372	980	2701	3645
ENSG00000088876	756	561	325	411
ENSG00000088881	820	593	884	1203
ENSG00000088882	3148	2225	49	65
ENSG00000088888	9215	7181	2838	3510
ENSG00000088899	1943	1351	18912	26107
ENSG00000088926	198	139	8	9
ENSG00000088930	5634	4125	786	1012
ENSG00000088970	1500	1077	705	943
ENSG00000088986	5584	4674	5192	5910
ENSG00000088992	1446	976	766	1077
ENSG00000089006	5385	4372	867	1051
ENSG00000089009	4502	5039	936	882
ENSG00000089012	3	2	5	13
ENSG00000089022	2315	1746	983	1228
ENSG00000089041	632	489	1435	1752
ENSG00000089048	805	593	249	326
ENSG00000089050	974	766	363	442
ENSG00000089053	9591	6733	4158	5691
ENSG00000089057	4581	3201	5546	7596
ENSG00000089060	1698	1209	785	1036
ENSG00000089063	2415	2073	1114	1295
ENSG00000089091	194	144	235	288
ENSG00000089094	5128	3484	1916	2636
ENSG00000089101	4	2	38	56
ENSG00000089116	31	22	127	167
ENSG00000089123	446	336	221	296
ENSG00000089127	641	462	125	155
ENSG00000089154	21322	15020	4135	5607
ENSG00000089157	41003	48858	4051	3200
ENSG00000089159	7200	4781	1627	2289
ENSG00000089163	74	44	71	97
ENSG00000089169	52	36	13139	17511
ENSG00000089177	872	636	516	681
ENSG00000089195	1184	838	368	526
ENSG00000089199	271	191	17491	23835
ENSG00000089220	13583	11399	30678	35266
ENSG00000089225	11	9	4	6
ENSG00000089234	1464	1067	728	1004
ENSG00000089248	8530	6267	2501	3202
ENSG00000089250	16	9	1211	1525
ENSG00000089280	43449	29524	12084	17074
ENSG00000089289	2323	1831	1130	1373
ENSG00000089327	8268	5863	346	463
ENSG00000089335	446	355	696	874
ENSG00000089351	7010	4766	2785	3854
ENSG00000089356	876	609	62	87
ENSG00000089472	1953	1447	734	985
ENSG00000089486	208	169	887	992
ENSG00000089505	206	154	95	125
ENSG00000089558	95	73	238	316
ENSG00000089597	43894	31910	5765	7590
ENSG00000089639	1844	1277	284	374
ENSG00000089682	512	373	142	192
ENSG00000089685	6606	4754	22	28
ENSG00000089692	251	185	40	50
ENSG00000089693	14004	9949	10298	14115
ENSG00000089723	13	11	4	3
ENSG00000089737	633	689	1073	960
ENSG00000089775	1136	927	471	571
ENSG00000089818	1162	894	3005	3705
ENSG00000089820	5130	3512	1052	1448
ENSG00000089847	306	208	2653	3630
ENSG00000089876	1505	1087	395	537
ENSG00000089902	3252	2362	657	888
ENSG00000089916	2436	1795	1462	1859
ENSG00000090006	11232	7625	2194	3085
ENSG00000090013	6784	4403	1116	1634
ENSG00000090020	3784	2648	2777	3839
ENSG00000090054	1951	1458	770	1027
ENSG00000090060	6277	4616	2034	2640
ENSG00000090061	591	416	167	220
ENSG00000090097	3244	2274	6947	9704
ENSG00000090104	2	1	129	176
ENSG00000090238	2944	2030	10151	14071
ENSG00000090263	972	738	428	546
ENSG00000090266	2463	1707	1543	2178
ENSG00000090273	9320	8011	5275	5891
ENSG00000090316	5029	3354	3066	4371
ENSG00000090339	4571	3239	297	405
ENSG00000090372	8795	6045	3901	5418
ENSG00000090376	95	69	112	154
ENSG00000090382	6240	4539	31	50
ENSG00000090432	2285	1592	1012	1360
ENSG00000090447	1995	1384	644	892
ENSG00000090470	2371	1729	865	1141
ENSG00000090487	4198	3045	1146	1528
ENSG00000090512	28	24	5	6
ENSG00000090520	3510	2364	654	931
ENSG00000090530	1812	1282	105	132
ENSG00000090534	124	95	93	128
ENSG00000090539	896	630	6268	8780
ENSG00000090554	35	21	8	12
ENSG00000090565	503	561	984	873
ENSG00000090581	3164	2206	3554	4951
ENSG00000090612	539	419	312	376
ENSG00000090615	7388	5364	4860	6317
ENSG00000090621	14288	9947	1796	2445
ENSG00000090659	2	1	62	64
ENSG00000090661	1339	896	1624	2245
ENSG00000090674	1195	814	1311	1837
ENSG00000090686	3863	2759	1600	2115
ENSG00000090776	3097	2232	402	550
ENSG00000090857	3452	2551	1333	1721
ENSG00000090861	20626	14655	12906	17688
ENSG00000090863	15872	11470	7577	9997
ENSG00000090889	2726	2220	17	20
ENSG00000090905	4368	3148	3308	4437
ENSG00000090924	4096	2967	391	502
ENSG00000090932	2935	1995	298	418
ENSG00000090971	2191	1479	2232	3116
ENSG00000090975	3052	2046	4050	5740
ENSG00000090989	1196	887	814	1037
ENSG00000091009	546	400	224	286
ENSG00000091010	5	4	2	3
ENSG00000091039	2037	1514	976	1303
ENSG00000091073	337	308	79	71
ENSG00000091106	26	21	44	56
ENSG00000091127	2007	1470	218	279
ENSG00000091128	10	6	2	2
ENSG00000091129	1212	856	7540	10087
ENSG00000091136	20135	14316	1280	1741
ENSG00000091137	68	46	134	178
ENSG00000091138	11	9	1	1
ENSG00000091140	3998	2870	1251	1686
ENSG00000091157	880	632	3129	4209
ENSG00000091164	2040	1486	1646	2054
ENSG00000091181	27	20	3	12
ENSG00000091262	139	132	8	12
ENSG00000091317	1988	1444	233	313
ENSG00000091409	3392	2387	775	1018
ENSG00000091428	213	148	6076	8203
ENSG00000091436	1968	1485	461	596
ENSG00000091482	8	4	43	55
ENSG00000091483	4982	3820	1340	1707
ENSG00000091490	2234	1633	1986	2615
ENSG00000091513	37977	26998	23823	32134
ENSG00000091527	8190	6090	1786	2383
ENSG00000091536	136	96	563	757
ENSG00000091542	7737	5400	4380	6036
ENSG00000091583	5081	3766	3	9
ENSG00000091592	2615	1862	8189	11395
ENSG00000091622	546	389	6642	9200
ENSG00000091640	2359	1697	1472	1933
ENSG00000091651	1804	1431	100	126
ENSG00000091656	295	195	358	494
ENSG00000091664	0	0	301	405
ENSG00000091704	9	7	3	5
ENSG00000091732	1752	1269	328	427
ENSG00000091831	682	492	59	80
ENSG00000091844	114	87	234	291
ENSG00000091879	23	18	163	215
ENSG00000091947	2983	2075	669	941
ENSG00000091972	455	337	1787	2318
ENSG00000091986	2363	1694	567	737
ENSG00000092009	3	3	0	0
ENSG00000092010	6180	4378	991	1357
ENSG00000092020	511	342	229	314
ENSG00000092036	1010	713	123	180
ENSG00000092051	327	224	14027	19504
ENSG00000092054	24	17	135	157
ENSG00000092067	100	73	3	5
ENSG00000092068	1893	1409	1793	2414
ENSG00000092094	1903	1320	1141	1557
ENSG00000092096	1410	977	32217	44187
ENSG00000092098	1773	1280	793	1091
ENSG00000092108	1871	1364	585	758
ENSG00000092140	881	704	237	304
ENSG00000092148	7753	5659	4060	5316
ENSG00000092199	7600	8919	3315	2924
ENSG00000092200	21	17	5	6
ENSG00000092201	9520	7717	2730	3300
ENSG00000092203	3318	2636	2025	2474
ENSG00000092208	480	370	128	160
ENSG00000092295	232	158	302	394
ENSG00000092330	2101	1467	1124	1545
ENSG00000092345	1	0	1	1
ENSG00000092377	29	23	3	2
ENSG00000092421	4127	2858	3271	4546
ENSG00000092439	1998	1448	569	734
ENSG00000092445	3373	2549	9332	11803
ENSG00000092470	1635	1246	138	182
ENSG00000092529	176	125	343	518
ENSG00000092531	1094	822	211	266
ENSG00000092607	108	75	49	65
ENSG00000092621	16022	11485	3982	5416
ENSG00000092758	8198	5596	1835	2550
ENSG00000092820	11507	8306	2677	3622
ENSG00000092841	20761	15761	7404	9515
ENSG00000092847	4548	3364	1876	2482
ENSG00000092850	45	33	67	84
ENSG00000092853	1549	1117	26	37
ENSG00000092871	674	522	733	880
ENSG00000092929	4346	3048	573	769
ENSG00000092931	956	694	427	539
ENSG00000092964	8932	6362	41955	57212
ENSG00000092969	447	324	346	464
ENSG00000092978	499	372	221	310
ENSG00000093000	2433	2200	920	1004
ENSG00000093009	5956	4363	11	18
ENSG00000093010	7997	5453	3860	5394
ENSG00000093072	659	514	655	800
ENSG00000093100	20	15	6	8
ENSG00000093144	1273	957	570	757
ENSG00000093167	1854	1352	1312	1757
ENSG00000093183	2217	1663	1546	1989
ENSG00000093217	1024	740	89	123
ENSG00000094631	6716	4705	4018	5466
ENSG00000094755	54	41	2	1
ENSG00000094796	0	0	123	104
ENSG00000094804	3496	2634	56	74
ENSG00000094841	486	370	263	341
ENSG00000094880	2245	1624	533	715
ENSG00000094914	4845	3559	1326	1753
ENSG00000094916	8472	6898	3456	4044
ENSG00000094963	1	1	36	47
ENSG00000094975	1625	1168	446	584
ENSG00000095002	3788	2771	783	1014
ENSG00000095015	1816	1347	245	313
ENSG00000095059	5255	3706	3480	4694
ENSG00000095066	2780	1924	964	1342
ENSG00000095110	1	1	2	3
ENSG00000095139	8003	5929	2594	3404
[truncated: 36,834 more rows]
